# Supplementary material for: Genome-wide identification and expression analysis of bHLH gene family revealed their potential roles in abiotic stress response, anthocyanin biosynthesis and trichome formation in Glycyrrhiza uralensis
Source: Front Plant Sci. 2025 Jan 21;15:1485757. doi: 10.3389/fpls.2024.1485757 (PMC11790457; doi:10.3389/fpls.2024.1485757)
Supplement: Supplementary file 2 [file Table1.xlsx]

## Sheet: Sheet1
Primers of yeast two-hybrid assays
GuTTG1-BD-EcoRI-F:	ATGGAGGCCGAATTC ATGGATAATTCAACCCAAGAATCCC
GuTTG1-BD-BamHI-R：	CAGGTCGACGGATCC TCAAACCCTCAAAAGCTGCATCT
GuMYB75-BD-EcoRI-F:	ATGGAGGCCGAATTCATGCATATAGGGCAAAATATCTTAATAT
GuMYB75-BD-BamHI-R：	CAGGTCGACGGATCCTTATGAATCCCACAAATTGATATCAAG
GuBHLH64-AD-EcoRI-F:	GAGGCCAGTGAATTCATGGTGCTTGAAAATATGAAGAAACAA
GuBHLH64-AD-BamHI-R：	GAGCTCGATGGATCC TCAACCCTTCGAAGCCACTTT
GuMYB75-AD-EcoRI-F:	GAGGCCAGTGAATTC ATGCATATAGGGCAAAATATCTTAATAT
GuMYB75-AD-BamHI-R：	GAGCTCGATGGATCC TTATGAATCCCACAAATTGATATCAAG
GubHLH38-AD-EcoRI-F:	GAGGCCAGTGAATTCATGGCCGCACCGTCGAATAG
GubHLH38-AD-BamHI-R：	GAGCTCGATGGATCCCTAACTAATCGCAGTAGCCACT
Primers of subcellular localization assays
1300_GubHLH38_Kpn1_F	GACGAGCTCGGTACC ATGGCCGCACCGTCGAATAG
1300_GubHLH38_BamH1_R	GACTCTAGAGGATCC ACTAATCGCAGTAGCCACTGC
1300_GubHLH64_Kpn1_F	GACGAGCTCGGTACC ATGGTGCTTGAAAATATGAAGAAACAA
1300_GubHLH64_BamH1_R	GACTCTAGAGGATCC ACCCTTCGAAGCCACTTTT
1300_GubHLH108_Kpn1_F	GACGAGCTCGGTACC ATGAAGACTGAGGTGGGTTATG
1300_GubHLH108_BamH1_R	GACTCTAGAGGATCC CCCAACGGATGATAATGGCT
1300_GubHLH109_Kpn1_F	GACGAGCTCGGTACC ATGGAAGACTTGATCATCTCTCCT
1300_GubHLH109_BamH1_R	GACTCTAGAGGATCC CTGATCCAGTCTCATGAGAATTG
1300_GubHLH116_Kpn1_F	GACGAGCTCGGTACC ATGACAGATTACCGGTCACC
1300_GubHLH116_BamH1_R	GACTCTAGAGGATCC TCGTGCATCGCCAACTTTG
