# Supplementary material for: Genome-wide identification and expression analysis of bHLH gene family revealed their potential roles in abiotic stress response, anthocyanin biosynthesis and trichome formation in Glycyrrhiza uralensis
Source: Front Plant Sci. 2025 Jan 21;15:1485757. doi: 10.3389/fpls.2024.1485757 (PMC11790457; doi:10.3389/fpls.2024.1485757)
Supplement: Supplementary file 3 [file Table2.xlsx]

## Sheet: Sheet1
Guactin-F	GTCAAAAGGATGCCTATGTGGG
Guactin-R	CTCAGGAGCAACACGCAATTC
GubHLH116-F	GCTTCAGACGTTGGTCTGCATAC
GubHLH116-R	AGGGCTATGTGGGATTACCTCA
GubHLH80-F	TCACGCTCAGGACCACATCA
GubHLH80-R	CTTGAAGCCCTTTCACGTATTTG
GubHLH73-F	CAAACTTCAACCCCAGAACTTG
GubHLH73-R	GGATGATTCATGTGATTTGAGTCC
GubHLH126-F	GAGTTCTTTGATGGCTGAAACTGAC
GubHLH126-R	TGCAAAACTCGCACATTGAATC
GubHLH34-F	GAAGCAGCAAACCTCGGAA
GubHLH34-R	AGGGACGCCTTGAATACCAG
GubHLH78-F	GCGGAGAAAAGGGGAAATAA
GubHLH78-R	TGGCAGAGAGTGCGATGAAC
GubHLH5-F	GCAAAGGAGGCAAGAAATGG
GubHLH5-R	GGTGGATAGTGAAACTGCTGGA
GubHLH124-F	AGGGTATGAGTTTGAGCAGGAGC
GubHLH124-R	CTCGCAGAGTTTCACCATTGTG
GubHLH40-F	ACCTAGTCCTCCTGACTTGGGT
GubHLH40-R	CTCACTCCTCTGAACCCCTTT
GubHLH136-F	GCTGCTGGAATTGAAAGACCC
GubHLH136-R	CTTGTCCCAATTGTTGACTTGTGT
GubHLH43-F	ATGAGAAGATACGCACATTGAAAGA
GubHLH43-R	GTGGCATACAAAGCCCACTACC
GubHLH103-F	ACGCCCAGGATCACATCATG
GubHLH103-R	ACCACCGACTCTGCCTTTGT
GubHLH94-F	CCAACAAGTTCCTCAAAGTTACCAC
GubHLH94-R	CCTTGGTCCTCATCTTCCATCA
GubHLH64-F	TGGACAACCCATTTGGCTGA
GubHLH64-R	CTTTCATAAAAGGAAAGCACACCAC
GubHLH60-F	CTACACATTGTCGCAAACTCGC
GubHLH60-R	GTTGATCCCGTGATTGAGAGCT
GubHLH9-F	GGTTATCTGAAAGGAAGCGAAGA
GubHLH9-R	ATGATGGGGAAAATGGGGTA
GubHLH46-F	AGACGAGGACAATTACGCTTTTG
GubHLH46-R	TTCCAGCGGATTTAGCCAAG
GubHLH100-F	AACACCAATCCCGACAATGTG
GubHLH100-R	AACGACAACGGCATCTGGAG
GubHLH108-F	GGAACTACGCAATCTTCTGGC
GubHLH108-R	ACCCCCAAATGTTGTGTGAAG
GubHLH109-F	TGGGTCTATGGCATCTTCTGG
GubHLH109-R	ATGGTGCGGTGAGTTTCCTT
GubHLH20-F	CACAAAAGTAACAGCTCCAACTCC
GubHLH20-R	GGCAAATCATGTGATGACCCT
