# Supplementary material for: Genome-wide identification and expression analysis of bHLH gene family revealed their potential roles in abiotic stress response, anthocyanin biosynthesis and trichome formation in Glycyrrhiza uralensis
Source: Front Plant Sci. 2025 Jan 21;15:1485757. doi: 10.3389/fpls.2024.1485757 (PMC11790457; doi:10.3389/fpls.2024.1485757)
Supplement: Supplementary file 4 [file Table3.xlsx]

## Sheet: Sheet1
Gene ID	name	protein length（aa)	Molecular weight（KD）	Theoretical pI	GRAVY	subcellular localization	Instability index	Aliphatic index
Gly0000240.1	GubHLH1	332	35.029	8.61	-0.621	Nucleus	69.9	59.13
Gly0001950.1	GubHLH2	559	63.4	5.18	-0.946	Nucleus	42.83	66.23
Gly0004360.1	GubHLH3	349	38.232	4.98	-0.527	Nucleus	56.63	66.82
Gly0004370.1	GubHLH4	308	33.803	4.83	-0.581	Nucleus	55.11	71.27
Gly0006050.1	GubHLH5	249	28.221	8.86	-0.663	Nucleus	47.27	84.94
Gly0006070.1	GubHLH6	229	25.628	9.36	-0.266	Nucleus	62.33	99.69
Gly0006080.1	GubHLH7	245	27.7	6.31	-0.438	Nucleus	59.94	78.29
Gly0009500.1	GubHLH8	374	41.584	6.31	-0.669	Nucleus	74.19	76.44
Gly0012690.1	GubHLH9	505	55.459	8.39	-0.526	Nucleus	60.38	73.86
Gly0012970.1	GubHLH10	777	83.455	6.13	-0.668	Nucleus	60.68	60.26
Gly0014290.1	GubHLH11	202	22.458	6.31	-0.35	Nucleus	47.92	82.03
Gly0014820.1	GubHLH12	356	38.976	6.48	-0.524	Nucleus	57.85	76.15
Gly0015830.1	GubHLH13	668	74.798	4.92	-0.391	Nucleus	45.53	82.02
Gly0017750.1	GubHLH14	346	38.008	4.89	-0.509	Nucleus	47.88	76.97
Gly0017850.1	GubHLH15	694	76.688	5.46	-0.574	Nucleus	57.87	76.69
Gly0018350.1	GubHLH16	286	30.789	5.9	-0.414	Nucleus	44.34	76.15
Gly0018700.1	GubHLH17	737	81.874	6.28	-0.415	Nucleus	50.51	75.89
Gly0020490.1	GubHLH18	342	38.339	5.9	-0.868	Nucleus	57.83	65.23
Gly0022020.1	GubHLH19	94	10.695	9.29	-0.585	Nucleus	82.44	101.7
Gly0023030.1	GubHLH20	356	40.018	6.43	-0.655	Nucleus	66.41	77.53
Gly0026900.1	GubHLH21	192	21.658	6.62	-0.677	Nucleus	58.59	68.59
Gly0040110.1	GubHLH22	522	56.867	6.15	-0.748	Nucleus	56.9	57.32
Gly0044810.1	GubHLH23	269	29.281	6.44	-0.604	Nucleus	66.26	60.3
Gly0045230.1	GubHLH24	379	42.116	4.81	-0.713	Nucleus	53.01	65.12
Gly0045610.1	GubHLH25	427	45.865	6.02	-0.614	Nucleus	54.41	63.72
Gly0047840.1	GubHLH26	458	50.618	5.83	-0.598	Nucleus	46.71	69.8
Gly0054000.1	GubHLH27	460	49.202	8.43	-0.523	Nucleus	50.15	54.76
Gly0055650.1	GubHLH28	584	63.614	6.33	-0.76	Nucleus	57.6	56.99
Gly0056970.1	GubHLH29	92	10.867	6.56	-0.945	Nucleus	79.62	81.52
Gly0058570.1	GubHLH30	284	32.348	9.68	-0.491	Nucleus	53.05	90.85
Gly0058670.1	GubHLH31	289	32.367	6.27	-0.63	Nucleus	50.19	79
Gly0059870.1	GubHLH32	431	46.869	8.46	-0.608	Nucleus	51.53	60.44
Gly0062530.1	GubHLH33	371	41.19	5.16	-0.537	Nucleus	66.88	83.77
Gly0066940.1	GubHLH34	249	27.949	6.61	-0.53	Nucleus	62.63	84.26
Gly0067340.1	GubHLH35	250	28.623	9.42	-0.494	Nucleus	59.87	95.52
Gly0068280.1	GubHLH36	401	44.142	5.47	-0.511	Nucleus	54.93	75.94
Gly0068300.1	GubHLH37	337	37.011	8.84	-0.782	Nucleus	45.12	61.04
Gly0069280.1	GubHLH38	592	66.741	6.1	-0.463	Nucleus	63.42	81.82
Gly0069860.1	GubHLH39	291	30.975	5.79	-0.345	Nucleus	53.74	79.21
Gly0070020.1	GubHLH40	468	51.324	5.65	-0.421	Nucleus	44.52	77.05
Gly0070170.1	GubHLH41	758	84.1	5.97	-0.42	Nucleus	42.62	77.3
Gly0071090.1	GubHLH42	519	57.585	5.77	-0.852	Nucleus	63.05	49.33
Gly0076540.1	GubHLH43	580	63.751	8.66	-0.761	Nucleus	49.85	59.59
Gly0076790.1	GubHLH44	742	80.213	6.17	-0.723	Nucleus	55.79	54.96
Gly0077970.1	GubHLH45	352	39.196	5.7	-0.681	Nucleus	52.23	69.23
Gly0079810.1	GubHLH46	615	67.935	6.57	-0.508	Nucleus	44.25	75.28
Gly0080270.1	GubHLH47	351	40.135	8.05	-0.624	Nucleus	49.09	83.02
Gly0081970.1	GubHLH48	437	48.039	8.06	-0.558	Nucleus	51.33	63.62
Gly0084520.1	GubHLH49	344	39.326	4.55	-0.667	Nucleus	62.24	71.72
Gly0088740.1	GubHLH50	326	36.691	5.46	-0.709	Nucleus	54.55	68.19
Gly0089200.1	GubHLH51	242	26.893	9.65	-0.557	Nucleus	57.07	66.24
Gly0090380.1	GubHLH52	325	36.101	5.54	-0.567	Nucleus	59.59	73.54
Gly0090940.1	GubHLH53	345	38.507	8.48	-0.767	Nucleus	55.64	66.14
Gly0091010.1	GubHLH54	507	55.377	5.76	-0.552	Nucleus	55.89	68.7
Gly0095420.1	GubHLH55	440	48.123	6.36	-0.596	Nucleus	55.74	64.73
Gly0096390.1	GubHLH56	89	10.392	9.3	-0.785	Golgi apparatus; Nucleus	73.36	89.78
Gly0096410.1	GubHLH57	93	10.688	9.09	-0.753	Nucleus	83.39	93.33
Gly0102210.1	GubHLH58	551	61.063	6.7	-0.762	Nucleus	54.08	59.44
Gly0104280.1	GubHLH59	260	29.013	5.54	-0.427	Nucleus	38	85.81
Gly0105490.1	GubHLH60	395	44.228	5.55	-0.313	Nucleus	50.63	90.68
Gly0105610.1	GubHLH61	771	85.159	4.68	-0.303	Nucleus	48.77	87.98
Gly0109520.1	GubHLH62	254	28.313	8.96	-0.449	Nucleus	53.75	81.38
Gly0116140.1	GubHLH63	367	40.42	5.01	-0.4	Nucleus	64.97	90.33
Gly0123740.1	GubHLH64	626	70.444	6.28	-0.536	Nucleus	51.23	78.31
Gly0124450.1	GubHLH65	352	38.949	7.7	-0.57	Nucleus	48.23	71.7
Gly0124530.1	GubHLH66	508	55.938	7.1	-0.563	Nucleus	58.51	79.27
Gly0127120.1	GubHLH67	426	46.816	6.28	-0.808	Nucleus	68.54	59.41
Gly0129500.1	GubHLH68	332	37.024	5.09	-0.469	Nucleus	53.58	71.66
Gly0132160.1	GubHLH69	73	8.294	9.25	-1.068	Nucleus	65.03	68.08
Gly0133250.1	GubHLH70	238	26.169	8.45	-0.542	Nucleus	47.51	77.1
Gly0134930.1	GubHLH71	265	29.728	9.52	-0.654	Nucleus	52.51	75.89
Gly0135700.1	GubHLH72	261	28.585	7.58	-0.443	Nucleus	52.44	76.93
Gly0137780.1	GubHLH73	310	35.206	7.62	-0.421	Nucleus	51.29	80.13
Gly0140000.1	GubHLH74	511	56.855	5.68	-0.583	Nucleus	44.37	76.13
Gly0145700.1	GubHLH75	424	46.519	6.84	-0.594	Nucleus	52.27	64.2
Gly0147660.1	GubHLH76	283	31.493	6.02	-0.953	Nucleus	58.96	59.58
Gly0150710.1	GubHLH77	194	21.755	5.76	-0.663	Nucleus	56.54	69.48
Gly0159440.1	GubHLH78	362	39.726	5.61	-0.69	Nucleus	60.23	71.41
Gly0159450.1	GubHLH79	291	32.186	9.47	-0.621	Nucleus	68.7	75.74
Gly0165440.1	GubHLH80	397	43.438	5.55	-0.616	Nucleus	64.66	80.78
Gly0165450.1	GubHLH81	368	40.957	6.25	-0.671	Nucleus	53.96	53.96
Gly0165460.1	GubHLH82	368	40.946	5.61	-0.545	Nucleus	50.67	69.46
Gly0166740.1	GubHLH83	286	31.901	8.72	-0.529	Nucleus	49.17	71.85
Gly0166820.1	GubHLH84	351	38.446	5.75	-0.683	Nucleus	78.06	69.52
Gly0171630.1	GubHLH85	644	69.871	5.34	-0.593	Nucleus	47.78	71.54
Gly0171790.1	GubHLH86	336	37.757	4.84	-0.54	Nucleus	58.97	75.51
Gly0172330.1	GubHLH87	204	22.898	10.29	-0.562	Nucleus	52.57	79.8
Gly0174450.1	GubHLH88	93	10.4	9.5	-0.504	Nucleus	70.34	97.63
Gly0176590.1	GubHLH89	372	40.838	8.66	-0.878	Nucleus	63.05	58.49
Gly0177200.1	GubHLH90	557	59.386	5.66	-0.62	Nucleus	56.02	60.45
Gly0178400.1	GubHLH91	359	40.038	6.46	-0.649	Nucleus	52.96	78.8
Gly0182030.1	GubHLH92	216	23.808	5.62	-0.317	Nucleus	55.97	78.98
Gly0182440.1	GubHLH93	311	34.761	9.38	-0.688	Nucleus	69.59	70.58
Gly0182960.1	GubHLH94	336	38.051	5.14	-0.601	Nucleus	54.21	75.98
Gly0186290.1	GubHLH95	332	36.787	6.46	-0.674	Nucleus	52.82	68.98
Gly0187540.1	GubHLH96	259	28.605	8.59	-0.402	Nucleus	52.35	78.73
Gly0190170.1	GubHLH97	543	59.917	8.03	-0.719	Nucleus	56.9	60.15
Gly0196090.1	GubHLH98	222	24.225	9.64	-0.264	Nucleus	40.42	89.01
Gly0199270.1	GubHLH99	579	64.755	6.03	-0.361	Nucleus	60.84	84.59
Gly0201590.1	GubHLH100	426	45.273	6.04	-0.599	Nucleus	43.63	64.67
Gly0205300.1	GubHLH101	245	26.816	5.57	-0.707	Nucleus	64.43	70.49
Gly0207290.1	GubHLH102	305	34.305	5.53	-0.498	Nucleus	62.7	89.38
Gly0209100.1	GubHLH103	376	41.448	5.25	-0.47	Nucleus	58.1	74.47
Gly0209110.1	GubHLH104	310	34.577	5.77	-0.721	Nucleus	49.83	73.32
Gly0209120.1	GubHLH105	379	42.438	5.85	-0.657	Nucleus	46.23	70.29
Gly0210230.1	GubHLH106	354	39.772	9.51	-0.33	Nucleus	58.08	73.22
Gly0213170.1	GubHLH107	429	46.784	7.95	-0.664	Nucleus	55.51	58.48
Gly0215870.1	GubHLH108	634	70.081	6.5	-0.6	Nucleus	43.45	69.79
Gly0216250.1	GubHLH109	487	54.309	6.5	-0.527	Nucleus	40.19	73.82
Gly0216450.1	GubHLH110	381	43.183	5.53	-0.578	Nucleus	79.43	84.17
Gly0218700.1	GubHLH111	470	51.679	6.38	-0.643	Nucleus	54.66	58.17
Gly0219630.1	GubHLH112	573	62.583	6.19	-0.717	Nucleus	59.18	58.01
Gly0220770.1	GubHLH113	344	39.254	5.86	-0.556	Nucleus	47.11	84.19
Gly0222260.1	GubHLH114	349	39.283	5.39	-0.547	Nucleus	71.26	66.65
Gly0225180.1	GubHLH115	499	55.405	5.31	-0.599	Nucleus	44.61	74.09
Gly0226190.1	GubHLH116	650	70.828	5.68	-0.58	Nucleus	52.83	69.2
Gly0226280.1	GubHLH117	335	37.671	7.61	-0.47	Nucleus	60.25	86.18
Gly0226820.1	GubHLH118	393	44.518	8.32	-0.63	Nucleus	50.28	75.9
Gly0228380.1	GubHLH119	92	10.264	7.95	-0.371	Nucleus	77.28	103.91
Gly0233330.1	GubHLH120	325	36.415	6.8	-0.323	Nucleus	57.99	90.55
Gly0233350.1	GubHLH121	231	26.081	9.26	-0.277	Nucleus	45.94	101.3
Gly0233360.1	GubHLH122	346	39.516	7.12	-0.542	Nucleus	60.39	80
Gly0233370.1	GubHLH123	373	41.716	5.15	-0.435	Nucleus	54.81	87.83
Gly0235060.1	GubHLH124	250	28.417	5.14	-0.416	Nucleus	64.12	93.6
Gly0235070.1	GubHLH125	247	28.067	5.22	-0.404	Nucleus	66.79	94.33
Gly0235520.1	GubHLH126	544	61.799	7.29	-0.504	Nucleus	65.59	78.16
Gly0240020.1	GubHLH127	459	48.44	6.13	-0.544	Nucleus	37.88	68.52
Gly0248040.1	GubHLH128	290	32.313	8.9	-0.458	Nucleus	51.53	51.53
Gly0248590.1	GubHLH129	250	27.865	6.98	-0.294	Nucleus	47.94	94.08
Gly0249110.1	GubHLH130	228	25.525	6.09	-0.518	Nucleus	59.57	86.75
Gly0251820.1	GubHLH131	327	36.219	5.12	-0.387	Nucleus	35.9	79.6
Gly0255000.1	GubHLH132	461	51.594	6.83	-0.742	Nucleus	54.68	62.62
Gly0261070.1	GubHLH133	202	22.174	7.74	-0.012	Nucleus	61.7	101.39
Gly0264360.1	GubHLH134	184	20.903	9.04	-0.44	Nucleus	41.69	90
Gly0265550.1	GubHLH135	223	24.85	6.34	-0.711	Nucleus	49.83	71.75
Gly0265720.1	GubHLH136	371	41.563	7.27	-0.39	Nucleus	49.82	80.97
Gly0269960.1	GubHLH137	93	10.597	7.94	-0.611	Nucleus	96.73	100.65
Gly0274620.1	GubHLH138	378	42.057	9.78	-0.722	Nucleus	62.34	73.52
Gly0283560.1	GubHLH139	266	29.906	6.51	-0.63	Nucleus	57.35	69.66
