# Supplementary material for: Genome-wide identification and expression analysis of bHLH gene family revealed their potential roles in abiotic stress response, anthocyanin biosynthesis and trichome formation in Glycyrrhiza uralensis
Source: Front Plant Sci. 2025 Jan 21;15:1485757. doi: 10.3389/fpls.2024.1485757 (PMC11790457; doi:10.3389/fpls.2024.1485757)
Supplement: Supplementary file 5 [file Table4.xlsx]

## Sheet: protein sequences
ID	name	protein sequences
Gly0000240.1	GubHLH1	MYPPPSSSSASSSSSHPQSSNIGQTGLTRYGSAPGSLLTSTVDALIGGGGGGGSRLLPGGGHHYFSSGDSTTCKDHRSSSPSSYDAAASSFGGSALLRQKSSPAGFLTHLATTSTHNHNHSHNGGFTITRAGGSRLKSELSFTDGHGHGHGHGHGHGHGQECLSRISENNASAVAPPTHTESPFGMHSWGDNNSSNSIVFSAHPPKRSKTTNDSDILHCLTALDSQFSLPHTTLEMATVEKLLHIPEDSVPCKIRAKRGCATHPRSIAERERRTRISGKLKKLQDLVPNMDKQTSYADMLDLAVQHIKGLQSQVQTLHNELESCTCGCKQST*
Gly0001950.1	GubHLH2	MQNLTERLRPLVGVNGWDYSVYWKLSEDQRFLEWLGCCCAGTENINQNAGEEHLFPVSSCRDTMFPHPRTKTCDLLSQLTTSIPIDSGIHAQTLLTNQPNWLNYSNTLDPNTLEETISGTHVLIPVPGGLVELFVTKQVPEDQQVIEFITGQCIVMVEQEGLNHSISLNMQSNSNPLLGDHENEGNNNNKSENWSLPHDISLGSSSPLNFMQQQQQEFNYNYNSYNQQQNRSMKNDATTFSEGSFLIHDTKQSNNPLKSHSEDHDTYPKSLTSDDIQYADDPLDPNKEKQNSISDCSDQNEEEENDGKYGRRRNGKGNQSKNLMAERKRRKKLNDRLYNLRSLVPRISKLDRASILGDAIEYVKDLQKQVKELQDELEENLDTGTESTCINNGNNNPYG…
Gly0004360.1	GubHLH3	MEPSHLIAEEWGSLSGLCIADESDFMAQLLGGNYSVTENHCGNTITSFGMPSVFWPGHESTIVTMTDTNSNSHFPSNVANANTNSLCFSQGSSSSTDSGNVFSTTTDQATNIESLSMFFCLGDAKLSPHGFQWDDNLSLQISEFTDEGSGKLVLADNNLQAKREHEMMVSEPSEEDGSKNLENPAKRFRSSIEVSKSMRSARKNPKSASMSNNEEGRSPGLQCFSQVDSNASLELNGGESSSMSPKDPAAPNLYRKSRVTSSPATDAQSIYARKRRERINERLRILQNLVPNGTKVDISTMLEEAVEYVKFLQLQIKLLSSDDMWMYAPIAYNGMNIGLDLTISPTKGR*
Gly0004370.1	GubHLH4	MDPVEQTSCEEWSSLSGFYTAEEADFVSQLLYGNFNLEIPSALWPGHESTIVSVTGINSSSHFPENADNNSNAEFLSFLQGSSFIADTTSNIFPTTDNIGYTSMGDAKFSPYSVQGNGSQQINDNSTDEEFALEEVIGDKNFQAHKECEVQKNKRNVKSRKKAKSASISNTEGDRSSGLSSCCSEDDDPNASLELNAGGSSSLIPKESTALKLKGKSRSNRGSATDPQSVYAKRRRDRINERLRILQSLVPNGTKVDISTMLEEAVQYVKFLQLQIKLLSSDDLWMYAPIAYNGMNIGLDLNVTPTKQ*
Gly0006050.1	GubHLH5	MFPLQRGNELANSLHHHRAQHKISEDLIILDDYDSLVVDFSHKKLSSGTSRRPKKILYGADTSGNSNSDEYKKKMVHREIEKQRRQEMATLHASLRSLLPLDFIKGKRSLSDQMNEAVNYINHLQKSIKELSNKRDELKKLSNDMIPNLENHAYSSSFTIHQNNNNNGAVGIEITSGSGFSEEGLPLSKLLQLLMKEGQLEVVSCLSTKVNGRLLHSVQCEVKNSDSTVDLSELRRKFSNMIPSFRCSD*
Gly0006070.1	GubHLH6	MAEENQRIASATSDNDEKKIIRREVERQRRTQMSILCASLRSSLPSELIKGKRSASDHIGEAANYIQFLKQRISALQIKRDRLKEMVSSRNVIEPADHASTSSTAPAVKCVNINLIPGGVEIIAICSGSSLLLSDLMEIILEEGCDVVDCVSTQVNGRIFHTIKSQVEDMTRLDLARLQYKLDHAIILLSSYRQFVVLLRLANSSRGRRSMAISRHCSNAQEKASRRSY*
Gly0006080.1	GubHLH7	MNPLQPGDDFYFQISSSDNYYSLPILATTEDQILHDPVMDDGTGGTTLPCSSTQKGSKEDNYKNTTDVENKKWMHREIEKQRRQEMARLCTSFRSLLPFEYIKGKRSTSDYMHEGTNYIKYLQNKVKQLQAKRDELMKLSNLSSPFGTPESTGSFVVVVHPCSGGVQIKCSYSLKCVFPLSRVLNIVLKEGLNVVNCVSIKTDDMFIHTILSEDPHSMTETNYGEVQRKLVAAISSSSNIIELLF*
Gly0009500.1	GubHLH8	MIQQEDIEGGQCSSYNQEAQQQQQQLLLLQQQQQMRQQQNCDNNNIFGGGSSGRSGFNNNNMLFPSGEVSPMLQVQPWSMPMRPVHPFNNHIDPFVNIIPPQQQQPSSSVPYANLFNRRVNVPNSLQFAYHHHDGSSNSHHHLRILSDTLQHGCSAAAAPFGLQAELGKMSAQEIMEAKALAASKSHSEAERRRRERINNHLAKLRSLLPNTTKTDKASLLAEVIQHVKELKRQTSLIAETSPVPTECDELTVDDAADEDGKPVIKASLCCDDRSDLLPELIKTLKALRLRTLRAEITTLGGRVKNVLFITGEEDSTTSSSGGEEQHHGQHQQQQYYNISSIQEALRAVMEKSVGDESASGTVKRQRTNIISIS*
Gly0012690.1	GubHLH9	MAEKILEYATRAGTTRSSCYLASIDSLDQLVWKDGQIHYMQEVGPQGGSSWTSSSTVTPKTETPSSCHGYSARRNPSHVHKAISIDEDASCIAENARLKAIQTPTTNNNSLRQDLGKVNFSPSPFHRTTLLLLPTHNSTVVAQVKASKVAKAAAAAPAPHHHHSVVIDDSSQRSISHGLKGPLKPVPFVPRNLLEVAPDEQSEIVGGHNSAASALRIHRSHAQCHNHQASKSAGLKANNGKACNINNCYDDEEEEEDDDASLPESSSVCSLVASNYNTNLCSRKKHDDYSTYSLSDNEEEPEDLVKDKLAREGTGVKRRRNAEIHRLSERKRRDKINKKMRILKDLIPNCNKMDKASMLDDAIVYLETLKFQLQIMSMGLCMPLMMLPHFPHHLMGAGI…
Gly0012970.1	GubHLH10	MPLYELYRLAREKLGNENNNTRADDQPSSPENDFFELVWESGQISSQGQSSRARKSPSRRSVPSHCLPSHSPKGRDKDVGYGNTNNLRMGKFGDLDTGLNEIPMSVPSREVVDLGQDDEDVIPWLDYTMDASLQHEYGSDFLHELSGVTENDLPSSNNFTLLDKRSNGNQILRDSHKNSAEPMNVSKGSSAEQVEIARPKASTSQLYPPSSNQFQTSFVSSVRSRALDVTENNNNTSNANQDVPYGEIAHFPSSSSDFSSLKVQKQDPIMPSNGVGVMNFSHFARPAAIVRANLQNIGLKSGLSSARSDNNSMGIKNRGTASTSSNPPPESTLVDSSGECPKEPNKHCQQVVEQSKADLKPLQPKSLERNAVASKQSEPACKESAVKIDQTSNQVPGGD…
Gly0014290.1	GubHLH11	MTHIAVERNRRKQMNEYLSVLRSLMPDSYIQRGDQASIIGGAINFVKELEQRMHFLDARKEGEGKKFDSEHAGGGANMPFSEFFSFPQYSSTTSGGGGCGEQQVGEVQSQCGIADIEVTMVESHANLKIRSKKRPKQLLKMVSGLHNMRLTILHLNVTTTGEIVLYSLSVKVEDDCKLGSVDDIAAAVYQMLDRIQQEAMLN*
Gly0014820.1	GubHLH12	MAGNCSEGLSDDFFEQILAVPETGVGGYGGGRVGDVGVLQLGPTPLPLPLGLNLEQTGFLRHHHHQDAPPRQFVDNNVVDVEGSNVRNNNHLHHQHQHLRLHDMNNNNTSSSPSSTAVITDRDSMHMRGLFTPFGQLHSPTHPHSLRPMLPSPSPPQPQLHLHHQHHQQPFQSQPPTPASVNGAMPQPPGIRPRVRARRGQATDPHSIAERLRRERIAERMKALQELVPSINKTDKAAMLDEIVDYVKFLRLQVKVLSMSRLGGAGAVAQLVADVPLSAVEGEDIEGGANQQAWTKWSNDGTEQQVAKLMEEDVGAAMQFLQSKALCIMPISLASAIFRMPQSESTTIKPESNGHS*
Gly0015830.1	GubHLH13	MAMAMAMSHTLRNKLKTTLCACGDGWSYAIFWRFHPRNPLLLTVEEAYYEDQLGEEIANMLPQVHLLGEGIVGEAAFTGKHSWVHSDSHTHEWNLSGLNICEDDSGLFQQFSSGIKTIVVLPVKEWGVVQFGSKKKILERVDFLEQTQSLLMEIDDMNGTDLSEKAVLSLDFENYDLNGLLASISSEISYDWNLIYPHDENSKDLRKVYSSASPNDPFLLPRDDFIGSRFFNVCHAEENAFASIKLPVQDSALTSFQDKLQNSLDNQHSSISSVVTDVNFPSSSNIPHGLSKSLEQPVDLSEEFLKFSSMDDLCQWFVPSQEDSICRTITQLDNNTLSESTEFNPTITDLVGSSSFLDGKETSVVMHGSENDLLDGMEFDLGCDQAGEWLGNILTPVGC…
Gly0017750.1	GubHLH14	MEGQSNKENSVEQQVCCDTGGTSNDVSSYSAEDPLIPNPKFVISASSGRNGSQWTCLPTKPSHNYVEYLSESSTYLPNTTSTDYMIGSSYLPVGSSINIDGNRVNIGTDRNFFYNDPGRACGFKPIDSSSNDFDIRKRVGFWRPDEGEEAAIKVESERSENLVYAESHGAWTADSGGVDKHNALRLDPMVMVGAPAFLPKPGCSSSSKQKSEKTRVTDRQRRQRINENLKALHELLPNPAEGSQAYVLDDIIDYVKYLQLQIKELSGSRLQADSNAIPLVFHEGYGHYINQQMLNEPLEEIMGKLLEEHSAAAIQLLESKGLFLLPIALGDDLSEAMQLFGGSALG*
Gly0017850.1	GubHLH15	MAATLLGSSNKLQSMLQAAVQSVQWTYSLFWQLCPQQVILVWGDGYYNGAIKTRKTVQPMEVSAEEASLQRSQQLRELYESLSVGETNPPTRRPCAALSPEDLTESEWFYLMCVSFSFPPGVGLPGKAYGRRQHVWLTGANEVDSKTFSRAILAKVRAIQTVVCIPVLDGVVELGTTDKVQEDLNFIQHVKSFFVDHHQPLPPKPALSEHSTSNPTSSTDHIHTVMYTVADPPATDPIDMDEDEEEEEDENDEAESGSEDETGVRNRRTTSTAPPAEPSEVMQIEMPEDIRVGSPNDGSNNLDSDFHQLLAVSQQTAPGNASTGQGDSYRSESTRRWGPVEEPLQVQLPSSVLHPLEDLTQEDTHYSQTVSNVLQNQSTRWTESSPSIGYITYSTQSAF…
Gly0018350.1	GubHLH16	MANHPSDTPADDFLEQILGLPNFTSTDGTDANSLAAPMMLQLNSGDAATHLAAGTGFHAPVYQLGLSLDQGKGGGFLKPDDASGSGKRFREDVVDTRPKNTFHGQPMPTTVPNAPHPAAMRPRVRARRGQATDPHSIAERLRRERIAERIRALQELVPSVNKTDRAAMLDEIVDYVKFLRLQVKVLSMSRLGGAGAVAPLVTDIPLSSVEEEGSEGGRNQPAWEKWSNDGTERQVAKLMEENVGAAMQFLQSKALCIMPISLASAIYQSQPSDTSSIVKAETTPPP*
Gly0018700.1	GubHLH17	MGTNLHQLLRSLCLDTGWKYAIFWKLQHRARMILTWEDAYYDNPDNNYDSSQSKYSQKTLDQICSGDFSHDPLGLAVAKMSYHVYSLGEGIVGQVAVTGKHQWICADNQVTSTGPSFKFADGWESQFSAGIRTIVVVAVVPLGVVQLGSLNKVIEDMGVVTHIRNLFLSTHDYALGYLPSQIQSSVKNSSSLLDVSTKTSSSETMSSHLHDTEKTMMSETLAMLMPFQCPGKNYSPHAVYQKVAVDVAKHEGPEFNSDKSSILLQSMSNMMNAENQKFVGKRPVNENGCKDTTLKSEKNVSSLFHNSVMDNNSVNDLISPSENVRVDSACFPSDFLDAVVCESDKLHHVDINQKGVLNMPRSSVARSQKDTEMSKSQTESCYKDSSYTLKFPAGYELHE…
Gly0020490.1	GubHLH18	MARSANRGHQDEEELVDDDDHDLFITPNTSSSVNVDEPSRGKRVNPHRSKHSETEQRRRSKINERFQVLRDLIPQNDQKRDKASFLLEVIEYIQFLQEKLQIYEQSYEGWNQEPTKLTPWRNNHGPAENTTDPSRAIQNGSVHEKNNNVSPLLPKNAHNPIVSEFSTTTIQKGCTPGSATEAVPPTMQMRMNMFDPVVSSGMVNQHMLEPVPNADMPSHTQPQVWLSKPNKDSYIVPDNTLKEQEELTIESGSDSISNAYSQRILGNLTHALQSSGVDLSKTSLSVQIDVGRRTNTGLILSAYSSKGHENQFVSNRAMTCSGVDYCSEDSGRSPKRLRPGAC*
Gly0022020.1	GubHLH19	MSSRRSRQQQSAGSNRISDDQIIDLVCKLRQLVPEIRNRRSDKVPASKVLQETCNYIRSLQREVDDLSQRLSQLLATIDADTAEAAIIRSLLNQ*
Gly0023030.1	GubHLH20	MEDDVLNQSNGLFDEEEFLRDIILQGPDFSSPECKPSPYPPACSKIQNNTTSTADQEGIKVEGGATCSPTNSTLSFDETSFDYDGNNNNNAYSTALHKSNSSNSIMSLERCDQRSPVTYILSFDKSSVEQISPEPGSSHDLPLGSKRSAIDQKDGFEFEPIRVVHQATNKGGRRSSETQEHIMAERKRRRELTQSIIALSATIPGLKKMDKAYVLREAVNYMKQLQERVKELENHNKDKRVNSAIFIGKSQASSNKSTTYCERNTESPLEVEARVLQKEVLIRIHCGKQKDDIVLRIHVLLEKLHLSITSSSALPFGTSTLIINIIAQMDGEHIMTMDHLAKNLKKYLLETRRHMK*
Gly0026900.1	GubHLH21	MECNPISYAAAAAGSSSSSSSKTNKSSKEKKGKSKGVKLSTDPQSVAARERRHRISDRFKILQSMVPGGSKMDTVSMLEEAIHYVKFLKTQIWLHQTMINNSLDINIDIDHHDHQYSPPPPPNSMFLIPHEQQHFPNEHLHSTNISLQQNHPLDNSVQTLPPQLPVLDHQFCCSQGEEDITIFDATMKYWQA*
Gly0040110.1	GubHLH22	MNHHCVPDFEIQMDEDEEYPLHISKKPSPISMQNDEIMELLWQNGQVVMQSQNQRPFRKPLPPATNTGDGLIPAREIRSSEPENYSNQHLFMQEDEMASWLHASIDEDPHHGFSADILCPPAKASGGRSHCGGAVQAPVRAAELHHPPRPAAPRPPIPPARRPEKVASRIHNFAHFSKHGNARAEPGPSKVAAARESTVVDSCDTPIMAAKAAAATSRLLENSGSSAETGRGSMSAAGKAASSAGGRETGTFDMTVTSSPGGSSGSAEPAQREPALDRKRKSQEPEDSEFQSEDVDFESPEAKKQVRGSTTTKKSRAAEVHNLSERRRRDRINEKMRALQELIPRCNKSDKASMLDEAIEYLKSLQLQVQVNDVHGMWDGTYDVSRSPAVHATADGNGD…
Gly0044810.1	GubHLH23	MAGSGSMHRTQPSPLVRALPSDSEEFSNFFNQLMDPNHSGSDYNPVPPSSSSSTFSFSDPYANACTFKHNHHPSDFTSSAENGEASELPSKPASLPRSSSKRSRAAEFHNLSEKRRRSRINEKMKALQNLIPNSNKTDKASMLDEAIEYLKQLQLQVQMLMMRNGLSLHPMSLSGGPRPMMLAQTGLNLDEGNGNGFQNPISAIASSSANDESLVRPAFSFPEHCSISNIALDTSSSFQPSIKDALCGNMPQLFLDTTKIGRTPSPDVS*
Gly0045230.1	GubHLH24	MEPVGAFPDGEWDCFRRMFASDEEHDYYSPQFLGQSSLLLGEHDHELNNINGTQSMFCSAPLSGENYECMFYSFDAAHVSQENSYSSNCSSGDTVFNIANPGHATNYYLSYPDHDHVLADNNNTCISMDFNCMDEKTFTSSVPSSFTDIVMEENNVNLNEDAGSDRILENSDSCYTQIMEPIVFPNNKRKVEVTAEDHEINNKSEIQKKKPRVLKDGQGCMKNARSKKNQKLVSNIGEEAEETNYIGSNGQSSSSNISENDNASQENSGGGATSGSKSALNSNGKTRASRGSATDPQSLYARKRRERINERLRILQNLVPNGTKVDLSTMLEEAVNYVKLLQLQIKLLSSDDLWMYAPLAYNGFDIGLNLNLKSTSPPL*
Gly0045610.1	GubHLH25	MGGQENAMGFQHGNESILTSEMAISSVSMANKQHSSEVVANPFLASVSSAWDPLVSLSQAQTFGGSSMVSHTEFANANSPYPPPLVLENQGMSSTSHLVQQYMSDHSNLASMVHHKVPSSYGSGSFSEMVPSFGGSGGIAANTGYPPHYNPIKDAAIERAPINGEQSQVDQDSVPEEGATGSGPSGNRRKRGLDQNSTFSPNKNAEGDGVKDSPGKISDGPKEHEKKPKVDQNASKQLGKQAKENNSQSGGEANKDNFIHVRARRGQATNSHSLAERVRREKISERMRLLQELVPGCNKITGKAVMLDEIINYVQSLQQQVEFLSMKLATVNPEMNFDVERLLSKDILQSRIGLGIGGYGPGISSSHPFPNATFQGTLAGIPSSSTQFPPLPQTVLDHE…
Gly0047840.1	GubHLH26	MERYTLPSAPPPTTTVHNTHTVIPWTTEPPHAEDIAETAASWTTPISEPKHHPLLPFFKPEPDYYYYYNNNNSSSITSTTSDNNVVVPFVSNSNPTTTTTTTTTTTTHNNNNFLMHQNTNNNMDSFPLESQPHPFFNNYSNNNPFETGFESGFFSTVNLMGLSSATELLFPPPSLELGGGASFDAPLVAQQQPTLFQKRRGTLEIPRLETGKKIKNVGVVDDVDVDDSGLNLYDSDENENENGSGLNNNQNGNGGGGDHRGKKKKGLPAKNLMAERRRRKKLNDRLYMLRSVVPKISKMDRASILGDAVDYLKELLQRINDLHNELESTPPGSLLPPPSASFHPLTPTPPTLPCRVKEDLYPGSLQSPKNQPAKVEVRVREGRAVNIHMFCSCRPGLLL…
Gly0054000.1	GubHLH27	MSQCVPSWDVDDNPPPPRSVSLRSNSNSTAPDIPMLDYEVAELTWENGQLSMHGLGLPRVPAKPSTTAANTPSKDAWEKPRASGTLESIVNQATSLPHCHRSTFAAGGTGGGDDGSGGGVYGNVLVPWLDPHRLAVIAAATASNTMTMDALVPCSNRTEEQGTRGLGTRMVGGSTRVGSCSTTTATQEDGALLVAAAAAKRARVAHHHVPGSSRDQSVSGSATFGRHSQHMTLDTSDMDFGVGFTSTSMGSLENTSSAKQCTKTTTVDDHDSVCHSRSMRDDAEGEEKKRENRKSSVSTKRSRAAAIHNQSERKRRDKINQRMKTLQKLVPNSSKTDKASMLDEVIEYLKQLQAQVQMMNRFNMSSMMLPMTMQQQLQMSMMTPMGMGMGMGMGMGMGM…
Gly0055650.1	GubHLH28	MENQLFSNNANGVPPPQLLQHHHFEPSTMPTWLQSLSMNCSSSEQQQQTQDCCFYNTPTTTTTCWDSKSTDHHHGVAQFDSSALSSMVSSPAASNSNNMSNENFVIREPIGKLGNVGGNGGCSDHEISPHSMPLVAIGAASSYYNNNSTNTSCYSTPLSSPPKKININTTLNSSVAEFSTDPGFAERAAKFSCFGSRSFNGRSSNLNNNNAELLAQRSSTTSLLMENGKLPRVSSSPSLKALGSQSQMENKNSQLMQQQEQMEVAANSQEESTISEQDTIGVKPSPNHVNSRKRKASSKGKAKENSTFTTTNPSPMGAEAIEDSNAKRSKPNEGEKNENGPVKAEEESKGGTSNAAGDEKQNKSNTKPPEPPKDYIHVRARRGQATDSHSLAERVRREK…
Gly0056970.1	GubHLH29	MSGQRSSRDSTKFTDQKQINDLVSRLQVLLPQLNQRNNYSRPSASMILQETCNHIRRLQKEVEDLSERLTQLMDSVDINDMDRRTLENFLQQ*
Gly0058570.1	GubHLH30	MLALSPPPMFSTIGWPFEEPISQSQNNTELFDHFHNHQYHQPHEVIENSTPSPATSSDLTMVKKLIHNASERDRRKKINTLYSSLRSLLHVGDQMKKLSIPATISRVLKYIPELQKHVEGLTKKKEDILLKLSRQGDAVISKESQRIKNKPHRNSSGFVVSTSRLNESEATVQISSYTLHKIPLSEILLCLENDGLVLLNVSSSETFGGRVFYNLHFQVMESQVKHAIVVKVMGRTGSRGQVTQVRVKFLDDQNRHIMRNVKGPVREGDVLTLLESEREARRLR*
Gly0058670.1	GubHLH31	MDYSELFQFLSTTGSSFNNSAASYGQFLPAAAAATPMQQHFCSATTTTTTSSNSFYPLELMEASHEIGDDINAPSKSILLSHDQHHQYHHQHDNEDRAVAAMRNHKEAEKRRRERINSHLDKLRTLLPCNSKTDKASLLGKVVERVRELKQQTSEITTTTTEEETNNIIPSEKDEVSVLSVGGSSSTSSVILLKASLSCEDRSDLIPDVIQILRSHRLKTVRAEIATLGGRTRNVLLLAPDDDHNNDTNNNVIDSVHFLHNSFKSLLLQRSDSDRSKRRRLMDPTFIPN*
Gly0059870.1	GubHLH32	MESSNTRHQGYQLKQQNQPNSGLLRFRSAPSSLLSNLTTPSKGNNLWEGPESEERFVSRFVSYGTDSSSNDISASPSFQELEENNKSCSKALSGMNSQQQQQGYGSRLGLPPHYPRHGSAATTTSSSAMDGSFGLVGSLGMDHEVPPHKGFGSHLLRQGSSPAGLFSNNNISFQNGIGFVLVLLCFHFSFDAASSFSWFATMKSVGNYGSVDGSNGELSPSINRLKSQISFSSRSASSLGMLSQISELGSEDIEATSSDDGRQGGSNGPGFPYASWNDTPPSFSENLSSGLKRGRSGNEKMFSDVQNGGLGNQVHTLSHHLSLPKTSAEMVAMEKLLQFPDSVPCKIRAKRGCATHPRSIAERVRRTRISERMRKLQELVPNMDKQTNTADMLELAVEY…
Gly0062530.1	GubHLH33	MDDSSLLSDIFKDSTTDQFGDRDDLFAILESLEDFNDFPSITEAVMSPTITSKENEQNSSRVHLSQKSSSTTTCSGAPQDHSETDNEPAETSPKSSKRQKLAHTSVLEELPNNPDNNGQERILSHITVERNRRKQMNEHLSVLRSLMPCFYVKRGDQASIIEGVVDYINELQQLLQCLEAKKHRKVYNEVLSPRLVVSSPRPSPLSPRKPLPPLSPRILNLPISPTTPQPQPGSPYMPRLMLQQQSGYLSPTTLSNSVEPSPTTSSASSSINNNDNNMNIINELVANSKSSVADVEVKFSGPHVLLKTVSQRIPGQALRIMSTLEEELALEILHVSISTADETMLNSFTIKINDMMITEIERKGVLDNVEN*
Gly0066940.1	GubHLH34	MMQQIVGMENNSELFQFLAASNNYSNISFFDATTAAAMQQQHSFCSSSSINYYPLQEVSEITDAPSQQERALAAMKNHKEAEKRRRERINSHLDQLRTLLPCNSKTDKASLLAKVVQRVKELKQQTSEITELETVPSETDEITVLSTGGDYDGGEGRLVFKASLCCEDRSDLIPDLIEILKSLHLKTLRAEMATLGGRTRNVLVVAADKDHSIESIHFLQNSLKSLLDRSSGSSDRSKRRRGLDRRLMP*
Gly0067340.1	GubHLH35	MGWLLEELEPQPLSHSNKQNNYLYKGAAVSLEYSSLVPHQFSSPNKQQVEIESSAAPPVSLDFTVVKKLNHNASERDRRKKINSLVSSLRSLLPVEDQTKKMSIPATISRVLKYIPELQKKVEGLAKKKEELLLRISREGYAVNNKESQRKQQNIPRYNSAFVVSTNRLNDKEVAIHIISSYEVYKTPLSEILMCLENYGLLLLNASSSETFGGKAFYNLHFQVEKAHRLESDILTQKLLSIYEKKQRIF*
Gly0068280.1	GubHLH36	MEQATVGLRGSTHDGTALDSIQFNEEIQGIMAPAPAPENANSFTALLELPPTQAVELLHSPDCDGAAASADRRLTCCHVSVNRKPCQPSSFSANLTFPSNAALIERAAMFSVFAGEISPGEAPPVKNEPQETDSNPCSTQGCVSDPAVENNKNQRTAKRKEREKKAKGSSKKNKSVAYETAGDGEKLPYVHVRVRRGQATDSHSLAERARREKINARMKLLQELVPGCDKISGTALVLDEIINHVQSLQRQVEILSMKLAAVNPRIDFSLDSLLTTDGSSLMDSNLPSMVTPLMWPEIPLNGNRQHYQQQWQFDAFHQPLWGREEDNHNFMTPENSLLSYDSSANSVSNDSSGVNIQQGFHVFYLQESVGNLDFLRPEKEEELQCSRSMLLSSARIPLT…
Gly0068300.1	GubHLH37	MDDSNFGLLRFRSTPSSVRANFRQGEEGGGGSNNGNNHTWEGFEPETERLVLRFMNSGENNHTDSPTLQEFVDHKPSSKQGYSASGETSSMLVGNSVGMDYPKSFINNPHLLRQSSSPASHFSNIISFQNGYDTVKGVGNYGGVNGSDGELSLSMNTLKNQIGFSPRSASSLGMGSDQGIGTTSRDDGRQGGSKCDAQYYNGPKFPYDSDDQSGDLGNPVHTLSHHLSLPRKSSKMFVMENLLQYPDAVPSGIRAKRGFATHPRSIAERVRRTRISERMRKLQELVPNIDKQTSIADMLDLAVEHIKDLQKQLKTLGEKRAKCKCISIKKSETNQIA*
Gly0069280.1	GubHLH38	MAAPSNSSSRMLQAAVQSVQWTYTIFWQFCPQQGILKWGDGYYNGAIKTRKTVQGTTMEEGIISSEEGASLERSQQLRELYELLSGGETLMRQSRRPYCAAALSPEDLTESEWFYLICVSFSFHPGVELPGTAYARRQHLWLTGAHKVDTQTFSRAILAKVKEDLDFIEHVKSFFKDHRHPPKPKPVLSEHSTSNLTSSYPAIATANVPNHIYDLTTEVKEEAKLVSQAEIVLDNSFPSIGEIMDPYMLEDIRIGSPGDGSNHLDSYPEESTQMWPGPVEEPMALEIQLHQQSASDKLLPVDSSNIQVPVPSEDMAQCDDTHYSQTVSTILQNVSVWWLPESPSVSHLSYPFESAFTMGSPGADHHRLHDAASVTSQWLLKYILFSVPYLHHTNNNNPQ…
Gly0069860.1	GubHLH39	MANNPSEAPAADDFLEQILGLPTFASGDPGLAGPDVGLASQAPMMLQLNSADANPHLAGAGGFHAPVYQLGLSLDQGKGGFLKPEDASGSGKRFRDDVVDGRPKNVFHGQPMPSPVPAAPHPPAMRPRVRARRGQATDPHSIAERLRRERIAERIRALQELVPSVNKTDRAAMLDEIVDYVKFLRLQVKVLSMSRLGGAGAVAPLVTDIPLSSVEEEGSEGARNGPAWDKWSNDGTERQVAKLMEENVGAAMQFLQSKALCIMPISLASAIYQSQPPDSSSIVKPETSPPP*
Gly0070020.1	GubHLH40	MLESVLGTEAVAFFTSAVSNDVFSDAIVPPSPPDLGIHQRLCHLVEGSKWDYAILWQVSGLKSGGYVLKWSDGHLQDPKGVQRSEQEEGEDDVKRQVLLKLHASCGGGSDSKDAIYKKLDRVSDVHMFYLTSMYYVFGFNSQYGPGSSFKCGKSIWASDTAGGCLNQFESRSLLAKSAGLQTVVFVPLKAGVVELGSMEMMPEEQGVLDMVRIAFGESSPSGQAKVLPKIFGHELSLGDTKSQSITISFSPKVEDDSGFTSDSYEVQALGANHAYGNSSNGCVGDSNEAKMFPQLNHMIPGNFTSQARVSSMDLGNEDSSSPLPDERKPRKRGRKPANGREEPLNHVEAERQRREKLNQRFYALRAVVPNISKMDKASLLGDAITHITDLQKKIKVLEA…
Gly0070170.1	GubHLH41	MGTNLHQVLRSLCSNTHWNYAIFWKLKHRARMILTWEDAYYDNSDYFDSSENKYCQKTLEQIGGGKFSHDALGLAVAKMSYHAYSLGEGIVGQVAVTGKHRWICADNQITGSGLSFEFADGWQSQFSAGIRTIVVVAVVPLGVVQLGSLTKVTEDMRVVNHIRNLFLSTQDYSIEHVPSQIQNGLKSSSSQPDVSKKNLSSDTMPDCLHDTEKTMKSETVDVLMPLQCSGRNCAAHSAYRKMADNVAMHEGPELHSDESSILLQPMCNMLNVEHRESEEMRLLNGRKCEGGSGGCTNMRLELEKNVSSVLNNSVINDVGFNHSIHPSEKVRVDSACFPTVFLDATICESGQLNYVDTNQNGMLNSARPSDANSHEHINKSKFHTEPCDKDTSYFQTEPC…
Gly0071090.1	GubHLH42	MNHCVPDFDTQMDDQDYPISGLPRPKKPSIADDDIMELFWQNGQVVMQSQNHRPLRKPPPARNSDDATPSSARDTRPEEENHNQYLFMQEGEMASWLHYPIDDDVPPPLDQSFCADFLYPSPLPPTVNNNNSAMQTPARTSQLTELRHPSTSAAPPRPPIPPPRRHEQATPNFAYFSRHNSVRAKPGPSSVPRTTARESTVVDSCDTPAAPPPQAVSETARSSAEPTEGAGGVAGLSTTFDEPGGSSSSGEPVQKAAEEDRKRKGREAEEWDWQSEDIDFESAEARKNVCGSTSTKRSRAAEVHNLSERRRRDRINEKMRALQELIPRCNKSDKASMLDEAIEYLKSLQLQVQRVQLMQMMSMGCGMVPMMFPGIQQYMPAMGMGIGMGMGMEMGMNRP…
Gly0076540.1	GubHLH43	MLDSSLSGMTRSSSHPSSSIYGKDFLELVWENGPFLLEGGSSNRTQKTPFCIGYPMNPSHNDEEGARTTKRTRLSTSHSLLDQFPAQRDSGLSSSQSHQSNGQSSYQIKIMQSSQSKNSYKSNEEFPNLIRPVKDSKLTGGAQHQQQQQPITASNSHMCTYSSQQCFPSTPFKKPKIDSSQTPTTPTTNSQKQYLQGCDEQRTGPGKVNFSNFLIPAVFLKSTHNHHQNSARNVASSARVEEIEFKAAINNSINSSKALDQSAVIESSKQTTSLTANKWNQASLADQRSVEPPLDDEHSEAVGHNNSALGTHGFRGQCNNQTSAALKAKGKVNANLCNERESSSVYSLGASNDPNFGTRKYEETDDSAYLSDNDEEPENTVKEMPAREGNNRVKRSRNS…
Gly0076790.1	GubHLH44	MPLHELYSMSKGKVDHKEMNSARAATDQYSSAPKSDLFELVWENGQISVEGQSSSSSRARKTPTCKTLPSHTPKGHAQDKDSGHAIANETNTRRMGKFGDLDTGWNEMDLRQEEDVVMPWLNYGMDDSLQQHEYSSGFLHELSGVTMNDLPATNKFSLLDRRSNYCCNQVFRDSHKHSSRHVFLSSEQGVLSKGSEEVETSGPKASTGQLYPPTPSFLHQCQTSFACIRSRESDIAENNTTTSNATQQHVPCGEIPQIPPPASSGFSGLNMDRQDPNMSSNSSTIMNFSHFAKPAAIVKANLQNIGLSSGLRSESVGIKNKGAAATGSNPPESTKVDLGGECPKKSAIHEPSKVDLKPLEPKSLEQDACKEDMSKSKGDQTCNQVLGESGRKGHEAVEK…
Gly0077970.1	GubHLH45	MCLPEGERERERGMALEAVVFPQPQDPFSSYYGIKDLSNYNYNLLGADGEPNWDFINQGGSSSICNFLENNQTENYPYGSDWNNNCSPPPPPMLPLPPPQNVSTNSNPSSEATSNNHNLDIGSTSTTPSSRPKRRRAKSRKNKEEIENQRMTHIAVERNRRKQMNEYLSVLRSLMPDSYVQRGDQASIIGGAINFVKELEQRLQFVGAEKEKEGKSSDTVANNAAKMPFSEFFTFPQYSTTTSDNNNNNNSTCSGAIGEQVGSEVLQSGIADIEVTMVESHANLKIRSKKRPKQLLKMVSSLHGMRLTILHLNVTTTGEIVLYSLSVKVEDDCKLGSVDEIAAAVYQMLDRI*
Gly0079810.1	GubHLH46	MKVEVGSGERVLWDEEEKAMVGAVLGARAFEFLTTTSVSNESVLMAVGSDEGLQNKLSDLVERPNASNFSWNYAIFWQLSQSKSGEWVLGWGDGCCREPNEEEAIGLGLFRAEEDEGVQQSMRKRVLQMLHTTFGGSDEDNYAFGLDRVTDTEMFFLASMYFSFPRGHGGPGKCFASRKHIWCKSVSDYCVRSFLAKSAGIQTVVLAPTDLGVVELGSVRVLPESLELLQTIKSVFSTSTQSPYSVKPHMNGERDQSTTPFSIGNRKVVDGVVPKVFREKLAIRKMEERPWRGGLPNGNHNSNTSINIPNARNGGGLLHGSSWGVRHPNSPAEVFAARSSSMGHVSEVATNGVRHHDLRLNNNNNNNYCPSQRRVQMQIDFSGATSRPSVRVRPVNIAE…
Gly0080270.1	GubHLH47	MLVTLAEWVREKEFKKYTTWITALLEWRAFKDPSIPVEPSFQTLVKLQQQLNKPWEGIAAYNYIPKLETQSQAVELESCVTHDLVDMQSPLKSESNDLQHSVLEKVGLECNDQERPISTKDCSKEDGIGDSAAVANPQSCTQCPKVQVATRERRKRKRTRQTKNKEEVEHQRMTHIAVERNRRRQMNDHLSVLKSLMPPSYIQRCRLGIEQLLQSLEAQKGMRKNEDFGSAGGLFEAKCGDGIKAEKKSEAVEVEVTVIQTHVNLKIQCQRRPGQLLHAIVALEDLRLTILHLNITSSQASVLYSFNLKIEEDTAKGEWVRSRGIKDETLQDRWQNGWETGNTGQPVIVFM*
Gly0081970.1	GubHLH48	MLHCLNTSGNLVGSCSDMTVLERQRPRVKWQQQQDQQGHFSGTAFNGVFSSSSSSSSSLQQQFQHQHQHHSQGSMMMIAAADSGGSSLSEVVAQSSIKPAPGALNLNQFQIPTAPSPSASGFDVNSSISRTFSCPPALAQAKKGTVFSIGKESFKKRKSEKAQNHLKVVAENDNKDKRIKVVAEDGESKITGQPSTKNNTNSNSNNKQNCADKENSKASEVQKPDYIHVRARRGQATDSHSLAERVRREKISERMKYLQDLVPGCNKITGKAGMLDEIINYVQSLQRQVEFLSMKLAAVNPRLDFNVDDLFDKEVFPTCDATFPIPAMGMSSSDIMNNHPAFLQFNSPQQIVPYGGLESTGMNPSDMGLRRTISAPVSMPETFLDSSCFSQILPSTTWE…
Gly0084520.1	GubHLH49	MEFYNGDFMEELMALRRETWDTNPSPEENQLFSNSWSFDSFDQNSLSYNLPNSSYSTQEVPQSYNNDYNSTFNEIYGSLLLDESSSTQQILDSYYNNTTLDHTQLDNDTPPFLSQEDFPLSMMEEFEDPGLLGEELQNLELQTACKMEPTTQSPEMPAVFNTGVERKNNRAKKLQGQPSKNLMAERRRRKRLNDRLSMLRAIVPKISKMDRTSILGDTIDYMKELQEKINNLQQEVELDSNNAGIFKVAKPNEILVRNSPKFEVERSVDTRVEICCAGKPGLLLSTVNTLEALGLEIQQCVISCFNDFTMQASCSEELEQRTMLSSEDIKQALFRSAGYGGRCL*
Gly0088740.1	GubHLH50	MEILGVGAFPDGEWEWFRRMFDIEEHDDSPQLLGEDDMNFGMQIQSMFCSTPEAGGNKSMFYSFDYNNSNLQYVSQESSHGSNCSDHTVFVANPSHTNYCFDYPDDHVLASNYSDRSENSHHSQVEPIVFLTKQLKLKRMLDVPELEVHVEDKINSCGNPKKKLHASKEVQRCMKNAGSKKSQKVDIHGNEAEEINAGSDGQSSSSYHTSEEHNMSEENSGGATLASKLNGKTRASRGSATDPQSLYARKRRERINERLRILQNLVPNGTKVDISTMLEEAVHYVKFLQLQIKLLSSDDLWMYAPLAYNGLDIGSLNLSQKISPPL*
Gly0089200.1	GubHLH51	MAMMMMQLPEFDGAVEGFPPPENQFYGAAYNNNHTRSSTSTMQLADLIDNNNPPMPWSYSSSFIPSTTTNTISFANNNNHQENQERLQTQPVPEKRNNSMAAMREMIFRIAAMQPINIDPETVKPPKRRNVKISKDPQSVAARHRRERISERIRILQRLVPGGTKMDTASMLDEAIHYVKFLKGQVQSLQRAAAANNNSTVAASGIGFPVAMSSGTAAAATYLPLLPKPYLQARNVQHYGDA*
Gly0090380.1	GubHLH52	MALEAVVFPQDPFTYGCYKDNYLYSLVGGGGGHNYGLQEAAAEEEKVLLGIISNNIEHNNLHANWDSSSHSSTTPEGCTTVDLPPPPCSTAEAATAGRRKRRRTKSAKNKEEIENQRMTHITVERNRRKQMNEYLAVLRSLMPSSYVQRGDQASIIGGAINFVKELEQLLQSMEGQKKTNNQPHENGVGLNNGSSSPFAEFFTFPQYTTGETQSNNTATMEQNMNQDQQKQWAVADIEVTMVDSHANLKILSKKRTGQLMKIVVGLQSLRLAILHLNATTHDDMALYSFSVKVEDGCEMNTVDEIAAAVNQLLRTVQEQEEVAFN*
Gly0090940.1	GubHLH53	MAGFSYQQYHPFLVDSAFLLNINTPPPSLPSQFQLHQELTSFNVTTNQDNTSCANDQSSKITISDNEPSSVTKNLSPQSSTVVDKKLETGEQVTQKKRRTRNIGPSLSKNPQSKDNIAAEGRSKKQKKSNGGVQKEEDKAKAEKKDQRKCPEEPPTGYIHVRARRGQATDSHSLAERVRREKISERMKRLQQLVPGCDKVTGKALMLDEIINYVQSLQNQVEFLSMKLASVNPMFYDLATDLDTLLVRPEKLNNLASPSPLSSVSHCNSPNQQATTFADTTTMTPTTIFQTASDYLLDSSASFLLQGQRSNVVSEDAGSHFWDAEDQRQKFLHPHGFSNNLCSFH*
Gly0091010.1	GubHLH54	MMSSGAWMEEREDENSASWAPRNSKPNTPTTGFVENRGGEDLGSLCALKPMLEMDEEWYMRDMAFSPNLDNVLLHHNTTLDSSSSCSPSSSVFNTLDPSSSQQLQYFLPPNPKPTTMSSLLNPFDMPCEVGFLEPQASTASSLLGGFVDLTSKPQLTIPNLSSGTQLSVPHLNQSNTGFAGFQNFEESSGKTLFLNRSKILRPLESLPPSGAQPTLFQKRAALRKNMGSESGVGSGSKCGIGEVGDNRKRKMMGSLEEFEDGSFDGSGLNYDSDDLTESNNNNSKMEESNGKSCGNNNSNGNSTLTGVDQKGKKKGMPAKNLMAERRRRKKLNDRLYMLRSVVPKISKMDRASILGDAIEYLKELLQRINDLHNELESTPAGSSLTPASSFHPLTPTPP…
Gly0095420.1	GubHLH55	MSVLYSPVLKYSDVELRRNQEMMDSSIGHPQQHCHQHNSGLMRYCSAPSSLLASLIDNNINNNNNTHGCVNEEAFTSEDHHPYLPSTTSSEMDTMLSKLIPSNNGWSNSEPLQQEFGGKHVKQEAGGESVPQGPQLQNSYSYVGSELIYQQGLPNGSNSSGATGNAFYGSFVVNPVASESSAQSKMGVRNCSNLVRQKSSPAGFFSNENGLAILREVGSFKGSDVVSNGQAIAAPTRGLHGTLNFSSRPSSCLKRMPLIAESGNESLEANCDQSSNLVNDNGSSKCHMPSFTSEFWDNSAFSAQKSESEDEIMFSTTNGLESQEADFCFQNLGLTHHLSLPSSSTKMASIDQKYLQIQGSVPCKIRAKRGFATHPRSIAERVRRTRISERIKKLQGLFP…
Gly0096390.1	GubHLH56	MSSQRSSRVSKYRESEINDLVSRLQAMLPQLNQTSKSRAPVTKILKETCTHINRLQKEVEDLGERLAKLMDSVEFSDIDKEHLRRLLQH*
Gly0096410.1	GubHLH57	MSSRRSRSRQTSSSRNITDDQINDLVSKLQQLLPEIRDNRRSDKVSASKVLQETCNYIRSLHREVDDLSERLSELLATTDTAQAAIIRNLLMQ*
Gly0102210.1	GubHLH58	MNNSVPDWNFGSDTCVTNQQKHMGLDHELVELLWQNGQVVLHSQTNRKPLVNSTTSTRQVQKNHLQTTLRTSCEPFGNSSNLIQDDETVSWIQYPLEDHPLEQELCSNLLSELPHSEVESYNKHIRQFEEGKFTKLDTSSSAPHVTVSCSQPPNMKPSFVQEFPGIPIPAPRFHVPDSSQRNNNDSGGSRKVLNFSHFQAPPNVNAHFRDKIAGNNLSKGEIRECSVMTVGSSYCGSNHIPHDPVLSRASSNGVWTNTTNLSAEPEAVRDDDVQRTVPQNEKGKSEMLEPTVTSSSGGSGSSLGKTCSLSTRNQGQKRKGMDVEESVEQSEDTELKSAGGNKSSQRAGSARRNRAAEVHNLSERRRRDRINEKMRALQQLIPHSSKTDKASMLEEAIEY…
Gly0104280.1	GubHLH59	MAEDGVGLGVDALDGVDEEEHTVEEASGGGDLVGERRGTLKSAASVGSDVDLDVAFIEEVEQKTFKVSAMTKTSTSNDSPKLDRKTIERNRRIHMKTLCHQLASLIPSNLKPSKSKYAVAQQDQLDLAARYIKHMRERIDNLKRRKKEAAMMRSNQTTTTNNVVNSEMQLPVLELRDLGSGIEVMMVSGLNNKTFMLYEVIGVLEEEGAEVVNASFSTVGDKIFYTVHAQVKISRLGVETTRVYQRLREFIAPLENWEYT*
Gly0105490.1	GubHLH60	MSKDHQLTGPSSLVVPNPKAIQQRLQLVLQNRSECWVYAIFWQPSKHTTTNSPVTLVWGEGYFRGGKDEITTSILEDPTSDVIKDIEWFYTLSQTRSFDTTDRGNIIGSVFSSGADVWLTEVMDFQLNECDRVREALNHGINTLVCVSTENGVVELGSCDALNLDYGLLQMVKSVFEKNKVSVPVLNYKDKNKVEELNIDEATTAMNSSDSSESEEKNTVPAMMRNRRGSGQLMTLTHVEAERQRREKLNQRFYALRSVVPNVSKMDKASLLSDAVDYINELNAKIHRLESHNVVEHVQNVRSSSSSSFVVPASGTVGYTVEVRILGTDAIVRVQSQNENHPCARLTGVLKDLGLQILHATISTINDMMLQDVVVRVPHDLMTEEALKNAIMQRL*
Gly0105610.1	GubHLH61	MTMAEPLTSIRNTLKTLCCGDGWSYAILWRFHPHNSSLLTMEDAYYEDQLGEEITNTLPHVYLLGEGIVGQAALTGKHKWVHSDAQNEELSLTRLHISEDDSGLQLQFSSGIKTVVVIPVKPWGVVQFGAKKKILERVEFLEETLTQRLLTRIEDEDILGALTNTVLSLECENYDLNGLLASISSESLYDWNLKSAYSDGDSKVLLGNTYSSASPDDSFPSMYMTLEEGMSPMHGYSSYLGDQLTPAIEAQVVDVHCKEANAFSSDELAAQDSELTSLYSMNRMLDPTGTFLYQLANSVDNNQPSTQSSIVTTEVDFPDSLSTVVHGLSENLELPVDTLEEFSEFSMDDLCQYLASSPENNICETVTALDNSAFDDIPPVIYPALHNSITATVNLDGQQ…
Gly0109520.1	GubHLH62	MGNYYDSGWHLGTRYSDHSPSFPVPTQILPHVSDSASFQYGEFHSWPLPIIEGSAEDRAASASKSHSQAEKRRRDRINTQLANLRKLIPKSDKMDKAALLGSVIDQVKDLKRKAMDVSRSFTVPTEIDEVSIDYHHNVQDESCSTNKVNKLKDNIIIKASVCCDDRPELFSELIQVLKGLRLTAVKADIASVGGRIKSMLVLCSKDSEEDVCINTLKQSLKSAVTKIASSSSMASNCPTRSKRQRFFLPSHFVQ*
Gly0116140.1	GubHLH63	MDDNLLSDSSIFEDREFGNNNNNNLFVADDDLFAILESLEDFNTDCFPPLINNEASAAAAVTNEVNDTSILVSQKSTSSSAPLVQDYSETELEIETSPKSSKRQKLSPTSQEEPINNADDGEQRVSLSHITVERNRRKQMNEHLSVLRSLMPCFYVKRGDQASIIGGVVDYINELQQVLQALEAKKQRKVVYSEVLSPRLVSSPRPSPLSPRKPPLSPRLNLPISPRTPQPGSPYKPARLHQQSYNISPTTICNSLEPSPTTSSASSSVNNDNIIINELVANSKSHIADVEVKFSGPHVLLKTVSQRIPGQALKIISALEDLALEILHVNISCAADDTMHNSFTIKIGIECQLSAEELAQQIQQTFC*
Gly0123740.1	GubHLH64	MVLENMKKQLASALRSIQWSYAIFWSDSANQPGVLSWGEGYYNGDIKTRKTSQGVELNSDQIGLQRSEQLRELFRSLKTAETSPQTKKPSAAALSPEDLTDTEWYYLVCMSFVFNIGQGLPGRALASGQPIWLINAHCTDCKFFSRSLLAKTVVCFPFMKGVIELGTTDLVLEDLSLIQRIKTSFLDILHVSDPTKVGATLKSRNGEEVACVAYDHNAYNVELIPEVEFDIINTTTSPNGSSNALQANQPPDETFMVERINRGTYQVQSWQVMDDELSNGVHNSMNSSDCISQTFASPEKIVSTPKGGDLSDPFARDPQKCNNQKMTSVAARSDDWHYQRVLSSLLKSSDPLIMGMHFQNFNQESSFCSWKQEGPVDCQRPRAGTPQNLLKKVLLEVPR…
Gly0124450.1	GubHLH65	MAAFSYPYHPFLVDSACFPNTPIIKMSSFGEQDLINTTLLPHPHLSHSIHQELITTNHETSCVDQSSKITNNSDTEVSVVKNQSPESSMVVDKLENGEQVTQKVIPMEKKRRTRNGSSSLNSPSFKDSTKGGNKNQRKSSGGVKGGDKPKEEKKNQKKSPEEPPTGYIHVRARRGQATDSHSLAERVRREKISERMKILHQLVPGCDKVTGKALVLDEIINYVQSLQNQVEFLSMKLASVHPMFFDLAMDQDTALLVRPDQKLNSMTASPLPSVPLCSSSNQQATAFADTTTLTTTNTFPTSNSDYLLDYSSPAFLQGHGPNLFLECGAVWLPDQRQILFIGSSLWSSTKPD*
Gly0124530.1	GubHLH66	MSRANGVAWVQHREEQNSVTHYASTWNANNNNINGDEFSSCVSVSANYKPMPHELHEAWYNVANNNTQNHSDITIRDMPFFPKLATVDHNSSSSCFSNLDQSQLQYFLTTPKPTTFSSLLGPSNPLEQGFEVGFLEPQSSSCTSKVLNNKGANNSLLGGFTELSSNNNNNNQLLSLIPNLSSDPNLETVLPQGSSVGSEEVLNRSKILRNLESCPTLGAQPTLFQKRAALRNKNLTDKKRKRCNIIGNGEDQVEVEGSFNCDSSGGGDMVETSSDKNEIETEETESGNKCGGGNSNISADQKGKKKKKKGILPAKNLMAERRRRKKLNDRLYMLRSIVPNISKMDRASILGDAIEYLRELMQKISDLHNELESTTAPNYKSSLLSVTNNIMLPTTTTLL…
Gly0127120.1	GubHLH67	MESDLQQHSPVFLDHHHQQHQQMNSGLTRFRSAPSSYFSNIIDREFYEHLFNKPSSPETERIFARFMNSLGGGGDAAEPESAALAQNLSTVQQQQQQQLPSAAAVKEEVDQQSQAMPSNEPVVLHQLQQQQQQQSNINNYGSSAPPPQSFYQSSGRPPLPNQMKTGRGNTSNLIRHGSSPAGLFSNINIDSGYAAIRGMGTMGAAGNNTSEETNFSPAAAARLKNAPNYSSGLMSSRVEIGNTSNTQNNPETEGFAESQGNDFIPNFPVGPWEDSAIMPDNMSTGLKRYREDDVKPFSGLNAAESKNETGGQQPSAPLAHQLSLPNTSAEIAAIEKILQFSDSVPCKIRAKRGCATHPRSIAERVRRTKISERMRKLQDLVPNMDKQTNTADMLDLAVE…
Gly0129500.1	GubHLH68	MVQPIDTMDPYAETLVHINDFEPHDFNEDPNFDQFINLIPGENEDAICNINSGLINECFVDNPFLHSCPANPFDQSNSNSVMKVYGPSSSSFSSFSCFDGEEEAKERGEEEENEGDNSSATTTTSTTPTASVKTKQRPKTDRSKTLISERRRRGRMKEKLYALRSLVPNITKMDKASIIGDAVSYLCEIQSQAKRLKTEVAGLEASFSLLVSENYQGSIDNPIKVQFTHNRRSICKKIVQMDVFQVDERGFYGKIVCNKGEGVAASLYRSLESLRGFNVQNSNLATVSDSFLLTFSLNAKGSEPEINLPNLKLWVAGAFLNQGFEFMPSFHA*
Gly0132160.1	GubHLH69	MDPHPQPQPQPQPGSQPPCSSSTKVERRLVEKNRRNQMKILYSKLNSLLPSYNPKEAVPLPDQIDEAINYIKG*
Gly0133250.1	GubHLH70	MVSRENTNWLFDYGLIDDIPVPDATFTVPSSAFTWSTTQPPLNAPSNVGVEIDGSLGDSDSLKEPGSKKRVRSESCAASSSKACREKLRRDRLNDKFVELGSILEPGRPAKTDKAAILIDAVRMVTQLRGEAQKLKDTNVGLQEKIKELKAEKNELRDEKQRLKAEKEKLEQQLKSMNAQPSFLPTPTALPAAFAAQGQAHGNKLVPFISYPGVAMWQFMPPASVDTSQDHVLRPPVA*
Gly0134930.1	GubHLH71	MMKPANQLRELGNETLVTNKKRGRGSASRSEKKAKGKDRESQSDHEMHIFTERQRRKKMRNMFASLHALLPKLPSKADKSSIVDEAVSYIKNLQQTLEKLEKLKQERLQSVSPNYGYDQSSVNTNSPWHPYDSREAFIADQYHNSINDQHNSNNNAMNLIPAAAAPRTPVTIQTYTIGNVVLNICGDDAQFCMYTTKKRGLLSTIAFVLEKYKIDVISANVVRNGNIGNACMVVIAKPASHQLQGANSMDETYKQTAREIALLTA*
Gly0135700.1	GubHLH72	MVYSFYDKVNSSSGHDGLLSSSHNSLVFEREKVELVKKSPATARVGSKNSEISEAKALAALKSHSEAEKRRRERINGHLSTLRGLVPSNEKMDKATLLAEVISQVKELKKNAVEASKGYLIPMDADEVRVEPYDVEGGDGSMSYTATICCDYRPEVLSDLRHTLDALQLQLVKAEMSTLGGRMKNVFVFTCCKGKGDNNNVNTEEECQTLASAVHQALGSVLEKASSSLEFSLRTSHPSKRRRLCFVETSTSSCNHGSCSC*
Gly0137780.1	GubHLH73	MEDPFSLHQWHLSSIDESSFLPIAAASGETLQHNSLNYPNFNPRTWVEERTTKHVKNNSWNTSKTAQASETQFVSCPNLLSFVDSNHMNHPKDVEMVCPKINCTIPSDMISQGILENQNYVKTMSSRPKLSQPQDHIIAERKRREKLSQRFIALSALVPGLQKMDKASVLGDAIKYLKQLQEKVRALEEEQNMKKNVESVVVVKKSQLSNDVENSSSESGCPFDVELPEIEARFCDRNVLIRVHCEKSKGVVEKAIHKIEKLHLKVTNSSVMTFGSCALDITIIAQMDMEFCMTVKDFVRKLRSAFTSFM*
Gly0140000.1	GubHLH74	MSSGDRPKMHDQTGCFDSNTMTEGISSLKDSFPQTLPNPPSLMIAGNTTNSNNSLEENFRPSVEELSYHHHNNPQHPEDVSTYANGVTATSIDISQPQHLGLNMGNPYNNNNMDTHLVQAVNDAFPYQLSTWDPSVQELQDMSYANHPEHHQPHEQQFQQIEAQNCSQSYGSSSILDPPYSSPDLLNLLHLPRCSASSLLTNPSTICITNPTQKAPNFQNSMSFLGDLPIGSDNTSASSVLYDPLFHLNLPPHPPALRELFQSLPRGYSLPTSSRNVSIFGGGDEIEGDGSQLDMGVLEFNRVTASVGKGKEGKATKHFATEKQRREQLNGKYRILRDLIPSPTKNDRASVVGDAINYIRELIRTVNELKLLVEKKRYGRERCKRLKTEDDAAESCNIK…
Gly0145700.1	GubHLH75	MLHCLNTSGNLGGSCSDMTVLERQRARRKWQQHEQQEQERHVYFCGNGFSNPQGLVMMDAGGGGDSALGEVVAHSMKPDPGLENGWPELGRFGSPPASGFDNVNSTISRTCSGGLDRELVSACGKVETFKKRKADTKAQNHKVVAESGNNKDKRIKVSAEEGESKITEQTGNKNNAKFHANKNNKETSADTSKENSKGSEVQNQKPDYIHVRARRGQATDSHSLAERVRREKISERMKYLQDLVPGCNKIAGKAGMLDEIINYVQSLQRQVEFLSMKLAAVNPRLDFNIDELFAKEVFPACAQSFPTIGMPSSDMINPAAYLQFNSAAQQLVSCCGGLINNMGIIAPDVGLRRNISSSTPVSLPETFLDSSCFTHILSSSTWEGDFQNLHHSVAFDQER…
Gly0147660.1	GubHLH76	MDCPARKSQKADREKLRRDRLNEQFVELGNILDPDRPKNDKATILGDTVQLLKDLTSQVSKLKDEYTVLNEESRELSQEKNDLREEKAALKSDIENLNNQYQQQLRTMFPWTAMDHSVMMAPPPSYPYPVPMPVPPGPIPMQPYPFFANQHPAVIPNPCSTFVPYLAPNTLVEQQSTQFVSPPLHPGSRSHVSGKQDSKNKSSRESKADRNEDSNDVTTDLELKTPGSSADEDLSSGQRKSSKLSRKESSFTEGSSLGRCSSSSHSVQDSSSSSVVGSRKANE*
Gly0150710.1	GubHLH77	MQPTCGGGLARFRSAPASWLEAILLKEEDEDEGQNSLTFTQLLSTNNAVSSTSSTPNNNSLFSTSQPQYLPDYYHASSPHTPTAANANNPFTQEVEHSGIALAEKMDKILEDSIPCRVRAKRGCATHPRSIAERVRRTRISDRIRTLQELVPNMDKQTNTADMLDEAVAYVKFLQKQIEELSEHQRRCTCMIQE*
Gly0159440.1	GubHLH78	MEESWDNWPLHPEIDCDDEDEFLREILLQPSPQPQPPTPAPFSSESESDYSFHAVSATDGVVLSPIGNNLVKSNSSNSIVSTQTGSKRHRRSSSPKTYILSFDNSTMIPATPEPCVNYGQLLGTESKRFSHSSSLPSNKRHMECQNGAEAEKRGNNNNNNNNNNGAKKGRSSSQTMDHIMAERKRRQELTERFIALSATIPGLSKTDKASVLRAAIDYVKQLRERVEELEKQDKKGANTVAASVIVIKKPDLRGINNIRNNNEDSTTTTTTTTATTTTSTETSSDNDCGSTLPEIEARALGKEVLIEIHCEKEKGIELKLLTHLENLQLCVTGSSVLPFGNSALSITIIAQMGEGYKMTVSD*
Gly0159450.1	GubHLH79	MKIISSERSSCINHHQLSLILMTPNYLTLPQNKSVGDHSNNNNLMINNSNSSNINSFNMFSPPSQSQHAPQNIKPATATSPTSFILSFGDSTVVAATRETCGGKRPFHDKVIGGGGGGTTPPPPPSKRVAEKHDLLRENQSVAKRSRSSTETLDHIMAERKRRRELTERFIALSATIPGLKKIDKATILGEAITHVKRLQERVRELEEQSKKACIESVSFIRKSNLTTTEKGTPSSAMNSDDCHRTNETLPTVEARVFKKEMGDKFNVTINDLVKNLRLALLESSDEVLQQ*
Gly0165440.1	GubHLH80	MATSWKHGIQENDQCQRNNGSTDDDILLEEIEDCNLFQQCHGPNLLGGDEEELLSHDIVSALQQPLSSESYSSYPVSNSETLMNSPTEETSLERPTKQLKTKHTTTLPHELSPSSSSPSPSPSSPCTSQILSFDNSNSPSPANTTHFYGFDNCTLNPKQNEVVPLTPAQQLRNMNFTGQTRKGSSENQNLETVNPQGQGTKRSVAHAQDHIIAERKRREKLSQSLIALAALIPGLKKMDKASVLGDAIKYVKGLQERLKLLEEQNKNGAVESVVVVNKPQLSSDDHSSTSSDDGSEAASGGNNNNNNSEAQPLPHVDARVSEKDVLLRIHCHKQKGLLLKILVEIQNLHLFVVNSSVLPFGDSILDITIVARMDTGYNLTTNDLVRNLRVAASRSMS*
Gly0165450.1	GubHLH81	MTSTEETWTSWLCDLEPEDYNFINQSNTNEVEGSFPSHRDVVVAPLQQEHNLQQGSFSAGSHNSSSTMSNSSGDVSSYIERPSKTLKTGPSNYSANNTWYLPQKKDSHSSLSYILSFNNESSEPILNIDSTLKPKGKVVFNHGRSLPSKGSLKKEPKSSIQESKKTDSVARSHHHHAQDHIIAERKRREKISQQFIALSALIPDLKKMDKASVLGDAIKHVKQLQEQVKLLEEQAKRKSIESVVYVEKSKSSAAEEDVSDDTSSNSGKGNSSCDPSKTTNLSSQMPEVEARVSEKNVLIRIHCENQKGVLMNTIKEIENLHLSVTNSSTLLFGTSKLDITIIAEMDEEFSLSVKELARNLQVGLFQFM*
Gly0165460.1	GubHLH82	MMEIAPANYMTELGMEDSTLFHQYPMDYSLDDFDFQSTFSVSPETESDDQSFYRYFNFETTPNCFPVGESTDDESVALAPASRPTKKLKSNDWIVPNTNTNTKPKPSSSPSAQLISFEHASQQFYNLQDSDIKPKVVKKGCNENTGFAALVSQGSYEDKCFSNYDNGANQQDATATATTTTCRNPTQAQEHVIAERKRREKLSRSFIALSAILPGLKKMDKASVLGDAIKYVKQLQEKVQTLEEKAAKKKAGSTVLVKRSIIFTDDIDSSSNDSNCEQPLPEIEVRVCGNDVLIKLQCHKHSGPAATVLRELEKLHLTVHSSSFLPFGNNIVDVTIVAQMKKENCMTAKDLVGSLRQALRQFNQFDSA*
Gly0166740.1	GubHLH83	MDEDILKTSSCSTDDSSSMDMMGMEMMMQMDKFPELLYEPPSYNNNTLSTYTEYHNDFSGNSGTEATTFPVFSNVINPNVTHPIPPLSSASLFLNNNNNNVPLQQQHGNEVVPIPSSGRLNNYNASISEKNNKNRSNSVAAMREMIFRIAVMQPIHIDPESIKPPKRRNVKISKDPQSVAARHRRERISERIRILQRLVPGGTKMDTASMLDEAIHYVKFLKKQVQTLEQAGATNRVPFSVHVNNVVGVSNNVNASVSVNYPANLLMRGCQPCQMVGSPNSKQMLS*
Gly0166820.1	GubHLH84	MGDMYHFDKNLSSSQDEISLFLRQILLRSSSSSSPLQDGTISALDSSAFLSPSSQAPASAANVSSSSLGLSGNDTDDYDCESEEGAEALTEEVPTKSLPSRSSSKRSRAAEVHNLSEKRRRSRINEKMKALQNLIPNSNKTDKASMLDEAIEYLKQLQLQVQMLSMRNGLSMHPMCFPEGLQPLQLSRMSTELGEGNRSTPSNMTATLPLPQENPLLYASNSTNKHTLPNQLSVPYPSYINNTQTSFRLESRIPAQTKPLHRSSEPIHDMLQHQQSNANHSDTNPLGGSPVVKEFESGTLATVSLSFDMGTSEPKDNNSLQTCIAGTGRDHSGEVMRNSEPNIMLKSQLSR*
Gly0171630.1	GubHLH85	MEAFMTSSDLSSMWPATASAAPPQPSIGGVFNQDTLQQRLQALIEGARESWTYAIFWQPSYDYSGASLLGWGDGYYKGDEDKAKAKAKAKATSSAEQDHRKKVLRELNSLISGAPAPDDAPDEEVTDTEWFFLVSMTQSFVNGGGLPGQAYFNSTPVWVAGAERLNASPCERARQGQLFGLQTLVCIPSANGVVELGSTELIYQNPDLMNKVRVLFNFSNNTLELAGATWPLGNSSTADQGESDPSSLWLNDPEARDSVNPATTASVSVPTIAKTMQYETPGSSSLTEAPSVVHIASQQQNQNQNQSLFPRELNLSEHGFDGGRILKPESGEILSFGDSKRSSYGGNNGSSSFFSGRSQLIPATEENNNNGVNSNGNGKRRSPNSRGSNNDDGMLSFTS…
Gly0171790.1	GubHLH86	MELSQLGFLEELLAPRKDTWNALSTGLNELLPCGWSYDSFDESPSLASTLNPPFAAFSTPIDHRFESCPYGSHEAAAAYPFVDGFTMPELDSSYTRNDESAPLLPQEDNNPSVVEDEEFGFLGSDNHNQSLEQRKNSCKIEEQQVTEILPVFNMGSMCGEKKPKSKKLEGQPSKNLMAERRRRKRLNDRLSMLRSIVPKISKMDRTSILGDTIDYMKELIERIGKLQEDMEEGTDQINLLGISKELKPNDVMFDVERKDQDMRISICCATKPGLLLSTVNTLEALGLEIHQCVISSFNDFSLQASCSEAAGQRNYMNPEEIKQALFRNAGYGGRCL*
Gly0172330.1	GubHLH87	MQPYSSGAQMIRSNFPRPFISQTYKNSFSKLRSKAEIKLLAAKKHSEAEKRRRMRINGQYDTLRNILPNLIKKDKASVLAETIKQVKELKRKVSKLEEDSIGSSKEVKFPSGADKLNLEKCNDEQSLVKATFSCEDRPGLMSAISRALGSVKAKVVKAEMVTVGGRTRSVLWVQGPGNEGLGMLKSTLKVVMHKPTIKMRRFTQ*
Gly0174450.1	GubHLH88	MSSRRSRSRQTGASAEITDAQITDLVSKLQQLIPELRARRSDKVSASKVLQETCNYIKNLHREVDDLSERLSQLLANTDSNSAQAAIIRSLLM*
Gly0176590.1	GubHLH89	MSFAGDTHCHSNAGDRHRLQISTKSSTSRYPFRTTMKAGKVNQEEDDYEEEDFGSSKKQGPSSASNTNKDSKAIDKASVIRSKHSVTEQRRRSKINERFQILRDLIPNSDQKRDTASFLLEVIEYVQYLQEKVQKYEGSYQGWGQEPSKLMPWRNSHWRVQSFVGQPPAVKNGSGPVSPFPGKFDESNISMSPTMLSGTQNMIDPDHGRDIVSKTAERQPDLASNKGMPLPSAMHANMSVPVRSDGVIAHPLQGTVSDAQSTECPATSEQLNQQGELTVEGGTISISSAYSQGLLNNLTQALQSAGLDLSQASISVQINLGKRANKGPSSGTSSPKNHDNPLSSNQAIAHFRDAGSREDSDHQAQKRMKTYK*
Gly0177200.1	GubHLH90	MSDKEKLELDRNEDPMSYSTGMPPDWRFGGANLANSSVGGLVSMGNSMNVSRGDLIGSSSCSSASMVDSFGPNFWDHPTTNSQNMGFCDINVHNNGSSLNTTGIRKDGFGTIEMGWNPANSMLKGDGFLPNGPGGVFPQSLSQFPTDSGFIERAARFSCFSGGSFGDVVNNSYGIPQSMMGVYAAGTMHGSTRDALAAGHGLKSAATGGQSQENDLNAVEATKAMSPSIEHLAITKGSPMKNDKRSDSHEGKQALVRPANDSDRGESSDDGGGQDDSPMVEGTSGGEPSLKGLNSKKRKRSGQDADNDKANGAPELQSEGAKENSEGHQKGDQQPSSTTKAHGKNAKQGSQASDPPKEEYIHVRARRGQATNSHSLAERVRREKISERMKFLQDLVPGC…
Gly0178400.1	GubHLH91	MKEEQDQGQCSNYSQEINNNIQSYHQEQLLLHHHQQQQQMQQQNSDNNNIFGGGSWSMPHPVHSFNPVHPIPSVQVVPPYASFFNRRVINNNPSSFQFASYEGLHGVSSSSDHHHLRIISDALVGPMVHHQPGPYGLAQAELGKMSAQEIMEAKALAASKSHSEAERRRRERINNHLAKLRSLLPNTTKTDKASLLAEVIQHVKELKRQTSLIAETSAVPTECDELTVDTADVNEDGKFVIKASLCCEDRSDLLPDLIKTLKALRLRTLRAEIATLSGRVKNVLFITCDDDNGNGDESSCSGEYCSISSIQEALKAVMEKSGDDSAASGNVKRQRTNNNNNILQQRISWINSKLNQTLR*
Gly0182030.1	GubHLH92	MTHIAVERNRRKQMNEYLTVLRSLMPPSFVQRGDQASIIGGAINFVKELEQLLQCMKGQKNMKEQKQEAQENNNGSSPPPPFAEFFMFPQYSTRATQGGTCYPSGTSEEATTMMAQNGQNLQSRAVADIEVSLVDGHANIKILVKKRHGQLARMVVGLQSLGFSILHLNVTTVDDMVLATVSVKVEEGCEMNTVDEIAAAVNQLSRTVQEEDAAFS*
Gly0182440.1	GubHLH93	MVATFLAAIAAVQHLFIFSPEKKKKTQVEEARRRRRRRKMLPFRRFYGFESWLDRESGHVQSSLIKAAAELNGGRSSSNKSERKSTEACKSHREAERRRRQRINTHLSTLRSLLPNAAKSDKASLLAEVVQHVKRLRKEADDVACRRSNHGDSSSSCSGSVVADDDTWPFPGESDEATLSYCDGGGEDGEPRRMKATVCCEDRLGLNRDLNRAIRSVRAKVVRAEMMTIGGRTKSVVVIQWPQGGEEEEEKEEVGALERALKAVVEDRALVGSGMGRIVLGQKRARDSYGSSSITSDQVDCSFLLRNEDFC*
Gly0182960.1	GubHLH94	MELCDHDFLEELLLAQRRETWDHNNPCSEQNQHLFSNGCWSTFDQNSHYSPSNFLPNSSSCCQQVPQSYHFNEIYSSLLNEFSPPHIIDSSYNNNTLDNNPPFLAQEVDCYPLSVMEDEDQGLLGEELHSLDLKNTCKMEPSQSPDDQMQGTCVEGKNSSRAKKLKGQPSKNLMAERRRRKRLNDRLSMLRSIVPKISKMDRTSILGDTIDYMKELSGKINTLKQEIEVDSDMVGIFKDVKPNEILLRNTPKFDVDRKNVNTRVEICCAGKPGLLLSTVNTLEALGLEIQQCVISCFNDFTVQASCSEELVQKTTLSSDDIKQALFKSAGYGGRCL*
Gly0186290.1	GubHLH95	MELANNKILHGSTSSLSSSKFQTCVFDDPMMSHGVNEYYQKHVVEEEDGSQSNNGVSNDSASPTITHSPPLCGSSNNVNGYVYKRTSYQLEEAESLIDFKANNEYSNNIMQLGSESLLSFQQSWNMVSTENNNLHQGYSQWNHVVSPKSTTNLRMVQDLSSYSSLFNSAKEKQCGESSYGWLYSEPNVPGDHSLKESASATQESVLRKRSSMGENMQVANAKKPCTSASKTEKPKSNASKDPQSVAAKNRRERISERLKILQELVPNGSKVDLVTMLEKAISYVKFLQLQVKVGLQHNTVLAADEFWPVQGGKAPEISQVRQAIDAILSSQR*
Gly0187540.1	GubHLH96	MENYYYSCWPLCTNWTQCNSAPNSDQPTPFSFPTQMLPLASDSASLQFGEFPSSWPVPFEGSAEQRAASASKSHSQAEKRRRDRINAQLATLRKLIPKSDKMDKAALLGSVVEHVKDLKRKAMDVNKANTVVPSEIDEVTIDYHHHPAHEDENIIIKASVCCDDRPEVFSELIQVLKGLRLTAVKADIASVGGRIKSILVLCSNNNNSEEGGSGSVCLTTLKQSLKSAVNKIASLSVASNFPTRSKRQRFFLPSHCLQQ*
Gly0190170.1	GubHLH97	MNNSIPGWNFESDTCVTNQKKPIGQDQGIVELLWQNGQVVTHNQSHRKPFGDSSNLRQVQKTDGPILRTSGPFENSSNLSQEDVTVSWIQCQLEDPLEQEFCSNLLLPELAPPCEVESYKPIRQLEEGNSAKPVASHATSSSQPPNMMKPSSWVQEFPRNNPMPAPRFHVPGSSQKINDFGGSRKVLNFPHFSAPHNVSPPYASEQLREKVTPNLSQNEAKECSVVTVGSSHCGSNHIPQDPDLSKVSSNGVWRTIPRSDKGKSEMVEVEPTLISSSGGSGSSSIERTCSLSTRSHGQKRKKTDAEASEEQSEVKLFPATELKSADGKKASQQAGSSKRNRAAEVHNLSERRRRDRINEKMRALQQLIPNSNKTDKASMLEEAIEYLKSLQLQLQVMWM…
Gly0196090.1	GubHLH98	MEGNTNTGVDSAVSVPPLSRIPPSSSSSIEPSSVIAKTGNNTSRKRGPQLLGPTKSESLKMERDRRLKMAQMFTQLQTTVPGVFPQATREVIINETIRYIKDLEKKKQRLEELKESMKPLVEGSLVVPPCDHNNNRMKMNCSTTVSTTAVSSNVVFFGIQSVAQHGLVTVILKVFCKHQAEVLAANVSVNHGKLILAVTALVQNGSDGNSTVEKIKREIMNL*
Gly0199270.1	GubHLH99	MDGVFSLPEPARTLFLRSLLHSLGCAYICLWQYNSNLFNRLIFLDGLLSSVTNNQPSSSSSTSSSSSLELERSSTTTTTAAESLYSQYQRLTFDVNNDCVPGLAFRNHLPYLELQQSDLLRLTSTQIQTQFFQEARIKTAVFMGCNKGEIELGFSNMSPQGDIQTTLGNIFPEDFCIRYSQSIIDHQNLRASSSSSSLISATTTASSPHEYYYSSLLFNNIIPASTSQLVIPTTMQHQTSTAPYHYHQQITNNIQLELDQAINHPSHQLIPTPEGEQDAIIGALLHVISSSPSSHDDQHQQPQQNLPHRTNSLVHIPEATAFKRYTIGPSPTITSPQMGSNFQRQSLMNRSLAFFRNLNSLRIMRQRNIIQGSCPAPSTQLHHVISERRRREKLNENFQ…
Gly0201590.1	GubHLH100	MQPCSREMHQGLNSLHNNNNNSSINHPQSQIQMNGMNHHHFDDPTNSQDDFLKQMLSNLPPSSSSWNTLDPNSNNPKPLWDNTNPDNVAFEPYDVERTTLASKFRNHQITDKAAALMLLMPRTASDSGLLQMPLSLGAAAGDFDSSQNDVVDASSFKSPTSAGEGSVQALYNGFPGSLPGAAQPSNQTHHFQHPQGQGFGGTVSTTNQAPAGGNPGQPRQKVRARRGQATDPHSIAERLRRERIAERMKALQELVPNANKTDKASMLDEIIDYVKFLQVQVKVLSMSRLGGAAAVAPLVADISSEGGGDCAQGNAVTNGGVHPRSSNGNNKTASSSNESLDMTEQQVAKLMEEDMGSAMQYLQGKGLCLMPISLATAISTATCHTRNPLINAANNNNSS…
Gly0205300.1	GubHLH101	MEPPLINDSTFSPANPSSYSLSEIWPMPLPPDPDNNSTLTHLTPPSPRRKRNLPPPNHPDDCGNNKHVKLGGSSGDENGALKAEPDATSVVAGGEKLPPEEEQNAKPSDSEPPKQDYIHVRARRGQATDSHSLAERARREKISERMKILQDLVPGCNKVIGKALVLDEIINYIQSLQRQVEFLSMKLEAVNSRLNMNPTVECFPSKEVGTQPFDLAGIIFGSQEAQGSQPGWLHMQIAGGFEKAT*
Gly0207290.1	GubHLH102	MDNVFQFDQTHDCSDVFPLPSSSPNKNIFHDPNYLSSHMLSRSDSWRHKSSTLSFDEEFDGKHSEIKKRKLVHRDVERQRRQEMATLHASLRSLLPVEYLKGKRSMSDHMHQAVNYIKHLRDKIEELSNKRDELQKVCSPISSYHTETTLENSSQLAANQLQDIVTVNIRPCWIGVEVVISTALEEGLPLSIVLQALIREGLRIIHCNSTKVKGRLFHTIESEDMVSNGERRIDQSELQQKLTSLISGRGEAVVDDGVPRGVAEPPLGIVAGHVELVAGDGVEEEVVDDVVVGRLEADDDGGWGR*
Gly0209100.1	GubHLH103	MEEMNTPMNASAASSWLSDFDIDEYNIFPEECHLKFLDADDEVEEFLSRDIASALQGPTLQQQSLTSECTSTTTLSNSFTDETSFDLDQRPTKMPKTISSGSITENFSPKLSPSTSSPISSFHQSQILSFDNPNSSPTQFYGFDRGTLNPPKQNEAVPQLGNTHFSTDQNPKGSSKNQNCETKTSHGTKRSPAHAQDHIMAERKRREKLSQSFIALAALVPGLKKMDKASVLADAIKYVKELKERVVVLEEQSKKTKAESVVVVTKPENCSDDDCSSCDESVEAAGGSESSLFQAEARVSGKEMLIRIHCQKQKGLLVKIMAEIQTLHLFVINSSVLPFGDSILDITIIAQMGEGYNLTIKELIKNLRMATLKSMS*
Gly0209110.1	GubHLH104	MTSMEESWTDWLCDMDPDDYSFINQSGINVGDIGSLASQHDIAAALQEENPQRLSFSTENTSTMSNSSVGTESSLERPASKLLKTQHFSQKKASSPSSGSYILSFDNAINPPPIKVEPALKPETKVLNSKNEPRRATQKSNCKKTESLARSIYHTPDHIIAERMRREMISQQFIALSALIPNLKKMDKASVLGDAIKYVKELKEQVKVKEEEQSKRKNMESVVPVNKYQPQLSADEDDTSSNSCNNNGNSSDDISKKNLSLPEMEARVSGKNVLIRALCEKEKAKMEDDEFNMGVEKLANNIRVGLLQLM*
Gly0209120.1	GubHLH105	MMQISSTKYLPEFGMEADPTTLFHQEYHPMDYYAFQLDDIDFKSLSASPDQSYSSHMGFNSEISSTQNSFPVESPDQSVASAARPTKQLKTTYWNAYGTDNSTNHNNNNINPKASSSSSSKIISFENSNTTSSVTSHNSQKFYNNTGAKVVKPKSETTTGYGENLDFSAGFFHGENYDDKSFLNYDKRENKAATNTIRNQTQARDHVIAERKRREKLSQRFIALSAILPGLRKMDKATVLEDAISYLKELQERVKTLEEQAVDRTVESAVFVKRSVLLADDDGSSCDENSDNSSLPEIEARVSGKDVLIRIHCDKHSGRAATAILNELEKNHLTVQSSTVLPFGNNTLDITIVAQMNKEYCMTIKDLIRSLSQALRQLI*
Gly0210230.1	GubHLH106	MDKLSRFINTHVPKPLITDRGICSSSTSPTWPTPNVGRLHVCLDFHWRARKRGLQKELNLEVIAKSFQPFQSFVSIQTFMSLQLFILCHDGSMDMMAMMMQMEKFPEFCEPFYYNTTTYQEITDLPAAGGTSSTTTVPLLFNANPDVLSPPPTLNIDNNHVNFVTMTTPPQPPLQVQQPKASSFLYPSSLSTEKKNVNSMAAMREMIFRMAVMQPVHIDPESVKPPKRRNVKISKDPQSVAARHRRERISERIRILQRLVPGGTKMDTASMLDEAIHYVKFLKKQVQTLEQAGANNRHNNIIGGVGVGFTGGMSNNFNVNYYSNSALWNMKGCQPQPACQMVVGSTSISKQLLS*
Gly0213170.1	GubHLH107	MLSTLMYSEGEARRNPEMDSKIGYQQQHCHQNNSGLMRYRSAPSSLLTSLVDCVNGGSFRSEDHQSYPPSSTRSSEMETMLARLISSSNNNGLTNSEPLPVKQENNGCYSYASPPPPQIIYQPQQIQGLSMPNASLGADAGNAFDGSFSAVSSSNSLAPENNYTQTKMGGSSSTNCSNLIRQKSSPAEFFSNYSVGNGGLAALREVGSFRSCDVSNGQVTTSTSGLHGTLNFSSSRPSSCSTRMPQIAENEHEGLQENCVESRNMGNDNGSTKCYMPTSFTNDFWDGSNGSNNGEIMFSTSSALETQDAEFGYQKLGLSHHLSLPSSSAKMTSMEKFLQIQGSVPCKIRAKRGFATHPRSIAERERRTRISSRIKKLQDLFPKSDKQTSTADMLDLALD…
Gly0215870.1	GubHLH108	MKTEVGYGGGGGLWNEDEKAMVAKVLGASAFDYLVANSVSNENLLMAIGSDENLQNKLSDLVERPNVSNFSWNYAIFWQISQSRYGDWVLGWGDGCCREPREGEEEESVVSVGLGVEDEKNQQRMRKRVLQKLHTTFGGSDEDNYAFGLDRVTDTEMFFLASMYFSFPRGHGGPGKCFASGKHLWLSDALKPNASDYCVRSFLAKSAGIQTIVLVPTDLGVVEMGSVRMVGESFELLQAVKSVFSAQQSSFPRVNKPVDDKRDENAPFSGLAIGGNKNNNSTNHRHHHSSRVEGIGVSKIFGQDLNSVTHFREKLAIRKMEERPWGGHHPNGNNSIGFPNGVHGSSWGGASQVVRPPCPAEIFAPRSCSTSNVIVPPELANGVGRQHDFLHNNNYQQQQ…
Gly0216250.1	GubHLH109	MEDLIISPSSSSSLVSLPHQVNPTPTPTLQQKLQFLLQSQPDWWVYGIFWQTTKDEKGNLCLTWGEGHFQGTKETHRTIIKPHHPISTERRSKFNANDTDTCSNGDAEWFYVMSLTRTFSIGNSASSTSSSSLPGKAFALGSVLWLNSKHELQFYNCERSNEAHVHGIQTLICIPTTNGVIEMGSYDNIKQNWPLVHHAKSMFCSSPSSDLNNLSTTPTATQIFDHNNNNNNSISFADTGIISGVVQDNKKNTIVSCYVDSEHSDSDCPTLLPTPTTTTTTTTTNGSFEKREPKKRGRKPLTGRETPVNHVEAERQRREKLNHRFYALRAVVPNVSRMDKASLLSDAVAYINELKGKIDELESQQQRGNKKVKLEMMDNNMDNQSTTTTTTTSTVVDQL…
Gly0216450.1	GubHLH110	MERLQGPLNSCFFGEHLEVNCLEQALVDAESLRLEEEEQFLISSLEDNMPFLQMLQSVESPQFFPLREPNFQTLLRLQHLAYIPRMDESQFQASLELESCVTHDMLEMQSPVKSESNELQHPLSLSASCVEKVSYECNKQEQQPQKTAQSSCPKSQPPATREKRKRKRTRPTKNKEDVENQRMTHIAVERNRRRQMNDHLGVLRSLMPPSYIQRGDQASIIGGAIDFVKELEQLLQSLEAQKRIRKNEEVGSSSSSMLLSKPSSSSSPPPPLPGYGMRSSVESTEDEVKAENKSEEADIKVTLIQTHVNLKIECQRRPGQLIKVIVALEDLRLTILHLNITSSESSVLYSLNLKIEEDCKLGSANDIAEAVHHIFSFINGS*
Gly0218700.1	GubHLH111	MISSFISSSEQLQSSMDGLNWDATPVLWSTQQQQDFEGGYYPISKSSSKYVLNHQIQEMQKAQTGHTYSNSERVIYHSAVASATTSSSEMIDVMPNTNLSQHAAATMTVRSSRAGSSWGDALISQSCPSLSVNEPYSTIRYYRPDFNMAHQQQQQLMINGSQNGKKGAACSSLESFDCLLSATNSSNITDTTSVVEDDGFSMILSDCGNLWNFTSYGSASASSGGESESTNASNVTRNNKDMQCHVNELDETASQSSSDQYYINQGKAKESKANCSKRSNVQNSSSMEGAGFRLNISDKPAKCKKPRWEKGPCSSNINFRQPNSTSMCSSSIIEEPDPEAIAQMKEMIYRAAAFRPVNFGMDEVVERPKRKNVRISSDPQTVAARHRRERISERIRALQ…
Gly0219630.1	GubHLH112	MENQFFLNTGVSHPPLQFEPTWQSLSSAMETQPPVLNCSSEQTQDCFFTPTWDKSTDHGGLQFDSALSSMVSSPTAAPSPNPNISNENFLMRELIGKLGTIGEISPHSHQPLVVPSSSYMNNNNSSCYSTPLSSPPKPNIAMNHLVKEPTMALNSSVVVEFSSADPGFAERAAKFSCFGSRSFNDRSSGQLVMMMNNNNADLAQRSSSPVVMENGMKIPRVSSSPSLKTFGSQMGVHENKNYSPLQEQERMEVANSQEESTISEQTTTTPNGETGLKTSSPDMNSRKRKASSKGKAKDASNSSKGVEGSGEGSNAKRSKPNEGEGNENGPLKMEEESKGGSCNSGEEKQNKGNSKPPEPPKDYIHVRARRGQATDSHSLAERVRREKISERMKLLQDLV…
Gly0220770.1	GubHLH113	MEGSWENWTSHLEMEEDNFFINQSHRLNHPSYYDPKEILQQQVLCDHEIDQSHYDSYPSSYSTLHVEVPTTTNFQPFNPHIQNNPLDNIFMGETTCFHRVNGTDHSCSKDIGLENTLSTHILPNLNMRSINGSASEGSFERSHQVVNHSLKPATIHPKKVRSSSEIADHIVAERKRRQKLTQNFIALSATIPGLKKTDKSYILQEATNYVHKLQERVRELETENEKINAYSAMLHKKLQLSINNEDSTTCETNFSADQAALPEVIARVSEKNVLIAIICEKHSDNIVHRILNLLTSLHLSITSSSIFQFGASTLKITIIAQMEDEYSMTIDDLVKNLRKELQQG*
Gly0222260.1	GubHLH114	MALSTYFNLDSQVSTFFHEGTPPPTLPPALAALAPEQHHYDQSFFLLNPNNNTTFDYSSYFDHTASFLYPEIYPHFPNCPSAYYDPNNIFPTDQDFLSTPCSKRQKCLYDDQSSLINLAHANFFDGVVQNPCYYSMQSEELPLLPEAELYSAPAMPDQLAKLYSASAMPEFSASPQQLFSQGGCAFGASSSSNDDEHHHHRHHEEKRSNDRSAISAQSLAARERRRKITEKTQELGKLVPGGSKMNTAEMLHAAGKYVQFLQAQVEMLQLMSTLQEEEAAPSIDHEHLHALLVSPSLQEKMYSEEKCFVPKDFVTALTNNDNVRSCPSILKDLKQLMIATDIKKKAKQE*
Gly0225180.1	GubHLH115	MYEESGCFDPNNTMMVHGSGTATAAAAATIGPSEDCFSQIISESDPPPLHHQAVNISGTATTDTHNSFAENVDLSMENLSAIASYPTTYPCVGGGEEYANNNAITATTSSTLTNRVAASVATTMEITPHDPQQMLCFHMENTYINHSNNNHGSSQDLSFHYNNHHQNHQQYPYNPTPTPDLLNLLHLPRSPASPYGNNSSLSFENPTHNTNTNTNLFPIMGAESTNVSSVSYDPLLHLNLQQQQAPLPQDGYTIMPPSRNDFVFGEEGEYEYLQDADHDHGVLEITQDLMNTCVGKKRGGKRTKVVPTNTTERQRRVDLGMKFDALKELIPNPTKSDRASVVGDAIEYIRELRRTVNELKILAENKRQERQRRIKRHKVEEGATDEGDLNLKLVDDQPY…
Gly0226190.1	GubHLH116	MTDYRSPPTMNLWTDDNSSVMEAFMSSSDFSSLWLPTPHSSASATTPAPPPPPPQSQPLFNQETLQQRLQALIEGARESWTYAIFWQPSYDYSSGAPLLGWGDGYYKGEEDKKEKAPTKAQKTTSSAAEQDHRKKVLRELNSLISGSSSTDEAVEEEVTDTEWFFLVSMTQSFVNGSGLPGQAYFNSSPVWVSGADKLSGSACERARQGQVFGLQTLVCIPTPSANGVVELASTEVIPHSPDLMNKVRVLFNFNALEAGATWPLNSVTTDQSENDPSSLWLNNDPSGSGIEIRDSVNAVTAANATIGNGKTTLQFESSSTLTENVPNTHRHQNQSFFPRELNFSSTLKPESGEILSFGESKKSSYSATGNIFSPFSSVAAAEENNKKRRSPTSRSSIDD…
Gly0226280.1	GubHLH117	MVLETLSSSNEFSNFIIYDTITAEASSGGGGYLENIVSVSHQQQQQHQQHDPAIACDNNCDDAVVMMKKNTRKRQCCSSEPETSGSKVQSNNKKRRRRKARVCKNKEEAETQRITHITVERNRRKQMNEHLAVLRSLMPETYVQRGDQASIVGGAIEFVKELEHLLQSLEARKLQLLQQQVAAAQQAQNNNTNNIEDNNTNNNNNVAISKLMLQQPPFAQFFVYPQYTWSQTPNKYTSKTKAAIADIEVTLIETHANLRILTRIIRPGQLTKIVAGFQTLCLTILHLNVTTIDPLVFYSISAKVEEGFQLGSVEGIATAVHNLLERIEEEASLCC*
Gly0226820.1	GubHLH118	MSGLGVVEWLRPLVETKAWDYVVVWKYGDDPTRFIEWMGCCCGGNIELVKTKEERDEPYQCHLLAPICRDTLFQHPDSIGTQVLIPVLGGLVELFTAKLIPKDINIIEFITAHCCVSIKKEAMSEQSYTSLKNFNEHHTSTPGVHMDAANKCSSNPSIEGPSSGSNQKQSVNITPIPKTKKPKYNEASGKCERGLSSHCGNGEEDEAELVRKPQKEGYYHAKNLVTERNRRNRIKKGLFALRSLVPKITKMDRAAILGDAIDYIKELQRQEKELQEEVRALEAQDYEKNTLQLGMSTDKEQEGTRRGSVPLTELNQSSSDCTKKTQIKVQAEVYHIGRTDFLIKLCSEKKQVGLQGNRARYSPNETERVFDTANKMMMIDKAAKKFQEKMVLW*
Gly0228380.1	GubHLH119	MSSRRSRSRQSGVSTEITDAQINDLVTKLQQLIPELARRSHKVSAAKVLQETCNYIKSLHSEVDDLSDRLSQLLATIDPNSAQADIIRSLLM*
Gly0233330.1	GubHLH120	MVVPWQSLLSSVEMEDGEYLFSHLRDNSLDDNSLDDLREMLHQYTFSSEEDTVGFGLNNNVVNGNSSISHESIALRHAKTATLSFEDSTVVVTAATVPNCGRSGGGSCTNESRKRRSCNSGSTMDHIIAERRRRQELSQRFIALSAIVPGLNKIDKISILKEATTYVKQLQTRVKELEEQSAKMIIESPPSFINNNNYFYSGEGIVPYKKNSSDCHDELNNELNNVALPKLEARVMEKEVLIRIHCEKKNYDILLKALSHIKSLHFSIVNHGVLPFGKFSLAIAIVARMGDNCSITVKDLVKSLRQALFESPARVPNLFPQWKVS*
Gly0233350.1	GubHLH121	MIVPAATPEESFLGTTLENRSLQRKTRASQGGMKTRRSDSHSLDHIMAERKRRQELTQKFIALSTTIPGLKKMDKTSIVEGAINHVKQLQERVMELEHRIKRGKEPIIILKKSANLCANTTIRTTSKTINPEDYCFRPSHELVLISDVKAKVLGNEVLIEINCEKENGIDLKILNLLQNLHLFVTGSSVLPFGNAFLVITIIAQMCDAYKMTTNDLVENIRKLLPNDLNSY*
Gly0233360.1	GubHLH122	MLNPVAQTVCFNAVGDRCGGCNFFEWYSEECEKDFQISRQRRMIVEIQGSLNRSKKWDMNGDNSFNQYQTNSLVNIEEHGGTETTHPLYFSSSNVVCVPSLKQGYNLEPLIGAQYSSSSSCSYHHQYVSLEEEKRSFEVPINMRATTSRGTKRGRSSWETQEDHIMSERKRRQEMAERFVALSAIIPGLKKIDKASVLREAINYVKQLQERIAVLEQETSRRKSTTSIISIRKSHSQSHPSRETNSNVNYLGSNRVFPEIEAIGIETEKELLIRIHCEKQNGILLKLLALLENMHLSIASSSVLPFGENTLNITIIAQMGKEYSMTEEELVKSLRQGLMKLYDMQP*
Gly0233370.1	GubHLH123	MYLIFELYCSDLYAVTDDRYGGGGERDFGYEPEQGSNNLEMYPTQEIMDHDVNECLCHTITFDEEFLRDILQQPQEYSSTTTTTTAPVATTTNNTHSQLVQQNAAEKTIITSSSSSSPTTFILSFDKSTALLPTHDDEHDIPIPNSSVWKEVSPQLPQLGINHHHPTNSLSLCSSRPNQAGTNKKARSASETLDHIISERNRRQELTRKFIALSATIPGLKKMDKAHVLGEAINYVKQLQERVKELEEDMKKNGGVESVITIARSHLCIEDDTATEEECYGLNEALPEVEARVLGKQVLIKIHCGRQKGILLNIMSQLERLHLSITTTNVLPFGNTLDITIIAQMGDKYNLIVKDLVKDLRVVATVQACNEQQ*
Gly0235060.1	GubHLH124	MENIGEEYKHYWETTMFLQTQELDSWGLDEALSGYYDSSSPDGAASSAASKNIVSERNRRKKLNERLFALRSVVPNISKMDKASIIKDAIEYIQQLHEQEKIIQAEIVELESGMPKNNNNNNPIIGYEFEQELPVLLRSKKKRTTDQQLYDSVTSRNSPIEVLELRVTYMGENTVVVSLTCNKRTDTMVKLCEVFESLKLKIITANITSFSGRLLKTVFIEASEEEKDLLQLKIQTAIAALNDPLSPMSI*
Gly0235070.1	GubHLH125	MENIGEEYWTRMFLQTQEPNSWGLDEALSGYYDSSSPDGAASSAVQSKNILSERNRRNKLTQRLLALRSVVPNISKMDKASIIKDAIEYIQQLHEQEKIIQAEIVELESGMPKNNNNNNPIIGYEFEQELPVLLRSKKKRTTDQQLYDSVTSRNSPIEVLELRVTYMGENTVVVCLTCNKRTDTMVKLCEVFESLKLKIITANITSFSGRLLKTVFIEANEEEKDLLQMKIQTAIAALNDPLSPMSI*
Gly0235520.1	GubHLH126	MEGVFSLPVAVRTDFIHSLVQSFGCSYICLWAYDSISSPNRLSFLDGFYNVRNNQQPSSSLGSSVAQGLFNQYQILTFDVNDDRVPGLAFRSQSPYLELQQLELLALASTEIQTQFYQEAGIKTAVFMGCNKGEIELGFLNMSQVDIQTALRSLFPEDFSRQSTTTTQQQQIDQSNNPPSSSNSSSLISISTAEHYPWRRSCSSPNYETCLNYKPTTTTASLQLQQALAAHQVTPTPNQIFPTTSESEHDAIMRAILNVISSSSSPSPHQTQTHQNWPHHNYVVHPEASAFRRYINRPAAADRSPNITIGSNFRRQSLMKRSFAFFRNLNFMRMRDQRTQATRPSSTQLHHMISERRRREKLNENFQALRSLLPPGTKKDKASILITAKEKLSSLMAET…
Gly0240020.1	GubHLH127	MQPCSREMQGLNNSLLNSSQISLQDLNNNNNNTQIQNSHMSHQQLNPTTPHHFDPTSHDDFLEQMLSNLPSCSWPDLNPNNDITPSETTPSGAENVVGFPYDEHATLASKFRNHQISGGAATSPTTKAALMLHQQLLMSRAAADSGLLHIPLSLPQNDVVDAAPFKSPNPGGEASALYNGFTGSLHGTSQASNQAQHFQHPQGGSNPVQGQNFGGAGSAANQAPGGGNPVQPKPRVRARRGQATDPHSIAERLRRERIAERMKALQELVPNANKTDKASMLDEIIDYVKFLQLQVKVLSMSRLGGAAAVAPLVADMSSEGGVGGDCIQTNGNINGGGTHTRNTNNGNQTTTASTSNDSLTMTEHQVAKLMEEDMGSAMQYLQGKGLCLMPISLATAIST…
Gly0248040.1	GubHLH128	MVPPENTNWLFDYALMDDIPVPDGSFAVSASAFTWPSPHPSSNVGYSSHRSPIDRTHVARVCKFACSEEKCSVSIEIDGSLGDSDGLKDPGSKKRGRSDSCAASSSKACREKLRRDRLNDKFVELGSILEPGRPPKTDKAAILMDAVRMVTQLRGEAQKLKDSNISLQDKIKELKAEKNELRDEKQRLKVEKEKLEQQVKSMNVQPSFLTPPPAIPAAFAPQGQARATSWCLLWVIQELPCGNSCHRPPWIPHRITYSVHQLPKLALYNCLGFHFGGQKVVFISHTFLAF*
Gly0248590.1	GubHLH129	MEMEAFAPTRMISDGFQVSSGLIGSGYASSSSLVLDRERGELVEAPVKLERKGVSPERSIEALKNHSEAERRRRARINAHLDTLRSVIPGANKLDKATLLAEVIKHLKELKTDAAQASEGLMIPKDNDEIRVEEQEGGLNGFPYSIRASLCCEYKPGLLSDIRQALDALHLMIIRAEIATLGGRMKNVFVIISCKEQNFEDAEYRQFLAGSVHQALRSVLDRFSVSQDMLETRKRRRISIFSSSSLGDFL*
Gly0249110.1	GubHLH130	MDPQQPPQGSQPSPSTKVERRIIEKNRRAQMKNLYSKLNSLLPNHNPEEGLPLPNQIDEAINYIKSLETKVKTAKEKKESLILMGRKRSRSGCSSSSEANKGSLIKPPKIEIHETGSSLEIILTHGVDHHDQFIFSEIVGILHEENVEVITANSSLAGDSVVHVVHAEIQQPFFQFGAAKVSERLRRFVNGSVSEVEMEANLWDFEIGTETWELLDPTLVNKGFPKPL*
Gly0251820.1	GubHLH131	MDIHQDSLVYMNDFELHDFIDDPNFDQFINLIRGENEDSICHFGTDLINDCFVDNNLLPCPAGNTLFDHNNNTNNNNSSNAVNVYGIPSSTTISSFSCFDGGVKGEGEEDNDGGVSSATTTTTTKTNADAKSRVKTDRSKTLISERRRRGRMKEKLYALRSLVPNITKMDKASIIGDAVSYVHDLQAQAKKLKAEVSGLEASLLVSENYQGSINNPMNNVQVNHNSHQIFKRIMQVDMFQVEERGYYAKIVCNKGEGVAASLYKALESLADFNVQNSNLATVCDSFLLTFTLNVKGSEPEINLPNLKLWVTGALLNQGFEFMASFHA*
Gly0255000.1	GubHLH132	MDSLSWDDSQLVANIPILWSTQPQDLERDYSMPNTSPSVVSYQMQQGMQNKVQTGHLYPNISEKVSNVASTSEIMRMNMMPNTNLSHRTEAMHMHVKSSWELEALTSQSCQSLSVNIMNPTNTSNYVPDFNRAHQQQQQQQLINSKAICSLDQSLDCLLSATNSSNKTDTSVEDDGISMIFSDCRRNLWNNNNFSYGSSAASSGESDQSNAANYARNKDMQQHQLEESVSQSSSDQAKIIDHHSKVIHCTKRIKVASSDPYFSIGQNSSSHTEGGFKLISENPCPTKSKKPRWDKRPGSSNINFQQPNSSSVSSYSNMEEPDPEAIAQMKEMIYRAAAFRPVNLGLEVVEKPKRKNVKISTDPQTVAARQRRERISERIRVLQKIVPGGSKMDTASMLD…
Gly0261070.1	GubHLH133	MSHIAVERNRRRQMNEHLKVLRSLTPCFYIKRGDQASIIGGVIEFINELHQVLQALESQKRRKSLSPSPGPSPKTTALQPAAAAFPPHQFDHSSSAIGTNNAFKELGASCNSSVADVEVKISGPNAILKVISHRIPGQVAKIITVLESLSFEVLHLNISSMEETVLYQFVVKIELGCQLSLEELAMEVQQSFCSEAIKLTAL*
Gly0264360.1	GubHLH134	MENNPSSSSSRIDRKFIERNRRNQMKDLYRKLNSLVPHQTSKESISLPDQLEEAANYIKKLQINVEKMKEKKNTLVGIFERPNNVSVMKRGSKNVGLIKSPKIEIRQVGLALEVVLITGLDCQFMFCETLRVLQEEGIDIVNASYKVNGDAVFHSIHCQVLGDEFANGAARISERLNKFMSDSC*
Gly0265550.1	GubHLH135	MANCDWVLDYDYLELDNPNFSWSSPPPPTLSLSVELDDSNGNFDGFKETGSRKRLRSGSCNTSGSKACREKMRRDRLNDRFLELGSILDPGRPPRMDKAAILSDAVRVVSQLRGEAEKLRESTENLQDKINELKAEKNELRDEKQRLKAEKDNLEQKLKALSSQPSFLHHPSTLPGAFPAPGQVVGSSKLVPFMGYPGASMWQFLPPAAVDTSQDHVLRPPVA*
Gly0265720.1	GubHLH136	MHAHGIYVVVWVYGPLANITGIIEDPTFLHQWHLSSIDTTSLTAAAAFEEALQKHSFANYYNPNFNTKSCMENSPAAGIERPSKQFKNNSWSPHHEITSESHYASNLLSFSDHSNYTSQQLGQVVKPKVEMVCNPKMDNNTSSTLANMLVSHQGALLGNNQNYVFNKACQLDEAKKIETTHPNKHSQSQAHDHIVAERKRREKLSQRFIALSALVPGLKKMDKASVLGDAIKYLKQMQEKVSALEEEQKRKKTVETVVIVKKTQLSINNDADEDSSSDTAGGTFDETLPEIEARFCERNVLIRLHCVKSKGVIEKTISEIEKLHLKVINSSALTFGSFTLDITIIAQMDMGFCMTVKDLVRNLRSAFSSFM*
Gly0269960.1	GubHLH137	MSSRRSRQQSSSSSRISDDQIIELVSKLRQLVPEIRDRRSDKVSASKVLQETCNYIRSLHREVDDLSERLSQLLATIDADSPEAAIIRSLINQ*
Gly0274620.1	GubHLH138	MPPTLFEKRAVRFGGANKVGALMVSAPLPVPSRFALPGLEEKGKERVEEGEGEGGLNYDSDDVIEIGNNRRNDNYNVNDDDENNDNSNNNDNDDDNGVAGGDRKGKKKGMPAKNLMAERRRRKKLNDRLYMLRSVVPKISKMDRASILGDAIDYLKELLQRISDLNNELGLSSPGSSLPPSTSLQPVTPSPTTLPCRVKQELLCPSAAQSPKNPSAKVEVRVREGRAVNIHMFSARRPGLLLSTMRALDSLGLDIQQAVISCFNGFVLDVFRAERRPGCPPRANQSGTVGYNGGFPWYDYHLPEKPKRNKAQSKERNGNKHHRALVKIKMQKSSSSLTKVAGNLFLINQTMHFIELRRKTIRSFKGRKSFWTNLCSAE*
Gly0283560.1	GubHLH139	MAEFTENLQSIRPSFPFLDNIDPSMELLNQFMGINTHHVMDNNTNLNMQQNLMPFSSDSIILGPPQEPEFPANLEENFHGLVHHVNPIFPPENEVHQGRKRKSVDIPESSSANSTPAVSESGSKTKLSGGRGKRVKNNITEEEKAKEVVHVRARRGQATDSHSLAERVRRGKINEKLKCLQNIVPGCYKTMGMAVMLDEIINYVQSLQHQFLSLKLTAASTFYDFNSETDALETMQRARASEAKELAKYKREGYGGSSCFQPTWPL*

## Sheet: Coding DNA sequences
ID	name	Coding DNA sequences
Gly0000240.1	GubHLH1	ATGTATCCCCCCCCGTCTTCGTCTTCGGCGTCGTCCTCGTCGTCTCATCCGCAGAGCTCCAACATCGGCCAAACGGGGCTTACGAGGTACGGTTCCGCCCCTGGCTCTCTGCTCACCAGCACCGTGGATGCCCTCATAGGCGGCGGAGGAGGAGGAGGATCGCGCCTTCTTCCGGGAGGAGGACATCATTATTTCTCCTCCGGAGACTCTACCACCTGCAAAGACCACAGATCTTCTTCCCCTTCTTCTTACGACGCCGCCGCCTCCTCCTTTGGTGGATCCGCCTTGCTCCGTCAGAAAAGCTCTCCCGCCGGTTTCCTCACCCACCTCGCCACCACCTCCACCCACAATCACAATCACAGTCACAATGGGGGATTCACCATCACCCGTGCAGGAGGG…
Gly0001950.1	GubHLH2	ATGCAAAACTTAACTGAGAGACTAAGACCCCTTGTTGGTGTGAATGGCTGGGACTACAGTGTCTACTGGAAATTGAGTGAAGACCAAAGGTTTCTTGAGTGGTTGGGATGCTGTTGTGCTGGCACTGAAAACATTAATCAAAATGCTGGGGAAGAACATCTTTTTCCTGTCTCTTCATGCAGGGATACCATGTTTCCACACCCAAGAACAAAGACCTGTGATCTTCTTTCCCAACTCACCACTTCCATACCCATAGATTCTGGGATTCATGCACAGACCCTATTGACAAACCAACCCAATTGGTTGAACTATTCCAACACCTTGGACCCAAACACTTTAGAAGAAACAATTAGTGGGACCCATGTTCTGATTCCGGTGCCAGGTGGACTAGTTGAGCTG…
Gly0004360.1	GubHLH3	ATGGAACCTTCCCATTTGATTGCTGAAGAATGGGGTTCTCTTAGTGGGCTTTGCATAGCTGATGAATCTGACTTCATGGCTCAGTTACTTGGTGGTAACTATTCTGTCACAGAGAACCACTGTGGAAATACCATTACCAGTTTTGGCATGCCATCTGTCTTTTGGCCTGGCCATGAATCCACAATAGTGACCATGACAGACACCAATAGCAATTCACATTTTCCTTCAAATGTTGCAAATGCTAATACTAATTCTCTGTGTTTCTCCCAAGGGAGTAGCTCCAGCACTGATAGTGGTAATGTTTTTTCCACCACCACTGATCAGGCAACAAACATTGAATCCTTGTCCATGTTTTTTTGCTTGGGAGATGCCAAACTTAGTCCACATGGTTTTCAATGG…
Gly0004370.1	GubHLH4	ATGGATCCTGTTGAGCAAACTTCTTGCGAAGAATGGAGTTCTCTTAGCGGATTTTACACAGCTGAGGAAGCTGACTTTGTGAGCCAGTTACTTTATGGAAATTTCAACTTGGAAATTCCATCTGCATTATGGCCTGGACATGAATCCACAATAGTGAGCGTGACAGGCATCAATAGCAGTTCACATTTTCCTGAAAATGCTGACAATAATAGTAATGCTGAATTTTTAAGTTTTTTACAAGGAAGTAGCTTCATTGCTGATACAACTAGCAACATATTTCCCACTACAGACAACATCGGCTACACATCCATGGGGGATGCCAAATTCAGCCCATACAGTGTTCAAGGGAATGGTAGCCAGCAGATAAATGATAACAGTACTGATGAAGAATTTGCTCTA…
Gly0006050.1	GubHLH5	ATGTTTCCTTTACAACGGGGCAATGAACTGGCGAACAGTCTCCACCACCACCGGGCGCAACACAAAATCTCCGAAGATCTGATAATTCTGGATGATTATGATTCTCTGGTTGTTGATTTCTCTCATAAAAAATTGAGTAGTGGTACTAGCCGCCGACCAAAGAAAATACTTTATGGGGCTGATACCAGTGGCAATTCTAATTCTGATGAATATAAGAAGAAGATGGTTCATAGAGAGATTGAGAAGCAAAGGAGGCAAGAAATGGCTACCCTTCATGCCTCCCTTAGATCCCTTCTCCCTCTTGATTTCATCAAGGGAAAGCGTTCGTTATCTGATCAAATGAACGAGGCAGTGAATTATATAAATCACCTGCAGAAGAGTATCAAAGAACTGAGTAAC…
Gly0006070.1	GubHLH6	ATGGCAGAAGAAAATCAGCGCATAGCATCGGCTACTTCGGACAATGATGAGAAGAAGATCATTCGTAGGGAAGTTGAAAGACAAAGGAGGACACAAATGTCTATTCTATGTGCATCACTCCGTTCTTCACTCCCTTCCGAGCTCATCAAGGGAAAGCGTTCGGCATCAGATCACATAGGCGAGGCTGCAAATTATATCCAATTTTTGAAGCAAAGGATTAGTGCACTCCAAATCAAGAGGGACAGGCTCAAAGAAATGGTTAGTTCAAGAAATGTAATTGAACCAGCAGATCATGCTTCAACTTCAAGTACTGCACCAGCTGTGAAGTGTGTCAACATCAATCTCATTCCAGGCGGCGTGGAAATTATTGCCATATGTAGTGGTAGCAGTTTACTTTTA…
Gly0006080.1	GubHLH7	ATGAATCCTTTACAGCCTGGTGATGATTTCTACTTTCAGATTTCTTCATCTGATAATTATTATTCTCTACCAATCCTAGCAACCACAGAAGATCAGATCTTGCATGATCCTGTGATGGATGATGGCACTGGTGGTACTACTCTTCCTTGTTCAAGTACTCAAAAGGGATCAAAGGAAGATAATTATAAGAACACCACAGATGTTGAAAACAAGAAGTGGATGCATAGGGAGATCGAAAAACAAAGAAGGCAAGAAATGGCCAGGCTTTGCACCTCCTTTAGATCTCTTCTACCTTTTGAATATATTAAGGGAAAGCGTTCCACTTCAGATTACATGCACGAGGGTACTAATTACATTAAGTACCTTCAGAATAAGGTGAAGCAGTTGCAGGCAAAGAGG…
Gly0009500.1	GubHLH8	ATGATACAACAGGAAGATATTGAAGGAGGACAGTGTTCTTCTTATAATCAAGAGGCACAGCAGCAGCAGCAACAGCTTCTTCTCCTTCAGCAACAACAACAGATGCGGCAACAACAAAATTGTGACAACAACAACATCTTTGGTGGTGGATCATCAGGAAGATCAGGATTCAACAACAACAACATGTTGTTCCCATCCGGTGAAGTTTCTCCAATGTTGCAGGTGCAGCCATGGTCCATGCCTATGCGTCCGGTTCACCCTTTCAACAACCATATTGACCCATTTGTTAATATTATCCCTCCCCAACAACAACAACCTTCTTCATCAGTACCCTATGCAAATTTGTTCAACAGAAGGGTTAATGTTCCTAATTCTCTTCAGTTTGCATATCATCATCAT…
Gly0012690.1	GubHLH9	ATGGCTGAGAAGATACTCGAGTACGCCACCCGGGCAGGGACGACAAGAAGCTCCTGCTATCTAGCTTCCATTGATTCCCTGGATCAGCTGGTGTGGAAAGATGGTCAAATTCATTATATGCAAGAAGTAGGACCACAAGGAGGTTCATCCTGGACCTCATCAAGTACTGTCACACCAAAGACAGAAACTCCCTCCTCGTGCCATGGATATTCAGCAAGAAGAAACCCTTCCCATGTCCACAAAGCAATATCAATTGATGAAGATGCCTCCTGCATTGCAGAAAATGCAAGGTTAAAAGCAATCCAAACACCAACGACAAATAATAACTCACTGAGACAAGACTTGGGAAAGGTCAATTTCTCACCTTCACCGTTTCACAGAACAACACTACTGCTACTG…
Gly0012970.1	GubHLH10	ATGCCTCTGTATGAGCTATACCGGCTAGCTAGAGAGAAGCTTGGTAACGAGAATAACAACACACGTGCAGATGATCAACCTTCCTCGCCTGAGAATGATTTTTTTGAGCTGGTTTGGGAGAGTGGTCAGATTTCAAGCCAGGGTCAATCAAGTAGAGCTAGAAAGAGTCCATCTCGGAGGAGTGTTCCATCTCACTGCTTACCATCTCACAGCCCCAAAGGTAGAGACAAAGATGTGGGATATGGTAACACTAACAATCTAAGGATGGGTAAGTTTGGGGATTTAGACACTGGATTGAATGAGATTCCAATGTCAGTTCCATCCCGTGAAGTAGTGGATTTGGGTCAAGATGATGAAGATGTGATACCTTGGTTGGATTATACAATGGATGCCTCTTTG…
Gly0014290.1	GubHLH11	ATGACTCACATTGCTGTGGAGCGCAATCGGAGGAAGCAGATGAATGAGTATCTTTCTGTTCTTCGGTCTCTCATGCCAGATTCTTATATCCAAAGGGGTGATCAAGCTTCTATAATTGGAGGTGCTATTAACTTTGTCAAAGAGCTTGAGCAGAGGATGCATTTTCTTGATGCTAGAAAAGAAGGAGAGGGGAAGAAATTTGATTCTGAACATGCTGGTGGTGGAGCAAACATGCCCTTTTCTGAGTTCTTCTCCTTTCCCCAGTATTCTTCAACAACAAGTGGTGGTGGTGGGTGTGGTGAGCAACAAGTGGGTGAGGTTCAGTCTCAGTGTGGCATTGCTGACATAGAAGTGACAATGGTGGAAAGCCATGCAAATCTCAAAATAAGATCCAAGAAG…
Gly0014820.1	GubHLH12	ATGGCGGGTAATTGTTCGGAGGGATTGAGTGACGATTTCTTCGAGCAGATCTTGGCAGTGCCTGAGACCGGTGTGGGAGGATATGGCGGAGGCAGGGTGGGCGATGTGGGAGTGTTGCAGCTGGGCCCCACTCCTCTGCCCTTGCCCTTGGGGTTGAATTTGGAGCAAACTGGCTTTCTCAGGCACCACCACCACCAAGATGCACCACCACGCCAATTCGTTGACAACAACGTTGTTGATGTTGAGGGCAGCAACGTTAGAAATAATAACCACCTCCATCACCAACACCAACACCTCCGTCTCCATGACATGAATAACAACAACACCTCATCATCCCCCTCTTCTACTGCGGTAATCACTGATAGGGATTCGATGCACATGAGGGGTTTGTTCACACCG…
Gly0015830.1	GubHLH13	ATGGCAATGGCAATGGCAATGTCTCATACTCTGAGGAATAAGCTCAAGACTACTCTTTGTGCTTGTGGGGATGGCTGGTCTTACGCCATTTTCTGGCGCTTTCATCCCCGGAATCCATTGTTGTTGACTGTGGAAGAAGCATACTATGAAGATCAATTGGGAGAAGAGATTGCCAACATGCTTCCACAGGTGCACTTGCTTGGCGAAGGAATTGTTGGTGAAGCTGCTTTCACGGGCAAGCACAGTTGGGTGCACTCAGATAGTCATACCCATGAATGGAATTTGTCTGGGTTGAATATTTGTGAGGATGATTCTGGATTGTTTCAACAATTCTCCTCTGGGATAAAGACAATTGTGGTCCTACCTGTCAAAGAATGGGGAGTGGTACAGTTTGGATCC…
Gly0017750.1	GubHLH14	ATGGAAGGACAAAGTAACAAAGAGAACAGTGTAGAGCAGCAAGTGTGTTGTGACACTGGAGGAACCAGCAATGATGTCTCTTCTTATTCAGCTGAGGATCCTCTAATTCCAAACCCAAAATTTGTCATTTCAGCATCATCTGGAAGGAATGGGAGCCAGTGGACTTGCCTTCCAACAAAACCATCTCATAATTATGTTGAATATCTTTCAGAATCCTCAACTTATCTGCCAAACACTACTTCAACCGATTATATGATTGGGAGCAGTTATCTACCAGTTGGTAGCAGCATCAATATTGATGGTAACCGGGTCAATATTGGAACAGACAGAAACTTCTTTTACAATGATCCAGGAAGAGCTTGTGGTTTTAAACCCATTGATTCTTCAAGTAATGACTTT…
Gly0017850.1	GubHLH15	ATGGCCGCGACACTACTTGGTAGTAGTAATAAGCTTCAAAGCATGTTGCAGGCTGCGGTGCAATCTGTTCAGTGGACTTATAGCCTCTTCTGGCAACTTTGCCCACAACAAGTGATTCTGGTGTGGGGTGATGGGTATTACAATGGAGCAATTAAGACTCGGAAGACAGTGCAACCAATGGAAGTTAGTGCTGAGGAGGCATCTCTCCAAAGAAGTCAGCAACTCAGAGAACTCTATGAATCGTTGTCTGTCGGAGAGACAAACCCACCAACTCGACGTCCTTGTGCCGCCTTGTCGCCGGAGGACCTAACAGAATCTGAATGGTTCTATTTGATGTGTGTCTCCTTCTCCTTTCCTCCTGGTGTCGGGTTGCCGGGAAAGGCATACGGCAGGAGGCAG…
Gly0018350.1	GubHLH16	ATGGCGAACCACCCTTCCGATACCCCCGCCGACGACTTTCTGGAACAAATTCTGGGCCTCCCCAATTTCACTTCCACCGACGGAACCGACGCTAATTCCTTGGCCGCTCCGATGATGCTGCAGCTCAACTCCGGCGACGCCGCCACGCACCTCGCCGCCGGAACCGGCTTTCACGCGCCGGTATACCAGTTGGGCCTGAGCTTGGACCAGGGCAAGGGAGGAGGGTTCTTGAAGCCCGACGACGCTTCCGGGAGTGGCAAGCGCTTCCGTGAGGATGTTGTTGATACCAGACCTAAGAATACTTTTCATGGGCAACCCATGCCTACTACAGTTCCTAATGCTCCACATCCGGCAGCAATGCGTCCTAGAGTGCGGGCTAGAAGAGGACAGGCTACAGAT…
Gly0018700.1	GubHLH17	ATGGGTACCAACTTGCACCAACTACTAAGAAGCCTATGTTTGGATACTGGTTGGAAGTATGCCATCTTTTGGAAGCTACAACATCGTGCTCGGATGATCTTGACATGGGAGGATGCTTACTATGACAATCCTGATAATAATTATGATTCTTCCCAAAGTAAGTACAGCCAGAAGACCTTGGACCAGATCTGCAGTGGGGATTTTTCACATGACCCTCTTGGGTTAGCTGTGGCAAAGATGTCATATCATGTATATTCGTTAGGGGAAGGTATTGTTGGACAGGTAGCTGTTACTGGAAAGCATCAGTGGATCTGTGCAGATAATCAAGTTACAAGTACTGGCCCATCTTTTAAGTTTGCTGATGGGTGGGAATCTCAGTTTTCTGCTGGAATTAGGACA…
Gly0020490.1	GubHLH18	ATGGCTAGGTCTGCCAACAGAGGCCATCAAGATGAAGAAGAATTGGTGGACGATGACGACCACGACCTCTTCATAACTCCAAACACCTCTTCCTCAGTTAACGTGGATGAGCCCAGCAGGGGGAAGAGGGTCAACCCTCATCGTTCCAAGCATTCTGAGACTGAGCAGCGTAGAAGGAGCAAAATTAATGAAAGATTTCAGGTTCTGAGAGATCTCATACCTCAAAATGATCAAAAAAGAGATAAGGCCTCCTTCTTGTTGGAGGTTATTGAGTATATTCAGTTCCTACAGGAAAAATTACAAATTTATGAACAGTCTTATGAAGGATGGAATCAGGAGCCAACGAAATTAACTCCATGGAGAAATAATCATGGGCCTGCAGAAAATACTACAGATCCT…
Gly0022020.1	GubHLH19	ATGTCTAGCAGAAGGTCGAGGCAACAACAATCTGCAGGGTCTAATAGGATCTCCGATGACCAAATCATCGACCTTGTTTGCAAGTTGCGTCAACTTGTTCCTGAGATTCGCAATAGGCGCTCTGACAAGGTACCTGCATCGAAGGTCCTACAAGAAACCTGCAACTACATCAGAAGCTTACAAAGAGAGGTGGATGATTTGAGCCAGCGACTGTCTCAGTTGTTGGCCACAATCGATGCTGATACTGCTGAAGCTGCTATCATTAGGAGCCTACTTAATCAATGA
Gly0023030.1	GubHLH20	ATGGAAGATGATGTCCTCAATCAAAGTAATGGCTTATTTGATGAGGAAGAGTTCCTAAGAGATATCATCCTTCAGGGACCAGATTTCTCATCACCTGAATGCAAACCCTCCCCTTATCCACCTGCTTGTTCCAAAATCCAAAACAACACTACTAGTACTGCTGATCAAGAAGGCATTAAAGTTGAGGGTGGTGCTACCTGCAGCCCCACCAATAGTACTTTGTCCTTTGATGAGACAAGTTTTGACTATGATGGGAATAATAATAATAATGCGTACAGTACTGCCCTCCACAAAAGTAACAGCTCCAACTCCATCATGTCTTTGGAAAGATGTGATCAGCGTTCTCCAGTCACATACATTCTATCTTTTGATAAGTCAAGTGTTGAACAGATCAGTCCT…
Gly0026900.1	GubHLH21	ATGGAGTGCAACCCTATCTCTTATGCAGCAGCAGCAGCAGGGTCATCTTCATCTTCCTCCTCCAAGACAAACAAGAGCAGCAAGGAGAAAAAGGGTAAAAGCAAGGGAGTGAAGCTTTCCACTGACCCACAAAGTGTGGCAGCCAGAGAGAGAAGGCATAGAATCAGTGACAGGTTCAAGATACTTCAGAGCATGGTCCCTGGAGGGAGTAAGATGGACACAGTTTCCATGTTGGAGGAAGCCATTCACTATGTCAAGTTCCTCAAGACACAGATTTGGCTTCACCAAACCATGATCAACAACTCTCTAGATATTAATATTGATATTGATCATCATGATCATCAGTACTCACCACCACCACCACCTAATAGTATGTTCCTAATTCCTCACGAGCAGCAG…
Gly0040110.1	GubHLH22	ATGAATCATCACTGTGTTCCAGATTTCGAAATCCAAATGGATGAAGACGAAGAATATCCATTACACATCTCAAAGAAACCTTCTCCAATATCCATGCAAAACGATGAGATCATGGAGCTGTTATGGCAAAACGGTCAAGTTGTGATGCAAAGCCAAAACCAACGACCGTTCAGAAAACCGTTACCGCCGGCAACAAACACCGGCGACGGCCTGATTCCGGCGAGGGAGATTCGATCCTCTGAACCGGAAAACTACAGCAACCAGCACCTGTTCATGCAAGAAGACGAAATGGCTTCGTGGCTTCACGCTTCAATCGACGAAGATCCTCATCACGGTTTCAGTGCCGACATACTCTGCCCGCCGGCGAAAGCCAGCGGCGGCCGGAGTCACTGTGGTGGT…
Gly0044810.1	GubHLH23	ATGGCTGGTTCTGGTAGTATGCACCGAACACAACCATCCCCTTTGGTTAGAGCTTTGCCTTCTGATTCCGAAGAGTTCTCCAACTTTTTCAACCAACTCATGGATCCGAACCATTCCGGGTCGGACTACAACCCGGTTCCTCCCTCCTCTTCTTCTTCCACTTTCAGTTTCTCTGATCCCTATGCTAATGCTTGCACCTTCAAACACAATCATCATCCCTCTGATTTCACTTCTTCTGCTGAGAATGGTGAGGCTTCAGAGTTGCCGTCAAAGCCTGCCTCACTACCACGTTCTTCGTCAAAGAGGAGTAGAGCTGCAGAGTTCCATAATTTGTCTGAAAAGAGAAGGAGGAGTAGGATTAACGAGAAAATGAAAGCCTTGCAGAATTTAATTCCAAAT…
Gly0045230.1	GubHLH24	ATGGAACCTGTAGGAGCTTTCCCTGATGGAGAATGGGATTGCTTTCGTAGAATGTTTGCTAGTGATGAGGAGCATGATTACTACTCACCACAATTTCTTGGTCAAAGTTCACTTCTTTTAGGGGAACATGACCATGAATTGAACAACATTAATGGAACACAATCCATGTTTTGCTCTGCTCCTTTATCTGGTGAAAATTATGAGTGTATGTTTTATTCTTTTGATGCTGCCCATGTTTCTCAAGAGAATAGTTACAGTAGCAATTGTAGTAGTGGTGACACTGTCTTCAATATTGCAAATCCGGGTCATGCAACAAACTACTATCTTAGTTACCCTGATCATGATCATGTGCTAGCAGATAATAATAATACTTGTATATCCATGGATTTTAATTGCATG…
Gly0045610.1	GubHLH25	ATGGGGGGTCAGGAAAATGCAATGGGGTTTCAACATGGAAATGAGAGCATTCTGACTTCAGAAATGGCTATTAGTTCTGTGTCCATGGCTAATAAGCAGCATTCTTCAGAGGTGGTGGCTAATCCTTTCCTTGCTTCTGTTTCTTCTGCCTGGGATCCACTTGTTTCGTTGAGTCAGGCTCAGACTTTTGGAGGATCTTCAATGGTTTCTCACACTGAGTTTGCCAATGCCAATTCACCTTACCCTCCTCCTCTTGTTTTGGAGAATCAGGGAATGAGCAGCACCTCTCACCTTGTTCAACAATACATGTCTGATCACTCAAATCTTGCAAGCATGGTCCACCACAAGGTTCCTTCTTCCTATGGAAGTGGAAGCTTCTCAGAAATGGTTCCCTCCTTT…
Gly0047840.1	GubHLH26	ATGGAGAGATACACACTACCCTCGGCACCACCACCAACAACAACAGTTCACAACACCCACACCGTAATTCCTTGGACGACGGAACCACCACATGCCGAAGACATTGCCGAAACCGCAGCCTCGTGGACCACACCTATCTCCGAACCTAAACACCACCCTCTCCTCCCTTTCTTCAAACCCGAACCTGATTACTACTACTACTACAACAACAACAACTCTTCTTCTATTACAAGCACCACTAGTGACAACAATGTTGTCGTTCCCTTTGTTTCAAATTCAAACCCAACAACAACAACAACGACGACGACGACGACGACGACCCATAACAACAACAACTTTCTCATGCACCAAAACACCAACAACAACATGGATTCTTTCCCTCTCGAATCACAACCACAC…
Gly0054000.1	GubHLH27	ATGAGCCAGTGTGTTCCCAGCTGGGATGTGGACGACAACCCACCACCCCCAAGATCAGTCTCTCTTCGTTCCAACTCCAATTCAACTGCTCCTGATATTCCCATGTTAGACTATGAAGTTGCAGAGCTGACATGGGAAAATGGACAACTTTCTATGCATGGGTTAGGGTTGCCGCGAGTGCCGGCAAAGCCCTCCACAACTGCCGCCAATACCCCTTCCAAGGATGCATGGGAAAAGCCACGTGCAAGTGGCACCTTGGAGTCCATAGTGAACCAAGCCACTAGCTTACCACACTGCCACAGATCAACTTTTGCTGCAGGTGGTACTGGTGGTGGCGATGATGGCAGTGGTGGTGGTGTCTATGGAAACGTGTTAGTCCCATGGCTTGACCCCCACCGT…
Gly0055650.1	GubHLH28	ATGGAAAACCAATTATTTTCTAATAATGCCAATGGTGTCCCTCCTCCTCAGCTGCTGCAGCATCATCATTTTGAGCCTTCAACAATGCCCACTTGGCTTCAATCTCTGTCCATGAATTGTTCCTCTTCTGAACAACAACAACAGACCCAAGATTGTTGCTTCTACAACACCCCAACAACAACAACAACTTGTTGGGACAGCAAGTCAACGGATCATCATCATGGTGTTGCTCAGTTTGATTCTTCAGCTCTGAGTTCAATGGTGTCTTCCCCTGCAGCTTCAAATTCCAACAACATGTCCAATGAGAACTTTGTAATAAGGGAACCAATTGGGAAACTGGGAAACGTTGGTGGAAATGGTGGTTGTTCTGATCATGAAATCTCACCTCATTCCATGCCT…
Gly0056970.1	GubHLH29	ATGTCTGGTCAGAGAAGCTCAAGAGATTCAACAAAGTTCACAGATCAGAAACAGATTAATGATCTTGTGTCAAGGTTACAAGTACTGCTTCCTCAGCTGAACCAAAGAAACAACTACTCAAGGCCATCAGCGTCCATGATCTTGCAGGAAACGTGCAATCACATTAGGAGGCTGCAGAAAGAGGTGGAAGACCTCAGTGAGAGGCTAACACAGCTAATGGATTCTGTGGATATCAATGATATGGACAGAAGAACTTTAGAGAACTTTTTGCAACAATGA
Gly0058570.1	GubHLH30	ATGCTAGCATTATCCCCTCCTCCTATGTTCTCAACCATTGGATGGCCCTTTGAGGAGCCTATAAGCCAAAGCCAGAATAACACTGAACTATTTGATCATTTTCATAATCATCAATATCATCAGCCACATGAGGTAATTGAAAACTCCACTCCCTCACCTGCCACAAGCAGCGACCTTACCATGGTCAAGAAGCTTATCCACAATGCTAGTGAACGTGATCGCCGCAAGAAGATCAATACTTTGTACTCTTCACTTCGTTCACTTCTTCATGTGGGAGATCAAATGAAGAAGTTGAGCATTCCGGCAACAATTTCACGGGTCCTAAAATACATACCGGAGTTACAGAAGCACGTGGAAGGACTAACTAAGAAAAAGGAAGATATTTTATTGAAACTTTCA…
Gly0058670.1	GubHLH31	ATGGACTATTCTGAACTCTTCCAATTCCTCAGCACCACCGGCAGCTCCTTCAATAACTCTGCTGCATCTTATGGGCAGTTTCTGCCTGCTGCTGCTGCAGCAACACCGATGCAGCAGCACTTCTGCAGTGCTACTACAACTACTACTACTTCCTCTAATTCTTTTTACCCTTTGGAATTAATGGAAGCCTCTCATGAAATTGGTGATGATATTAATGCACCATCAAAATCAATATTGCTATCCCATGATCAGCATCATCAATATCATCATCAACATGATAATGAGGATAGAGCCGTCGCTGCTATGAGGAATCACAAGGAGGCTGAGAAGAGGAGGAGGGAGAGAATCAACTCCCACCTCGATAAGCTTCGCACTCTTCTCCCTTGTAATTCCAAGACA…
Gly0059870.1	GubHLH32	ATGGAATCTTCCAATACCCGTCATCAGGGTTATCAACTCAAACAACAGAACCAACCCAATTCAGGGTTGCTTCGTTTCCGCTCTGCACCGAGTTCACTTCTTTCAAATCTCACAACACCTTCTAAGGGTAACAACCTCTGGGAAGGTCCTGAATCCGAAGAAAGATTTGTTTCTAGATTCGTGAGTTACGGTACTGATAGCAGCAGCAACGATATTTCTGCTTCACCTAGCTTCCAAGAGTTGGAAGAGAACAACAAGAGTTGTTCTAAGGCTTTGAGTGGCATGAATTCCCAGCAACAGCAACAGGGTTATGGTAGTCGGTTGGGGTTGCCACCTCACTATCCGAGGCATGGTTCTGCTGCTACTACTACTTCGAGTTCTGCCATGGATGGTTCGTTT…
Gly0062530.1	GubHLH33	ATGGATGACAGCAGCTTATTATCTGATATTTTCAAAGACAGCACCACTGATCAGTTTGGGGACAGAGATGATCTCTTTGCCATTTTAGAAAGCCTAGAAGACTTCAACGATTTTCCTTCCATTACTGAAGCTGTTATGAGCCCAACAATAACCTCAAAAGAAAACGAACAAAACTCCTCAAGAGTACACTTGTCCCAGAAGTCATCATCGACAACAACATGTTCAGGTGCTCCACAAGATCATTCTGAAACTGATAATGAGCCTGCAGAAACTTCACCCAAAAGTAGCAAGAGACAGAAGCTTGCCCATACTTCAGTACTAGAGGAATTACCAAACAACCCCGATAATAATGGACAAGAGAGGATATTGTCTCATATTACAGTGGAGCGGAACCGAAGA…
Gly0066940.1	GubHLH34	ATGATGCAGCAGATTGTTGGAATGGAAAACAACTCTGAACTGTTCCAATTCCTTGCCGCAAGCAACAACTACAGCAACATCTCCTTCTTCGACGCTACTACTGCCGCAGCGATGCAGCAGCAGCACAGTTTCTGCAGTTCCTCTTCTATTAATTATTACCCGTTGCAGGAAGTGTCCGAAATCACGGATGCACCCTCCCAACAGGAAAGAGCCCTCGCTGCCATGAAGAACCACAAGGAAGCCGAGAAGAGAAGGAGGGAGAGAATCAACTCCCACCTCGATCAGCTTCGCACTCTTCTCCCTTGTAATTCCAAGACAGACAAGGCTTCACTTCTTGCTAAGGTTGTGCAGCGAGTGAAAGAGCTGAAGCAGCAAACCTCGGAAATCACGGAGCTGGAA…
Gly0067340.1	GubHLH35	ATGGGATGGCTCTTAGAGGAGCTAGAGCCTCAGCCATTAAGCCATAGTAATAAGCAGAACAACTATTTATATAAAGGTGCTGCAGTGTCCTTAGAGTACTCATCGTTAGTACCGCATCAATTCTCTTCACCGAATAAGCAACAAGTTGAGATTGAAAGTTCTGCTGCACCACCAGTATCCCTTGACTTTACCGTGGTCAAGAAGCTTAACCACAATGCTAGTGAACGTGATCGCCGCAAGAAGATCAATAGCTTGGTCTCTTCCCTTCGTTCACTTCTTCCCGTTGAAGATCAAACGAAAAAAATGAGCATTCCGGCAACAATTTCGCGAGTCTTAAAATACATTCCTGAGTTACAAAAGAAGGTGGAAGGACTAGCCAAGAAAAAAGAAGAGCTTCTA…
Gly0068280.1	GubHLH36	ATGGAACAAGCTACAGTAGGATTGCGTGGATCCACTCACGACGGCACCGCACTCGATTCCATTCAATTCAACGAAGAAATCCAGGGAATCATGGCGCCGGCACCGGCGCCGGAAAACGCCAACTCATTCACCGCGCTGCTTGAGCTTCCGCCGACGCAGGCCGTGGAGCTACTTCACTCGCCGGATTGCGACGGAGCCGCCGCCTCCGCCGACCGGAGACTAACTTGCTGCCACGTCAGCGTGAACCGGAAACCCTGTCAGCCGAGCTCCTTCAGCGCAAACTTGACGTTCCCTTCCAACGCCGCCTTGATCGAACGCGCCGCCATGTTCTCCGTGTTCGCCGGAGAGATCTCGCCGGGAGAGGCGCCCCCGGTGAAGAACGAGCCACAAGAGACCGAT…
Gly0068300.1	GubHLH37	ATGGATGATTCGAATTTTGGGTTGCTTCGTTTTCGCTCTACCCCTAGTTCAGTTCGTGCAAATTTCAGACAAGGTGAAGAAGGAGGTGGTGGTTCCAATAATGGCAACAACCACACATGGGAGGGTTTTGAACCAGAGACAGAGAGGTTAGTCTTGAGATTCATGAATTCTGGTGAGAACAACCACACGGATTCGCCTACCTTACAAGAATTCGTGGACCATAAACCTTCTTCTAAGCAGGGTTATAGTGCTTCTGGTGAAACTTCAAGCATGCTGGTTGGTAATTCTGTGGGAATGGATTACCCTAAAAGCTTTATTAATAATCCCCATCTTCTAAGGCAAAGTAGCTCCCCTGCTAGCCATTTCTCCAACATCATTTCCTTTCAGAATGGGTATGAC…
Gly0069280.1	GubHLH38	ATGGCCGCACCGTCGAATAGTAGTAGCAGGATGTTGCAGGCTGCGGTGCAATCTGTTCAGTGGACTTACACCATCTTCTGGCAATTTTGTCCACAACAAGGTATTCTGAAGTGGGGTGATGGATACTACAATGGAGCAATTAAGACTCGGAAGACAGTTCAAGGCACAACAATGGAGGAGGGTATAATAAGCAGCGAGGAGGGCGCGTCTCTTGAAAGAAGCCAGCAACTTAGAGAGCTTTATGAATTGTTGTCCGGTGGAGAGACATTAATGCGGCAAAGTCGTAGGCCTTATTGTGCTGCTGCTTTGTCGCCGGAGGACCTAACGGAATCCGAATGGTTCTATTTGATATGTGTCTCATTCTCCTTTCATCCTGGTGTCGAATTGCCCGGAACGGCA…
Gly0069860.1	GubHLH39	ATGGCCAACAACCCTTCAGAGGCTCCTGCCGCCGACGACTTCCTCGAACAAATCCTCGGCCTTCCGACCTTCGCTTCCGGCGACCCTGGCCTCGCCGGACCCGACGTCGGACTGGCTTCTCAAGCACCGATGATGCTGCAGCTCAACTCCGCCGACGCCAACCCTCACCTCGCCGGCGCCGGAGGCTTCCATGCGCCGGTGTACCAGTTAGGGCTGAGCTTGGACCAAGGCAAAGGAGGGTTCCTGAAGCCTGAGGATGCCTCCGGTAGCGGGAAACGCTTCCGAGACGACGTCGTTGATGGTAGACCTAAGAATGTTTTTCATGGGCAACCCATGCCTAGTCCTGTTCCTGCTGCTCCACATCCTCCAGCCATGCGTCCTAGGGTGCGAGCCAGAAGA…
Gly0070020.1	GubHLH40	ATGTTGGAATCCGTATTGGGTACCGAAGCTGTTGCCTTCTTTACTTCGGCTGTTTCCAACGATGTCTTTTCCGACGCTATTGTTCCACCTAGTCCTCCTGACTTGGGTATCCACCAGCGTTTGTGTCACCTTGTTGAAGGGTCCAAGTGGGACTACGCCATTTTGTGGCAGGTTTCTGGCTTGAAATCCGGTGGCTATGTGTTGAAATGGAGTGATGGGCACTTGCAGGATCCCAAAGGGGTTCAGAGGAGTGAGCAAGAGGAAGGGGAAGATGATGTCAAGAGGCAGGTGTTGTTGAAGCTTCATGCTTCTTGTGGTGGTGGATCTGACTCAAAGGATGCTATTTATAAAAAGCTTGATAGGGTCTCAGATGTGCATATGTTTTACTTGACCTCAATG…
Gly0070170.1	GubHLH41	ATGGGTACCAACTTGCACCAAGTACTCAGAAGCCTCTGTTCCAATACTCATTGGAACTATGCCATCTTTTGGAAGCTCAAACATCGTGCTCGAATGATCTTGACATGGGAGGACGCTTACTATGACAATTCTGATTATTTTGATTCTTCAGAAAATAAGTACTGTCAAAAGACCTTGGAACAGATTGGTGGTGGGAAATTTTCACATGACGCTCTAGGGTTAGCTGTGGCAAAAATGTCATATCATGCATATTCATTAGGGGAAGGTATTGTTGGACAGGTAGCTGTTACTGGAAAGCATCGGTGGATCTGTGCAGATAATCAAATTACAGGTTCTGGCTTGTCTTTTGAGTTTGCTGATGGATGGCAATCTCAGTTTTCTGCAGGAATTCGGACAATT…
Gly0071090.1	GubHLH42	ATGAACCACTGTGTTCCAGATTTCGATACCCAAATGGATGACCAAGATTACCCAATATCAGGGCTACCTCGCCCCAAGAAACCCTCCATTGCAGACGATGACATCATGGAGCTGTTTTGGCAAAACGGACAGGTCGTGATGCAGAGCCAGAACCATCGTCCACTGAGAAAACCGCCGCCGGCAAGAAACTCCGACGACGCCACTCCTTCGTCGGCGAGGGATACTCGACCGGAAGAAGAGAACCACAATCAATATCTCTTCATGCAAGAGGGCGAAATGGCTTCGTGGCTTCACTATCCAATCGACGACGACGTTCCTCCTCCATTGGATCAGAGCTTCTGCGCCGATTTTCTCTACCCTTCGCCGCTGCCGCCGACGGTTAACAACAACAACAGTGCC…
Gly0076540.1	GubHLH43	ATGCTTGATTCTAGCCTCTCAGGGATGACAAGAAGCTCCTCCCATCCATCCAGCTCCATTTATGGCAAGGATTTCCTTGAGCTGGTATGGGAAAATGGCCCATTTCTTTTAGAAGGAGGATCCTCAAATAGAACACAAAAAACTCCTTTCTGCATCGGGTATCCAATGAACCCTTCACACAATGATGAAGAAGGTGCCAGAACTACAAAAAGAACAAGGTTAAGCACATCGCACTCACTATTGGATCAATTCCCAGCTCAAAGAGACTCTGGCCTCAGCTCTTCACAATCACATCAAAGCAATGGCCAAAGTTCCTATCAGATCAAGATCATGCAATCCTCCCAAAGCAAGAATTCCTATAAGTCTAATGAAGAATTCCCAAACTTAATAAGACCAGTA…
Gly0076790.1	GubHLH44	ATGCCTCTGCATGAGTTATACAGCATGTCTAAAGGGAAAGTTGATCACAAAGAGATGAACAGCGCACGTGCCGCAACTGATCAGTACTCCTCCGCACCCAAGAGTGATTTGTTTGAGCTGGTTTGGGAAAATGGCCAGATTTCAGTGGAGGGTCAGTCCAGTTCCAGTAGTAGAGCTAGAAAGACCCCAACTTGTAAGACCTTGCCATCTCACACTCCCAAGGGTCATGCTCAAGACAAGGATTCAGGACATGCTATTGCTAATGAAACCAACACAAGAAGGATGGGGAAGTTTGGGGATTTGGATACTGGGTGGAATGAAATGGATTTAAGACAAGAAGAAGACGTGGTGATGCCTTGGTTGAATTATGGAATGGATGACTCTTTGCAACAACATGAA…
Gly0077970.1	GubHLH45	ATGTGTTTACCCGAGGGAGAGAGGGAGAGGGAGAGAGGCATGGCACTAGAAGCAGTAGTATTTCCACAACCACAAGACCCTTTTAGTAGTTATTATGGAATCAAAGACCTCTCCAATTACAACTACAACTTGTTAGGAGCAGATGGTGAACCCAATTGGGACTTCATTAACCAAGGTGGTTCTTCTTCTATTTGCAATTTTCTCGAGAATAACCAAACAGAAAATTATCCTTATGGATCAGATTGGAACAACAATTGTTCTCCACCACCACCACCAATGTTGCCATTGCCACCACCACAGAACGTGTCAACAAACTCAAATCCATCTTCAGAGGCCACCAGCAACAACCACAACTTAGATATTGGTTCAACTTCCACAACCCCTTCTTCTCGTCCCAAG…
Gly0079810.1	GubHLH46	ATGAAGGTTGAAGTGGGGTCAGGGGAGCGCGTGTTATGGGACGAAGAAGAGAAGGCGATGGTTGGTGCTGTTCTGGGCGCTCGAGCATTCGAATTCTTGACGACAACCTCTGTGTCGAATGAGAGTGTGTTAATGGCTGTTGGGAGTGACGAAGGCCTTCAGAACAAGCTCTCGGATCTCGTGGAACGCCCCAACGCCTCCAATTTCAGTTGGAACTACGCGATTTTCTGGCAGCTGTCGCAGTCGAAATCTGGGGAGTGGGTTTTGGGCTGGGGAGACGGGTGTTGCAGAGAGCCCAACGAGGAAGAAGCGATTGGGCTGGGCCTTTTTCGGGCCGAGGAAGACGAAGGGGTGCAGCAGAGTATGAGGAAGAGGGTGCTGCAGATGCTGCACACAACG…
Gly0080270.1	GubHLH47	ATGTTGGTCACCCTCGCAGAGTGGGTTAGAGAGAAAGAATTTAAGAAGTATACTACTTGGATCACTGCTCTGCTTGAATGGAGAGCTTTCAAGGACCCCTCAATTCCTGTAGAACCAAGCTTTCAGACACTCGTAAAACTGCAGCAGCAGTTGAATAAGCCATGGGAAGGGATAGCAGCCTACAATTACATACCCAAATTGGAGACCCAAAGTCAAGCAGTGGAGCTTGAGAGCTGTGTCACACATGACCTTGTCGACATGCAGTCACCGTTGAAATCTGAAAGCAATGACCTTCAACACTCAGTTCTTGAAAAGGTGGGTTTGGAGTGCAATGATCAAGAGCGACCCATATCAACTAAAGATTGCAGCAAGGAGGATGGTATTGGAGATTCAGCTGCT…
Gly0081970.1	GubHLH48	ATGTTGCACTGTCTGAATACTTCGGGGAATCTAGTTGGGAGCTGTTCCGATATGACAGTGTTGGAGAGGCAAAGGCCAAGGGTCAAGTGGCAACAACAACAAGACCAGCAAGGCCACTTTTCTGGAACTGCCTTCAACGGTGTGTTCTCCTCTTCTTCTTCTTCTTCTTCTTCTCTGCAGCAACAATTTCAGCATCAGCATCAGCATCATTCTCAGGGGTCCATGATGATGATCGCTGCTGCTGATTCCGGTGGTTCTTCACTTTCTGAGGTAGTGGCTCAGTCCTCAATCAAGCCTGCCCCAGGAGCGTTGAACTTGAACCAGTTTCAAATACCAACTGCTCCTTCTCCTTCTGCTTCTGGCTTTGATGTGAATTCTTCAATTTCAAGGACTTTTAGC…
Gly0084520.1	GubHLH49	ATGGAATTCTATAATGGGGATTTCATGGAGGAATTAATGGCTCTAAGAAGAGAAACATGGGACACAAATCCAAGTCCAGAAGAAAACCAGTTGTTCTCAAATAGCTGGAGTTTTGACTCTTTTGATCAAAACTCTCTAAGTTATAACCTCCCAAACTCTTCTTATAGTACTCAAGAAGTTCCTCAAAGCTACAACAACGACTACAACAGTACTTTCAATGAAATCTATGGCTCCTTACTACTTGATGAATCCTCCTCCACACAACAGATTCTCGATTCATACTATAACAACACCACCCTTGATCATACCCAACTTGATAATGATACCCCTCCATTTCTTTCTCAAGAAGACTTCCCATTGTCCATGATGGAAGAATTCGAGGATCCGGGTTTGCTTGGG…
Gly0088740.1	GubHLH50	ATGGAGATCCTTGGAGTTGGAGCCTTCCCTGATGGAGAATGGGAATGGTTTCGCAGAATGTTTGACATTGAAGAGCATGATGACTCACCACAATTACTTGGGGAAGATGATATGAACTTTGGAATGCAAATACAATCCATGTTTTGCTCCACTCCTGAAGCTGGGGGAAATAAGAGTATGTTTTACTCTTTTGATTATAACAACTCTAATTTGCAGTATGTTTCTCAAGAAAGTAGTCACGGTAGCAATTGCAGTGACCATACTGTCTTCGTGGCCAATCCGAGTCACACAAACTACTGTTTCGATTATCCTGATGATCATGTGCTAGCTAGCAATTACAGTGACAGATCAGAGAATTCTCATCACAGTCAAGTCGAACCTATTGTTTTTCTCACCAAG…
Gly0089200.1	GubHLH51	ATGGCCATGATGATGATGCAGCTCCCTGAATTCGACGGCGCCGTCGAGGGGTTTCCACCACCGGAGAATCAATTCTACGGCGCTGCTTATAACAACAACCACACACGCAGTAGCACTAGTACTATGCAACTTGCAGATTTGATCGATAATAATAACCCACCTATGCCTTGGTCTTACTCTTCCTCATTTATACCATCAACCACCACAAATACAATCTCCTTCGCCAACAATAACAACCACCAAGAAAACCAAGAACGGTTACAAACCCAACCAGTACCAGAGAAGCGGAACAATTCGATGGCGGCGATGAGGGAGATGATATTCAGAATAGCGGCGATGCAGCCAATAAACATAGACCCTGAGACAGTGAAGCCACCGAAGAGGAGGAACGTGAAGATT…
Gly0090380.1	GubHLH52	ATGGCATTGGAGGCTGTGGTTTTCCCACAAGATCCATTCACATATGGTTGCTACAAGGACAATTACTTGTACTCCTTAGTGGGAGGAGGTGGTGGCCACAACTATGGTCTCCAAGAAGCAGCAGCAGAAGAAGAGAAAGTCCTCCTAGGAATCATCAGCAACAACATAGAACACAACAATCTCCATGCAAATTGGGACTCTTCTTCTCACTCTTCCACCACCCCAGAGGGCTGCACCACCGTTGATCTCCCTCCTCCTCCTTGTTCCACAGCGGAAGCAGCCACCGCGGGTCGTCGCAAACGACGTCGTACCAAGAGCGCCAAGAACAAGGAGGAAATAGAGAATCAAAGGATGACCCACATTACAGTTGAACGCAATCGCCGAAAACAAATGAATGAG…
Gly0090940.1	GubHLH53	ATGGCAGGTTTTTCATACCAACAATACCATCCTTTCCTTGTTGACTCAGCGTTCTTGCTCAACATAAACACTCCTCCTCCTTCTCTTCCTTCACAGTTTCAGCTTCATCAGGAATTAACCTCTTTCAATGTCACCACAAATCAGGATAATACCAGCTGTGCTAATGATCAAAGCTCCAAAATCACCATCAGTGACAATGAGCCATCATCTGTCACCAAAAACCTTAGCCCTCAGTCCTCCACTGTAGTTGACAAGAAGCTTGAAACCGGTGAGCAGGTTACTCAGAAGAAGAGGAGAACCAGAAATATTGGACCTTCCTTAAGTAAAAACCCCCAATCTAAGGATAATATTGCAGCAGAAGGGAGAAGCAAGAAACAGAAGAAGAGCAATGGTGGGGTG…
Gly0091010.1	GubHLH54	ATGATGTCCAGCGGTGCTTGGATGGAAGAAAGAGAGGACGAAAACTCTGCCTCATGGGCACCCAGAAACTCAAAGCCAAACACTCCTACTACCGGTTTCGTTGAAAACAGAGGAGGAGAAGACTTGGGTTCTCTCTGTGCTTTGAAACCCATGCTAGAAATGGATGAAGAATGGTACATGAGGGACATGGCCTTTTCCCCAAACTTGGACAACGTTTTGCTCCACCACAACACCACACTGGACTCTTCCTCTTCCTGTTCTCCCTCTTCATCTGTTTTCAACACCCTCGACCCTTCCTCATCACAGCAGTTACAGTATTTTCTCCCTCCAAATCCCAAACCCACCACCATGTCTTCTCTTCTCAACCCTTTCGACATGCCCTGCGAGGTTGGGTTCCTT…
Gly0095420.1	GubHLH55	ATGAGCGTTTTGTATAGTCCTGTTCTCAAGTACTCAGATGTGGAATTAAGGAGAAACCAAGAAATGATGGATTCAAGTATTGGACATCCACAACAACACTGTCACCAGCACAATTCTGGACTAATGAGGTACTGTTCTGCTCCAAGCTCATTGCTGGCAAGCCTTATTGACAACAACATCAACAACAACAACAATACTCATGGTTGTGTCAATGAGGAAGCTTTTACAAGTGAGGATCATCATCCTTATCTTCCATCCACAACAAGTTCAGAAATGGATACCATGTTGTCCAAGTTGATACCGTCCAACAATGGATGGAGTAATTCAGAACCTTTGCAACAAGAGTTTGGAGGCAAGCATGTGAAGCAAGAAGCAGGTGGTGAATCTGTTCCACAGGGA…
Gly0096390.1	GubHLH56	ATGTCTAGCCAGAGAAGCTCCAGAGTTTCAAAATATAGGGAGAGCGAGATTAATGATCTGGTGTCAAGGTTACAAGCAATGCTGCCTCAGCTAAACCAAACAAGCAAATCAAGGGCACCAGTGACTAAGATCTTGAAGGAAACTTGTACTCACATCAATAGGCTACAAAAAGAGGTGGAAGACCTTGGTGAAAGGCTAGCAAAGTTGATGGATTCTGTAGAGTTTAGTGATATTGACAAGGAGCATCTTAGAAGGCTTTTGCAACACTAA
Gly0096410.1	GubHLH57	ATGTCTAGCAGGAGGTCACGGTCAAGGCAAACAAGTAGTTCAAGGAACATCACGGACGATCAGATCAATGATCTTGTCTCCAAGTTACAACAGCTTCTTCCTGAGATTCGCGATAATAGGCGCTCTGACAAGGTTTCAGCATCGAAGGTGTTGCAGGAGACGTGCAACTATATAAGAAGCTTACACAGGGAAGTGGACGACCTAAGCGAGCGTTTGTCTGAGCTCTTGGCTACAACTGACACAGCACAAGCTGCCATCATTAGGAACTTACTTATGCAATAG
Gly0102210.1	GubHLH58	ATGAACAACAGTGTTCCTGATTGGAATTTTGGGAGTGATACCTGTGTCACCAATCAACAGAAGCACATGGGGCTGGACCATGAACTTGTGGAGCTCCTATGGCAAAATGGCCAGGTAGTATTGCACAGCCAAACAAATAGGAAACCACTGGTGAATTCAACCACCTCAACAAGACAGGTTCAGAAAAATCATCTTCAGACAACATTAAGGACTAGTTGTGAGCCATTTGGGAACTCAAGCAACCTGATTCAAGATGATGAGACAGTCTCATGGATCCAATACCCTCTTGAGGATCATCCACTGGAACAAGAATTGTGTTCAAACCTTTTATCTGAACTGCCACATAGTGAAGTTGAGTCTTATAATAAGCATATCAGGCAATTTGAAGAGGGAAAGTTT…
Gly0104280.1	GubHLH59	ATGGCGGAGGACGGCGTGGGTTTGGGTGTTGATGCTCTTGACGGCGTCGACGAGGAGGAGCACACTGTCGAAGAGGCAAGTGGCGGTGGAGACCTCGTCGGTGAACGTCGCGGCACCCTGAAATCCGCCGCCTCCGTCGGATCCGACGTCGACCTCGATGTAGCCTTTATAGAGGAGGTCGAGCAAAAAACTTTCAAAGTAAGTGCTATGACGAAAACAAGCACCAGCAACGACTCACCCAAACTTGATCGCAAAACCATTGAAAGGAACCGCAGAATTCACATGAAAACACTCTGCCACCAGCTTGCCTCTCTCATTCCCTCCAATCTCAAACCATCCAAATCCAAGTATGCGGTAGCACAGCAGGACCAGCTGGATTTGGCAGCAAGATACATAAAG…
Gly0105490.1	GubHLH60	ATGAGCAAAGATCATCAGTTGACTGGCCCTTCATCACTTGTTGTGCCCAACCCAAAAGCGATTCAGCAGCGTCTCCAATTGGTTCTTCAGAACCGATCCGAGTGTTGGGTCTACGCCATCTTCTGGCAACCTTCCAAACACACCACTACTAACTCCCCTGTTACACTAGTATGGGGCGAAGGCTATTTCCGTGGTGGGAAAGATGAGATAACAACAAGCATATTGGAGGACCCAACGAGTGACGTCATCAAAGACATTGAGTGGTTCTACACATTGTCGCAAACTCGCTCATTCGACACTACGGATCGGGGTAACATCATCGGTTCTGTCTTTAGCTCAGGGGCAGATGTTTGGTTGACCGAAGTGATGGATTTTCAATTAAACGAGTGTGATCGAGTC…
Gly0105610.1	GubHLH61	ATGACAATGGCTGAGCCTCTTACATCTATAAGGAATACGCTCAAGACGCTTTGTTGTGGGGATGGCTGGTCTTACGCCATTTTGTGGCGCTTTCATCCACACAATTCCTCGTTGTTGACCATGGAAGATGCATACTATGAAGATCAATTGGGAGAAGAGATAACCAACACGCTTCCACATGTCTACTTGCTAGGAGAAGGAATTGTTGGTCAAGCTGCTTTGACGGGCAAGCACAAATGGGTGCACTCAGATGCTCAAAACGAAGAATTGAGTTTGACACGGCTGCATATTTCTGAGGATGATTCTGGTTTGCAGCTACAGTTCTCTTCTGGGATAAAGACAGTTGTGGTGATACCTGTCAAACCATGGGGAGTGGTACAATTTGGAGCCAAAAAGAAG…
Gly0109520.1	GubHLH62	ATGGGAAATTACTATGATTCTGGCTGGCATCTTGGTACCAGATACAGTGATCATTCTCCTTCCTTTCCTGTGCCTACACAGATACTACCTCATGTCTCTGACTCTGCTTCTTTTCAATATGGTGAGTTCCACTCTTGGCCTTTACCCATCATTGAAGGGTCTGCAGAAGATAGAGCAGCAAGTGCTTCCAAGAGTCACAGTCAAGCTGAGAAAAGGCGCAGAGACAGAATCAATACACAGCTTGCTAATCTCAGAAAACTGATTCCCAAGTCTGATAAGATGGACAAGGCAGCTTTACTAGGGAGTGTGATAGACCAAGTCAAAGATCTAAAGAGAAAAGCAATGGATGTTAGCAGATCCTTCACAGTTCCAACTGAAATTGATGAAGTATCAATTGAC…
Gly0116140.1	GubHLH63	ATGGATGATAATTTATTATCTGATAGTAGTATTTTTGAAGACAGAGAATTTGGGAACAACAACAACAACAACCTTTTCGTTGCAGACGATGACCTGTTTGCCATTTTGGAGAGCCTAGAAGACTTCAATACCGATTGTTTCCCTCCTCTCATCAACAACGAGGCTTCTGCTGCTGCTGCAGTTACCAACGAGGTCAACGATACCTCGATATTGGTGTCTCAAAAGTCAACCTCTTCGAGTGCTCCATTAGTACAGGATTATTCTGAGACTGAGCTTGAAATTGAAACCTCGCCCAAAAGCAGCAAGAGGCAGAAGCTTAGTCCCACATCGCAAGAGGAGCCAATTAACAACGCAGATGATGGAGAACAGAGGGTGTCTCTGTCTCACATTACGGTGGAG…
Gly0123740.1	GubHLH64	ATGGTGCTTGAAAATATGAAGAAACAACTTGCTTCGGCTCTGAGAAGCATTCAGTGGAGCTATGCAATCTTCTGGTCTGATTCAGCTAACCAACCCGGGGTGTTGAGCTGGGGGGAAGGGTATTACAATGGAGATATTAAGACAAGGAAAACGAGTCAAGGAGTGGAACTCAATTCTGACCAAATAGGGTTGCAGAGGAGTGAGCAGCTGAGAGAGTTGTTCAGGTCCCTCAAAACTGCAGAAACCAGTCCTCAAACAAAAAAGCCTTCAGCGGCAGCACTGTCCCCTGAAGATCTCACAGATACTGAGTGGTATTATTTGGTTTGCATGTCCTTCGTATTCAACATAGGCCAAGGGTTACCAGGAAGAGCCCTGGCGAGTGGACAACCCATTTGGCTG…
Gly0124450.1	GubHLH65	ATGGCAGCTTTTTCATACCCATACCATCCCTTTCTTGTTGACTCTGCATGCTTCCCCAATACTCCAATAATAAAAATGTCTTCTTTTGGGGAACAAGACCTTATAAACACTACCCTTCTTCCTCATCCTCATCTTTCTCACAGTATTCATCAAGAACTCATCACTACTAATCACGAAACTAGCTGTGTTGATCAAAGCTCTAAAATTACCAACAACAGTGATACTGAGGTTTCTGTTGTCAAAAACCAGAGTCCTGAGTCCTCCATGGTAGTTGACAAGCTTGAAAACGGTGAACAGGTCACTCAGAAGGTGATTCCTATGGAGAAGAAAAGAAGAACCAGAAATGGGTCTTCCTCCCTGAATAGCCCCTCATTTAAGGATTCAACAAAAGGGGGAAAC…
Gly0124530.1	GubHLH66	ATGTCCAGAGCAAACGGGGTAGCTTGGGTGCAACACAGAGAAGAACAAAACTCTGTTACTCATTACGCTTCAACATGGAACGCCAACAACAACAACATCAACGGGGACGAATTCAGCAGCTGTGTATCAGTGAGTGCTAATTATAAACCCATGCCACATGAGCTCCATGAAGCATGGTACAACGTTGCCAATAACAATACCCAAAATCACTCAGATATAACGATCAGGGACATGCCCTTCTTCCCAAAACTTGCTACTGTTGACCACAACTCTTCCTCTTCCTGTTTCAGCAATCTCGACCAGTCTCAATTGCAGTACTTTCTGACTACTCCAAAGCCCACTACTTTTTCTTCTCTTCTCGGTCCCAGCAACCCTTTAGAGCAGGGCTTTGAGGTGGGG…
Gly0127120.1	GubHLH67	ATGGAGTCAGATCTTCAGCAGCACTCTCCGGTGTTTTTGGATCACCACCACCAGCAACACCAGCAAATGAATTCAGGGCTGACACGGTTCCGATCGGCTCCAAGTTCATATTTTTCGAACATCATTGACCGTGAGTTCTACGAACACCTCTTCAATAAACCCTCCAGCCCCGAAACGGAGAGGATTTTCGCACGGTTTATGAACAGTCTCGGTGGTGGTGGCGATGCTGCTGAACCTGAAAGTGCTGCTCTCGCTCAGAATCTCTCAACTGTTCAGCAGCAACAACAACAACAACTCCCTTCTGCTGCTGCGGTGAAGGAAGAGGTTGATCAGCAATCTCAGGCTATGCCATCTAATGAACCCGTGGTTCTCCACCAGCTACAGCAACAACAGCAGCAA…
Gly0129500.1	GubHLH68	ATGGTCCAACCAATAGACACAATGGATCCTTATGCAGAGACTCTGGTGCACATTAATGATTTTGAGCCTCACGACTTCAACGAAGATCCCAACTTTGATCAGTTCATCAATTTGATTCCTGGGGAGAATGAAGATGCTATCTGCAACATCAATTCTGGCCTTATCAATGAATGCTTTGTTGATAACCCATTCCTCCATTCATGCCCTGCAAACCCATTTGATCAGAGCAATAGTAATTCTGTCATGAAAGTTTATGGTCCAAGCTCTTCATCATTTAGCTCCTTCTCTTGTTTTGATGGGGAAGAAGAAGCCAAGGAGAGAGGAGAAGAAGAAGAAAATGAGGGGGATAATTCTTCTGCAACAACAACCACCAGCACCACACCAACTGCAAGTGTTAAA…
Gly0132160.1	GubHLH69	ATGGATCCTCATCCTCAGCCTCAGCCTCAGCCTCAGCCGGGAAGTCAACCTCCTTGTTCTTCTTCAACCAAGGTTGAAAGAAGGCTGGTAGAGAAAAACAGAAGAAACCAGATGAAGATCCTCTACTCCAAACTCAACTCCCTCCTCCCCTCCTATAACCCCAAGGAAGCGGTGCCGCTGCCAGACCAAATAGACGAGGCGATAAACTACATAAAAGGCTAG
Gly0133250.1	GubHLH70	ATGGTTTCCCGGGAAAACACCAATTGGCTTTTCGATTACGGCTTGATAGATGATATTCCCGTTCCCGATGCCACCTTCACTGTCCCTTCCTCCGCCTTCACCTGGTCCACCACGCAGCCGCCCTTGAACGCTCCTTCCAATGTCGGTGTTGAAATTGATGGCTCGTTAGGGGATTCTGACAGTCTCAAAGAGCCTGGTTCAAAGAAGAGGGTTAGATCTGAGTCATGTGCTGCTTCTAGCTCCAAGGCATGTCGGGAGAAGTTGCGTAGAGATAGGCTTAATGACAAGTTTGTTGAATTAGGCTCCATTTTGGAGCCTGGAAGGCCTGCCAAAACAGACAAGGCTGCTATCCTGATTGATGCTGTCCGAATGGTGACACAATTACGGGGTGAAGCCCAA…
Gly0134930.1	GubHLH71	ATGATGAAGCCAGCGAACCAGCTGAGAGAACTAGGAAATGAAACTCTGGTGACCAATAAGAAGCGAGGCCGAGGGAGTGCCAGTAGAAGTGAGAAGAAAGCCAAGGGAAAGGATCGCGAATCTCAATCCGATCATGAGATGCATATATTTACTGAGAGACAGAGGAGGAAGAAAATGAGGAACATGTTCGCTAGCCTTCACGCTTTGCTTCCTAAGCTTCCTTCTAAGGCGGACAAATCAAGCATTGTGGATGAAGCAGTGAGCTACATAAAGAATCTACAGCAGACACTGGAAAAGCTAGAGAAACTGAAACAAGAGAGGCTCCAATCTGTGTCCCCTAATTATGGGTATGATCAGTCATCTGTGAACACGAACTCGCCGTGGCATCCCTATGACTCA…
Gly0135700.1	GubHLH72	ATGGTTTACTCCTTTTATGACAAGGTTAATTCTTCATCTGGCCATGATGGGTTGTTGTCATCATCGCATAATTCATTGGTTTTTGAGAGGGAGAAGGTAGAGCTGGTGAAGAAGTCCCCTGCAACTGCAAGGGTAGGTAGTAAGAATAGTGAGATTTCTGAGGCCAAAGCTTTGGCTGCTTTGAAGAGTCATAGCGAAGCAGAGAAGAGGAGGAGAGAGAGAATAAATGGTCATCTTTCAACACTACGTGGCCTTGTACCCTCCAATGAAAAGATGGATAAAGCCACATTGCTGGCTGAAGTTATTAGCCAAGTGAAGGAATTGAAGAAGAATGCAGTGGAGGCAAGCAAAGGTTATCTCATCCCAATGGATGCTGATGAAGTGAGAGTTGAACCATAT…
Gly0137780.1	GubHLH73	ATGGAGGATCCTTTCTCTCTCCATCAGTGGCACTTGAGCTCTATTGATGAGTCTAGCTTCCTGCCAATAGCTGCTGCTTCTGGAGAGACTTTACAACACAATTCACTCAATTATCCAAACTTCAACCCCAGAACTTGGGTGGAAGAAAGAACCACAAAACATGTCAAAAACAACAGCTGGAACACCAGCAAAACTGCTCAGGCATCAGAGACACAATTTGTTTCTTGCCCAAATCTTCTTTCATTTGTGGACTCAAATCACATGAATCATCCTAAGGATGTTGAGATGGTTTGTCCTAAAATCAATTGCACAATTCCTTCAGACATGATCTCTCAAGGAATCTTGGAGAATCAAAACTATGTCAAAACTATGTCTTCACGTCCTAAACTCTCTCAACCT…
Gly0140000.1	GubHLH74	ATGAGTTCAGGAGACAGGCCAAAAATGCATGACCAAACTGGTTGCTTTGATTCCAACACAATGACAGAAGGTATAAGCTCTCTAAAAGATAGCTTTCCTCAAACTCTGCCAAACCCACCATCGCTTATGATTGCAGGCAACACCACAAACAGCAACAACAGCCTTGAAGAGAATTTCAGGCCTTCTGTGGAGGAGCTCTCTTATCACCATCACAATAATCCACAGCACCCAGAGGATGTCTCCACCTATGCAAATGGGGTCACTGCCACATCTATAGACATCTCACAGCCACAGCATCTGGGTTTGAACATGGGGAACCCCTACAACAACAACAACATGGATACCCATTTGGTGCAAGCAGTCAATGATGCCTTTCCCTATCAGCTGTCAACTTGGGAC…
Gly0145700.1	GubHLH75	ATGTTACACTGTCTGAACACTTCGGGGAATCTAGGAGGAAGCTGTTCGGACATGACGGTGTTGGAAAGGCAAAGGGCAAGGAGGAAGTGGCAACAGCATGAACAACAGGAGCAGGAGCGCCACGTTTACTTTTGTGGGAATGGGTTCTCTAATCCTCAGGGGTTGGTGATGATGGATGCTGGCGGTGGCGGTGATTCCGCGCTCGGCGAGGTGGTGGCCCACTCGATGAAGCCCGACCCGGGTTTGGAAAACGGTTGGCCCGAATTGGGCAGGTTCGGGTCACCACCCGCTTCTGGGTTTGATAACGTGAACTCTACAATTTCAAGGACTTGTAGCGGCGGTTTAGACAGAGAACTGGTCTCCGCGTGTGGGAAAGTAGAAACCTTTAAGAAGAGGAAA…
Gly0147660.1	GubHLH76	ATGGATTGTCCTGCAAGAAAGTCACAAAAGGCCGACCGAGAAAAGTTAAGGAGGGATCGACTCAATGAACAGTTTGTAGAACTGGGCAACATTTTAGACCCTGATAGGCCCAAAAATGATAAAGCAACCATTTTAGGCGATACAGTTCAATTGCTGAAGGACCTTACTTCTCAAGTTAGTAAACTCAAAGATGAATATACTGTGCTAAATGAAGAATCTCGTGAGTTGTCTCAGGAGAAAAATGATCTCAGAGAAGAGAAGGCTGCTCTTAAATCGGATATTGAGAATCTTAATAATCAGTATCAGCAGCAACTCAGGACTATGTTTCCATGGACTGCAATGGATCATTCAGTTATGATGGCTCCACCACCATCGTATCCGTATCCAGTGCCAATGCCA…
Gly0150710.1	GubHLH77	ATGCAACCGACATGTGGCGGTGGCTTGGCACGTTTTCGGTCAGCTCCGGCGAGCTGGTTAGAAGCAATTCTTCTTAAAGAGGAAGACGAAGACGAAGGCCAAAACAGCCTAACCTTCACTCAGCTGCTTTCCACTAATAACGCTGTCTCTTCAACTTCAAGTACTCCCAACAACAACTCTCTCTTCAGTACCTCTCAACCACAATACTTACCCGACTACTACCATGCTTCTTCACCACATACCCCCACCGCCGCCAATGCTAATAATCCATTCACACAGGAAGTTGAGCATAGTGGTATAGCACTGGCTGAGAAAATGGACAAGATTTTAGAGGATTCGATTCCTTGTAGAGTTCGAGCAAAGCGTGGCTGTGCTACGCATCCGAGGAGTATTGCTGAA…
Gly0159440.1	GubHLH78	ATGGAGGAATCATGGGACAATTGGCCTCTTCACCCGGAAATAGATTGTGATGATGAGGATGAGTTCCTCAGGGAGATTCTGTTGCAGCCGTCACCACAACCACAACCACCAACACCAGCACCTTTCTCTTCTGAAAGTGAAAGCGATTACTCATTCCACGCCGTTTCAGCCACGGACGGCGTCGTTTTGTCTCCGATTGGGAATAACCTGGTGAAGAGTAACAGCTCTAACTCAATAGTGTCGACTCAGACCGGTTCAAAACGGCATCGTCGTTCGTCTTCACCGAAGACGTACATTTTGTCGTTTGATAACTCTACTATGATACCGGCTACACCTGAACCTTGTGTTAATTATGGCCAATTATTGGGCACTGAAAGTAAACGTTTTTCTCATTCTTCT…
Gly0159450.1	GubHLH79	ATGAAGATCATATCTTCCGAGAGATCATCATGCATCAACCATCATCAGCTTTCTCTAATTCTGATGACACCGAATTATCTCACTCTCCCACAAAACAAAAGTGTTGGTGATCATAGCAACAACAACAACCTTATGATAAACAATAGCAACAGCTCCAACATTAATAGCTTCAATATGTTCTCACCACCATCCCAATCCCAACATGCACCACAAAATATTAAACCTGCCACTGCCACGTCACCAACATCCTTCATCCTGTCTTTCGGAGACTCCACCGTTGTCGCGGCTACCCGCGAAACCTGCGGTGGAAAACGACCCTTTCACGACAAAGTTATTGGTGGCGGCGGCGGCGGCACAACTCCTCCTCCTCCTCCCTCAAAAAGGGTTGCTGAAAAACAT…
Gly0165440.1	GubHLH80	ATGGCGACATCATGGAAGCATGGGATCCAAGAAAATGACCAGTGTCAAAGAAATAATGGGAGTACGGACGATGACATCTTGTTGGAGGAAATTGAGGATTGCAATTTGTTTCAACAATGCCACGGTCCGAACTTGCTTGGCGGTGATGAAGAAGAGTTACTTTCACATGACATAGTGAGTGCCCTGCAGCAACCTCTGTCTTCGGAAAGTTACTCTTCTTATCCTGTTTCCAATTCCGAAACTCTCATGAATTCACCCACTGAAGAAACGAGTTTGGAGAGACCCACCAAGCAGCTGAAAACCAAACACACTACTACTTTGCCTCATGAACTTTCCCCTTCTTCTTCTTCTCCTTCTCCTTCTCCTTCTTCTCCCTGCACCTCCCAGATTCTGTCTTTT…
Gly0165450.1	GubHLH81	ATGACATCAACGGAGGAAACCTGGACAAGTTGGTTGTGTGATTTGGAACCAGAGGATTACAATTTCATCAACCAATCCAACACAAACGAGGTAGAGGGAAGTTTCCCATCTCATCGTGATGTAGTAGTAGCTCCTCTGCAACAAGAGCATAACTTGCAACAAGGGTCTTTCTCTGCCGGTAGCCATAACTCCAGCAGCACCATGAGCAATTCCTCTGGGGATGTTAGCAGCTATATTGAGAGGCCTTCCAAGACACTCAAGACCGGCCCTTCAAATTACTCTGCTAACAACACCTGGTACCTCCCACAAAAGAAGGATTCTCATTCTTCCCTCTCCTACATTCTCTCCTTTAACAACGAGAGTTCAGAGCCGATATTGAACATTGATTCCACCTTGAAG…
Gly0165460.1	GubHLH82	ATGATGGAAATTGCGCCCGCCAACTATATGACTGAACTCGGAATGGAGGATTCCACCTTGTTTCACCAATACCCGATGGATTATTCACTTGATGACTTTGACTTCCAGTCTACTTTCTCGGTGTCCCCAGAGACAGAGAGTGATGATCAGTCCTTTTATCGGTATTTCAACTTCGAAACCACACCAAATTGTTTCCCGGTTGGTGAAAGTACTGATGATGAGTCGGTTGCCCTTGCCCCAGCAAGTCGACCAACCAAGAAGCTCAAGTCCAATGACTGGATTGTCCCCAACACCAACACCAACACCAAGCCCAAGCCTTCTTCCTCTCCATCAGCCCAACTCATTTCTTTTGAGCATGCTTCCCAGCAATTTTACAACCTGCAGGATTCCGATATAAAG…
Gly0166740.1	GubHLH83	ATGGATGAAGACATATTGAAAACTTCGTCCTGCAGTACTGATGACAGCAGCAGCATGGACATGATGGGCATGGAAATGATGATGCAAATGGATAAATTCCCTGAATTATTATATGAACCACCTTCTTATAACAACAACACTCTGAGTACCTACACAGAATATCACAACGACTTCTCCGGTAATAGTGGAACTGAAGCAACAACCTTCCCTGTTTTCTCCAACGTTATTAACCCAAATGTAACCCATCCAATTCCACCACTCTCCTCTGCTAGTTTATTCCTTAACAACAACAACAACAACGTTCCTCTCCAACAACAACACGGCAACGAGGTGGTTCCAATTCCATCATCAGGGAGGCTTAATAATTATAACGCTTCAATATCGGAGAAGAATAATAAG…
Gly0166820.1	GubHLH84	ATGGGCGATATGTACCACTTTGACAAGAACCTCTCTTCCTCACAAGACGAAATCTCCCTTTTCCTGCGTCAGATTCTCCTCCGTTCTTCTTCTTCTTCTTCACCGCTTCAGGATGGGACGATCTCGGCCCTTGATTCCTCTGCTTTTCTCTCCCCTTCCTCTCAGGCTCCTGCTTCTGCTGCAAATGTGTCTTCTTCTTCTCTTGGACTCAGTGGGAACGACACTGATGACTATGACTGTGAAAGCGAGGAGGGTGCTGAAGCATTGACCGAAGAAGTTCCAACAAAGTCCCTTCCTTCTAGGAGTTCTTCGAAAAGAAGCAGAGCAGCAGAAGTTCATAATTTGTCCGAAAAGCGAAGAAGGAGTAGGATCAATGAAAAAATGAAGGCTTTACAGAAT…
Gly0171630.1	GubHLH85	ATGGAGGCCTTCATGACGTCCTCCGATTTATCCTCCATGTGGCCGGCGACGGCATCGGCGGCGCCGCCACAACCGAGCATCGGCGGCGTGTTCAACCAAGACACGCTCCAGCAGAGACTCCAGGCGCTAATCGAGGGAGCAAGAGAGAGCTGGACCTACGCCATCTTCTGGCAACCCTCCTACGACTACTCCGGCGCCTCACTCCTTGGTTGGGGCGACGGTTACTACAAAGGCGACGAAGACAAAGCAAAAGCAAAGGCCAAGGCCAAAGCCACCTCCTCCGCCGAACAAGACCACCGGAAAAAGGTCCTCAGAGAACTCAACTCCCTCATCTCCGGCGCACCCGCACCCGACGACGCCCCCGACGAGGAAGTAACCGACACCGAGTGGTTCTTCCTC…
Gly0171790.1	GubHLH86	ATGGAGCTTTCTCAACTTGGTTTTCTGGAGGAGCTACTAGCTCCAAGAAAAGACACATGGAATGCTTTGTCCACTGGGCTGAATGAGCTACTCCCTTGTGGTTGGAGCTATGACAGTTTTGATGAGAGTCCATCTTTAGCTTCTACTTTGAATCCCCCATTTGCTGCATTCTCAACACCAATAGACCACAGATTTGAATCATGCCCTTATGGCAGCCATGAGGCAGCAGCAGCATACCCTTTTGTTGATGGGTTCACAATGCCAGAGCTTGATTCATCCTACACCAGGAATGATGAGTCAGCGCCACTTTTACCACAAGAAGATAACAACCCGTCAGTGGTAGAGGATGAAGAGTTTGGCTTTCTGGGCAGTGATAACCACAACCAGAGTTTGGAACAA…
Gly0172330.1	GubHLH87	ATGCAGCCCTATAGCTCAGGAGCTCAAATGATAAGAAGTAACTTTCCACGTCCATTCATCTCACAAACATACAAAAACAGCTTCTCAAAGCTAAGATCAAAGGCAGAGATCAAATTACTGGCAGCTAAGAAACATAGTGAAGCAGAAAAGAGACGTAGAATGCGAATCAATGGTCAATATGACACCCTCCGCAACATCCTCCCCAACTTGATCAAAAAGGACAAGGCATCAGTACTAGCAGAGACTATCAAGCAAGTGAAGGAGCTGAAGAGAAAAGTATCAAAACTGGAAGAAGATAGTATTGGTAGCTCAAAGGAGGTTAAGTTTCCTAGTGGGGCAGACAAATTGAACTTGGAAAAATGTAATGATGAGCAGAGTCTAGTGAAGGCCACATTCAGT…
Gly0174450.1	GubHLH88	ATGTCTAGCAGAAGATCACGTTCGAGACAAACCGGTGCTTCAGCTGAGATCACTGATGCTCAAATCACAGATCTCGTCTCCAAGTTACAGCAACTTATCCCTGAACTTCGCGCTAGGCGCTCCGACAAGGTTTCGGCATCTAAGGTATTGCAAGAGACTTGCAACTACATTAAGAACTTGCACAGAGAGGTGGATGATCTAAGTGAACGGTTGTCACAGCTTTTGGCAAATACAGACTCCAACAGTGCTCAGGCAGCTATTATTAGGAGCTTACTCATGTAA
Gly0176590.1	GubHLH89	ATGTCCTTCGCCGGAGACACTCACTGCCACTCCAACGCCGGCGACCGTCACCGTTTGCAAATCTCAACCAAATCCTCGACCTCAAGATACCCTTTTCGTACGACAATGAAAGCAGGGAAGGTGAACCAGGAAGAGGACGATTACGAGGAGGAAGACTTCGGTTCTTCCAAAAAACAAGGCCCTTCCTCTGCCTCTAATACCAACAAAGATTCAAAAGCTATTGATAAAGCTAGTGTGATAAGATCGAAGCATTCCGTGACTGAGCAGCGAAGAAGAAGCAAGATAAATGAGAGATTCCAGATATTGAGGGATCTCATACCTAATAGTGATCAGAAGAGGGACACAGCATCATTCTTATTAGAGGTGATTGAGTATGTTCAGTACTTACAGGAGAAGGTA…
Gly0177200.1	GubHLH90	ATGAGTGACAAGGAAAAGCTTGAGCTTGATAGAAACGAGGATCCTATGAGTTATTCTACTGGTATGCCCCCAGACTGGAGATTTGGGGGTGCCAATCTTGCAAATTCTTCAGTTGGTGGTTTGGTTTCCATGGGGAATTCTATGAATGTCAGTAGAGGGGATCTAATTGGTTCCTCTTCATGTTCCTCTGCCTCAATGGTGGACTCATTTGGTCCAAACTTCTGGGACCACCCCACCACCAATTCCCAAAACATGGGGTTCTGTGACATCAATGTCCACAACAATGGGAGCTCTTTGAACACAACTGGAATCAGGAAAGATGGCTTTGGAACAATTGAAATGGGTTGGAACCCTGCTAATTCCATGTTGAAAGGGGATGGTTTTTTACCAAATGGACCA…
Gly0178400.1	GubHLH91	ATGAAAGAGGAACAAGATCAAGGGCAGTGTTCTAATTATTCTCAAGAAATCAACAACAACATTCAAAGCTATCATCAAGAGCAGCTACTACTTCATCATCATCAGCAACAACAACAGATGCAGCAACAAAACAGTGATAACAACAACATCTTTGGAGGAGGATCATGGTCCATGCCTCATCCGGTTCACTCCTTCAACCCGGTTCATCCCATACCTTCAGTACAAGTAGTACCACCCTACGCGAGCTTTTTCAACAGGAGGGTTATTAATAATAATCCGTCGTCGTTTCAGTTTGCATCATACGAGGGTCTTCATGGAGTCTCTTCTTCTTCTGATCACCATCACCTGAGGATCATTTCTGATGCACTTGTTGGGCCCATGGTTCATCATCAGCCCGGC…
Gly0182030.1	GubHLH92	ATGACCCACATTGCTGTTGAGCGCAATCGAAGGAAACAGATGAACGAGTACCTCACTGTCCTCAGATCCCTCATGCCTCCTTCTTTTGTACAAAGGGGTGATCAAGCGTCTATAATTGGAGGCGCAATTAACTTCGTGAAGGAGCTGGAGCAGCTACTACAGTGCATGAAGGGGCAAAAGAACATGAAGGAACAAAAACAAGAAGCGCAGGAGAATAATAATGGATCGTCACCACCACCACCTTTTGCGGAGTTCTTCATGTTTCCTCAGTACTCGACACGTGCGACTCAGGGTGGCACGTGCTACCCTTCTGGCACGAGCGAGGAGGCGACGACGATGATGGCACAGAACGGTCAGAACCTGCAGTCACGTGCCGTCGCGGATATAGAAGTGAGTTTG…
Gly0182440.1	GubHLH93	ATGGTCGCCACCTTCCTCGCCGCCATCGCGGCCGTCCAACACCTTTTCATTTTCTCTCCTGAAAAGAAAAAGAAAACACAAGTAGAAGAAGCTAGAAGAAGGAGAAGGAGAAGAAAGATGCTTCCTTTTCGGAGATTCTATGGTTTCGAGAGCTGGCTAGATCGAGAGTCAGGGCATGTTCAGAGCTCGTTGATCAAGGCGGCAGCGGAATTGAACGGTGGAAGATCGTCGTCGAATAAGTCGGAGAGGAAATCAACGGAGGCATGCAAGAGTCACAGGGAAGCCGAGAGGAGACGCAGGCAGCGAATCAACACCCACCTCTCCACCCTACGCTCTCTCCTCCCTAACGCCGCCAAGTCAGATAAGGCGTCGTTGCTTGCGGAAGTTGTTCAGCACGTG…
Gly0182960.1	GubHLH94	ATGGAGTTATGTGACCATGATTTCTTAGAGGAATTATTACTTGCTCAAAGAAGAGAAACATGGGATCATAACAACCCATGTTCAGAACAAAACCAACATCTCTTCTCTAATGGTTGTTGGAGTACTTTTGATCAAAACTCTCACTATTCCCCTTCTAATTTTCTTCCAAACTCCTCCTCTTGTTGCCAACAAGTTCCTCAAAGTTACCACTTCAATGAGATCTATAGTTCCTTACTCAATGAATTCTCACCACCCCATATCATTGATTCATCCTATAACAACAACACCCTTGATAATAACCCTCCATTTCTGGCTCAAGAAGTAGATTGTTACCCTTTGTCAGTGATGGAAGATGAGGACCAAGGTTTGCTTGGGGAAGAGCTTCATAGTTTGGACCTG…
Gly0186290.1	GubHLH95	ATGGAACTTGCCAACAACAAAATTCTACATGGTTCAACTTCAAGCCTAAGCAGCAGCAAGTTTCAAACTTGTGTTTTTGATGACCCTATGATGTCTCATGGGGTCAATGAGTATTACCAAAAACATGTTGTGGAAGAGGAAGATGGCTCACAAAGCAATAATGGGGTGAGCAATGATTCAGCTTCACCCACAATAACCCATTCTCCTCCTCTATGTGGCAGTAGCAACAATGTAAATGGGTATGTTTATAAGAGAACAAGTTATCAACTTGAAGAAGCAGAGTCTCTGATTGATTTCAAGGCCAATAATGAGTACAGCAACAACATCATGCAATTAGGTAGTGAATCTTTGCTTAGCTTTCAGCAGAGCTGGAATATGGTCTCCACTGAGAACAACAAC…
Gly0187540.1	GubHLH96	ATGGAAAATTACTACTATTCTTGCTGGCCTCTCTGCACCAATTGGACTCAATGCAATTCTGCACCAAACAGTGATCAACCAACCCCTTTTTCATTTCCTACACAAATGCTTCCTCTTGCTTCTGACTCTGCCTCTCTTCAATTTGGTGAGTTTCCTTCATCATGGCCTGTACCCTTTGAAGGGTCTGCAGAACAAAGAGCTGCAAGTGCTTCCAAAAGCCACAGCCAAGCCGAGAAAAGGCGCAGGGATAGGATCAATGCACAGCTTGCAACTCTCAGAAAACTGATTCCCAAGTCTGATAAGATGGATAAAGCAGCTTTACTAGGGAGTGTGGTAGAGCATGTGAAAGATCTAAAGAGAAAAGCCATGGATGTAAACAAAGCCAACACTGTAGTTCCA…
Gly0190170.1	GubHLH97	ATGAACAACAGCATTCCAGGTTGGAATTTTGAGAGTGATACATGCGTCACCAATCAAAAGAAACCCATAGGGCAGGACCAAGGAATTGTAGAGCTCTTATGGCAAAATGGGCAAGTAGTTACGCACAATCAATCACATAGAAAACCATTTGGGGATTCATCTAATTTGAGACAAGTTCAGAAAACTGATGGACCAATATTAAGGACTAGTGGTCCATTTGAGAATTCAAGTAACTTGAGTCAAGAAGATGTGACAGTCTCATGGATCCAATGCCAACTTGAGGATCCATTGGAACAAGAATTCTGTTCAAACCTTTTATTACCAGAACTAGCACCACCTTGTGAAGTTGAGTCTTACAAACCAATCAGGCAATTGGAAGAGGGAAATTCTGCCAAACCT…
Gly0196090.1	GubHLH98	ATGGAAGGAAACACAAACACTGGTGTCGACTCTGCTGTGTCTGTGCCACCACTCTCTCGAATCCCACCTTCTTCTTCTTCTTCCATTGAACCTTCGTCGGTCATTGCTAAAACGGGTAACAACACCTCCAGAAAGCGTGGCCCACAATTATTGGGTCCTACCAAAAGCGAGAGTCTCAAGATGGAACGTGACCGAAGGTTGAAGATGGCCCAGATGTTCACTCAGCTTCAAACCACTGTCCCCGGTGTCTTTCCTCAGGCTACGAGGGAAGTGATTATAAACGAAACAATTCGGTACATTAAGGACCTTGAGAAGAAGAAGCAAAGGTTGGAGGAGCTGAAGGAATCAATGAAACCATTAGTAGAAGGGAGTTTGGTGGTGCCTCCGTGTGATCACAAT…
Gly0199270.1	GubHLH99	ATGGACGGCGTGTTCTCCCTCCCCGAACCCGCCAGAACCCTTTTTCTCCGCTCTCTACTGCACTCTCTTGGCTGCGCTTACATTTGTTTGTGGCAATATAATTCCAATTTATTCAATCGTTTGATATTCTTGGATGGTTTACTCTCGAGTGTAACAAACAACCAACCTAGCTCTAGCTCTAGCACTAGCTCTAGCTCTTCTTTGGAATTGGAGAGGAGCAGTACTACTACTACTACTGCAGCTGAAAGCCTTTATAGCCAATATCAGCGTTTAACGTTTGATGTCAATAACGACTGTGTTCCAGGACTGGCTTTCAGGAACCACCTTCCCTACCTGGAGCTGCAACAATCGGATCTTCTAAGATTAACATCCACACAAATACAAACACAATTCTTTCAA…
Gly0201590.1	GubHLH100	ATGCAACCTTGTAGCAGAGAAATGCATCAAGGGCTTAACTCTCTCCACAACAACAACAACAACAGTAGTATTAATCACCCGCAGTCACAGATCCAAATGAATGGCATGAACCACCACCACTTCGACGACCCTACTAATTCCCAAGACGATTTCCTCAAGCAAATGCTTTCCAACCTCCCTCCTTCCTCTTCCTCATGGAACACCCTCGACCCAAACTCCAACAACCCCAAGCCCTTATGGGACAACACCAATCCCGACAATGTGGCTTTCGAACCCTACGACGTTGAACGCACCACCCTCGCCTCTAAGTTCCGCAACCACCAGATCACCGACAAAGCCGCCGCTCTCATGCTTCTCATGCCCAGAACCGCCTCAGATTCCGGACTCCTCCAGATGCCG…
Gly0205300.1	GubHLH101	ATGGAGCCTCCCCTCATCAACGACTCCACTTTCTCTCCCGCTAACCCTTCTTCCTATTCCCTCTCCGAGATTTGGCCCATGCCTCTCCCTCCCGACCCCGACAACAACTCCACCCTCACCCACCTCACCCCCCCCTCCCCTCGCCGGAAAAGGAACCTTCCTCCTCCCAACCACCCGGATGATTGTGGCAATAATAAGCATGTAAAATTAGGAGGATCCTCCGGGGATGAAAACGGTGCGTTAAAAGCCGAACCAGATGCAACTTCAGTAGTAGCTGGTGGTGAAAAGTTACCACCAGAAGAAGAACAAAACGCGAAGCCTTCTGATTCTGAGCCACCTAAGCAAGACTATATACACGTGAGAGCGAGAAGAGGCCAAGCCACCGATAGCCATAGTCTT…
Gly0207290.1	GubHLH102	ATGGACAACGTGTTCCAATTTGACCAAACCCACGATTGTTCCGACGTTTTCCCTCTCCCTTCCAGTAGTCCCAACAAGAACATATTCCACGACCCCAATTACCTCTCCTCTCATATGCTGTCTCGCTCTGACAGCTGGCGGCACAAATCATCAACATTATCTTTTGATGAAGAATTTGATGGTAAGCATAGTGAAATCAAGAAGAGGAAGCTCGTGCATAGAGATGTTGAAAGACAAAGAAGGCAAGAAATGGCCACTCTTCACGCTTCTCTCAGGTCACTGCTTCCTGTAGAATACCTAAAGGGAAAGCGTTCAATGTCAGATCACATGCACCAGGCTGTGAATTACATCAAACATCTTCGGGACAAAATCGAGGAGCTAAGTAACAAGAGAGATGAG…
Gly0209100.1	GubHLH103	ATGGAGGAAATGAACACACCAATGAACGCATCAGCAGCCAGCAGCTGGTTATCTGATTTTGACATAGATGAATACAATATATTTCCAGAGGAATGCCACCTGAAGTTTCTTGATGCTGATGACGAAGTCGAAGAGTTTCTTTCACGTGACATAGCTAGTGCCCTTCAGGGTCCGACCCTGCAGCAGCAATCTTTAACTTCAGAGTGCACTTCCACCACAACCCTCAGCAACTCCTTCACCGATGAGACCAGTTTTGACCTTGATCAGAGACCTACCAAGATGCCCAAAACAATTAGCAGTGGCAGCATCACTGAAAACTTCTCACCAAAACTTTCCCCATCAACATCATCACCCATCTCCTCTTTTCATCAGTCTCAGATTCTGTCTTTTGACAACCCA…
Gly0209110.1	GubHLH104	ATGACATCAATGGAGGAATCGTGGACTGATTGGTTGTGTGATATGGATCCAGATGATTACAGTTTCATCAATCAATCAGGAATAAACGTGGGTGATATTGGAAGTTTAGCTTCTCAACATGATATAGCCGCTGCACTACAGGAGGAGAACCCACAAAGATTATCTTTCAGCACGGAAAACACCAGCACCATGAGCAATTCTTCGGTGGGTACTGAGAGTAGCTTAGAGAGGCCAGCTTCCAAGTTACTCAAGACCCAACATTTCTCACAAAAGAAAGCATCTTCTCCCAGCAGTGGCTCCTACATTCTCTCGTTCGACAACGCGATTAATCCACCACCGATTAAGGTTGAACCAGCCCTGAAGCCAGAAACCAAGGTTCTGAACTCAAAGAATGAACCA…
Gly0209120.1	GubHLH105	ATGATGCAAATTTCGTCGACCAAGTACCTGCCTGAATTTGGAATGGAGGCAGACCCTACTACTTTGTTTCATCAAGAATACCACCCTATGGATTATTATGCATTCCAGCTTGATGATATTGACTTCAAGTCTCTATCGGCATCCCCAGATCAGAGCTATTCCTCTCACATGGGCTTCAATTCCGAAATTAGCAGCACTCAAAACTCTTTCCCAGTTGAAAGTCCTGACCAGTCTGTTGCCTCTGCAGCAAGACCAACAAAGCAGCTCAAGACTACTTATTGGAATGCTTATGGCACTGACAACTCCACGAATCATAATAATAACAATATTAATCCCAAGGCTTCTTCCTCTTCATCCTCCAAAATCATTTCTTTTGAAAACTCCAACACTACATCTTCA…
Gly0210230.1	GubHLH106	ATGGATAAACTCTCACGTTTTATAAACACTCATGTGCCAAAACCTTTAATCACTGACAGAGGCATTTGTTCTTCCTCAACCTCGCCTACTTGGCCTACCCCAAATGTGGGAAGACTTCATGTGTGTTTGGATTTTCATTGGAGAGCTCGCAAACGTGGTTTACAGAAAGAACTCAACCTCGAAGTCATAGCGAAGTCCTTCCAGCCCTTCCAGTCTTTTGTGTCTATCCAAACTTTCATGTCTCTTCAACTATTCATTCTCTGTCATGACGGAAGCATGGACATGATGGCAATGATGATGCAGATGGAAAAGTTCCCTGAATTCTGTGAACCTTTTTATTACAACACCACCACTTACCAAGAAATAACCGATTTACCTGCTGCAGGTGGCACTTCTTCC…
Gly0213170.1	GubHLH107	ATGCTCTCAACTCTCATGTACTCTGAAGGTGAGGCAAGGAGGAACCCAGAAATGGATTCAAAAATTGGTTACCAACAACAACATTGTCACCAGAACAATTCTGGGTTAATGCGGTACCGTTCTGCTCCAAGCTCATTGCTTACAAGCCTTGTGGACTGTGTCAATGGGGGAAGTTTCAGAAGTGAGGATCACCAGAGTTATCCTCCCTCCTCCACTAGGAGTTCTGAAATGGAAACCATGTTGGCCAGGTTGATTTCATCCTCCAACAACAACGGGTTGACCAATTCAGAGCCTTTGCCAGTGAAGCAAGAAAACAATGGTTGTTACTCTTATGCATCTCCACCACCACCTCAGATAATTTACCAACCCCAGCAAATTCAAGGCTTGTCAATGCCAAAT…
Gly0215870.1	GubHLH108	ATGAAGACTGAGGTGGGTTATGGAGGAGGTGGTGGGTTATGGAACGAAGACGAAAAGGCCATGGTGGCAAAGGTTCTGGGTGCAAGCGCTTTCGATTACTTGGTTGCTAACTCGGTTTCGAATGAGAATCTGTTAATGGCGATTGGGAGTGACGAGAATCTTCAGAACAAGCTCTCGGATCTCGTGGAACGCCCCAACGTTTCCAACTTCAGCTGGAACTACGCAATCTTCTGGCAAATTTCGCAGTCAAGGTATGGGGATTGGGTTTTGGGTTGGGGAGACGGGTGTTGTAGGGAGCCAAGGGAGGGAGAAGAAGAAGAAAGTGTTGTTAGTGTTGGGCTTGGTGTTGAGGATGAGAAGAATCAGCAGAGGATGAGGAAGAGGGTGCTGCAGAAGCTT…
Gly0216250.1	GubHLH109	ATGGAAGACTTGATCATCTCTCCTTCTTCATCCTCCTCTTTGGTCTCTCTACCACACCAAGTAAACCCAACACCAACACCAACCCTTCAGCAAAAGCTTCAATTTTTACTCCAAAGCCAGCCCGATTGGTGGGTCTATGGCATCTTCTGGCAAACCACAAAGGACGAGAAAGGCAACCTCTGCTTAACCTGGGGCGAAGGCCATTTCCAAGGCACCAAGGAAACTCACCGCACCATCATCAAACCCCACCACCCCATTTCCACGGAGCGAAGGTCCAAGTTCAACGCAAACGACACTGACACGTGCTCAAACGGCGATGCTGAGTGGTTCTACGTCATGTCGTTGACTCGCACCTTCTCCATCGGCAATAGTGCCTCCTCCACTTCCTCTTCTTCTCTC…
Gly0216450.1	GubHLH110	ATGGAGAGGCTTCAAGGACCCCTCAATTCTTGTTTCTTTGGTGAGCATTTGGAAGTGAATTGTTTGGAGCAAGCTTTGGTTGATGCAGAAAGCCTAAGACTTGAGGAGGAAGAACAGTTTCTGATATCAAGTTTGGAGGATAACATGCCATTCCTACAAATGCTTCAGAGTGTGGAATCCCCACAGTTTTTCCCTCTGAGAGAACCAAACTTTCAAACACTTCTGAGGCTGCAGCACCTAGCCTACATTCCCAGAATGGATGAGTCCCAATTCCAAGCATCATTGGAGCTTGAGAGCTGTGTCACACATGACATGTTGGAGATGCAGTCACCTGTGAAATCAGAAAGCAATGAACTCCAACACCCACTTTCACTCTCAGCTTCATGTGTTGAGAAAGTG…
Gly0218700.1	GubHLH111	ATGATCTCTAGTTTCATTTCATCATCAGAACAACTACAATCATCTATGGATGGTCTGAATTGGGATGCCACACCAGTCCTGTGGAGTACTCAGCAGCAACAAGACTTTGAAGGAGGCTACTACCCCATATCCAAATCAAGTTCAAAATATGTTCTTAATCATCAAATACAAGAGATGCAGAAAGCTCAAACAGGCCATACATATTCAAATTCTGAAAGAGTGATTTATCATTCAGCAGTTGCTAGTGCTACCACCAGTTCTTCAGAGATGATAGATGTGATGCCAAACACAAATCTGTCACAGCATGCAGCAGCAACCATGACAGTGAGATCATCAAGAGCTGGATCCAGCTGGGGAGACGCTTTGATATCCCAATCATGCCCATCCCTTTCAGTCAAT…
Gly0219630.1	GubHLH112	ATGGAAAACCAGTTCTTTTTGAATACTGGGGTGTCCCATCCTCCCCTGCAATTTGAGCCCACATGGCAATCACTCTCCTCAGCCATGGAAACTCAACCACCAGTTCTGAATTGTTCCTCTGAACAAACCCAGGATTGCTTTTTCACCCCCACATGGGACAAGTCAACGGATCATGGTGGCCTTCAGTTTGATTCTGCACTGAGTTCAATGGTTTCATCCCCAACAGCAGCACCATCACCCAATCCCAACATTTCCAATGAGAATTTTTTGATGAGGGAATTGATAGGGAAATTGGGAACTATTGGTGAGATCTCACCACATTCTCATCAACCTTTGGTTGTGCCATCTTCTTCTTACATGAACAACAACAATTCATCATGTTATAGCACCCCTTTGAGC…
Gly0220770.1	GubHLH113	ATGGAGGGATCATGGGAGAACTGGACTTCTCATTTGGAAATGGAGGAGGATAATTTCTTCATCAATCAAAGCCATAGATTAAACCACCCTTCCTATTATGACCCCAAAGAGATATTGCAACAGCAAGTTTTGTGTGATCATGAAATTGATCAAAGCCACTATGATTCCTACCCTTCTTCATATTCCACTCTTCATGTTGAGGTTCCCACCACCACCAATTTTCAACCCTTTAATCCTCATATACAAAACAACCCTTTGGACAATATTTTTATGGGTGAGACAACATGCTTCCACAGGGTTAATGGCACTGATCATAGCTGCTCCAAAGATATTGGTCTGGAAAACACCCTATCCACCCACATTTTGCCTAATTTGAATATGAGGTCAATTAATGGGTCT…
Gly0222260.1	GubHLH114	ATGGCATTGAGCACTTACTTCAACTTGGACTCACAAGTTAGCACCTTCTTCCATGAAGGAACACCACCACCAACACTACCACCAGCACTAGCAGCACTTGCACCAGAACAACACCACTATGATCAAAGCTTCTTCCTCCTTAATCCAAACAATAACACCACCTTTGATTATTCTTCCTATTTTGACCACACAGCAAGCTTCCTCTACCCAGAAATCTATCCTCATTTCCCTAATTGCCCTTCTGCTTATTATGACCCCAACAACATTTTCCCAACTGATCAAGATTTCCTAAGTACTCCATGTTCAAAGCGCCAAAAGTGCTTGTATGATGATCAATCTTCATTAATTAACCTTGCGCATGCCAATTTCTTTGATGGGGTAGTTCAAAATCCTTGTTAT…
Gly0225180.1	GubHLH115	ATGTATGAAGAAAGTGGTTGCTTTGATCCCAACAATACAATGATGGTACATGGCAGTGGCACAGCAACAGCAGCAGCAGCAGCAACAATAGGCCCATCAGAAGACTGCTTCTCCCAAATCATTTCAGAGTCAGACCCACCACCACTTCATCATCAGGCAGTTAATATTTCTGGCACTGCCACAACAGACACCCACAACAGCTTTGCAGAGAATGTGGATCTTTCTATGGAAAACTTATCAGCAATAGCATCATACCCAACAACATATCCCTGTGTTGGTGGTGGGGAAGAATATGCTAATAATAATGCTATAACTGCCACTACTTCTTCTACCCTCACAAATAGAGTTGCTGCTTCTGTTGCCACCACAATGGAAATCACTCCACATGATCCCCAACAA…
Gly0226190.1	GubHLH116	ATGACAGATTACCGGTCACCACCAACAATGAATCTCTGGACCGACGACAACTCCTCCGTCATGGAAGCCTTCATGAGCTCCTCCGACTTCTCTTCCCTCTGGCTCCCCACGCCGCATTCCTCCGCCTCCGCCACCACTCCAGCCCCGCCACCTCCTCCGCCGCAATCCCAACCTCTCTTCAACCAGGAGACCCTCCAGCAGCGTCTCCAGGCGCTTATTGAAGGCGCAAGGGAGAGCTGGACCTACGCAATCTTCTGGCAACCGTCCTACGACTACTCCTCCGGCGCACCACTCTTAGGTTGGGGCGATGGCTATTACAAGGGCGAGGAAGACAAAAAAGAAAAAGCCCCTACCAAAGCCCAAAAAACGACGTCGTCAGCAGCTGAACAGGACCACCGT…
Gly0226280.1	GubHLH117	ATGGTTTTGGAAACTCTTTCATCATCCAATGAGTTTTCAAACTTCATTATCTATGACACTATCACTGCAGAGGCTTCTAGTGGTGGTGGTGGTTACTTAGAGAACATAGTGAGTGTGAGTCATCAACAACAACAGCAACATCAACAACATGACCCTGCAATTGCATGTGACAATAACTGTGATGATGCAGTAGTGATGATGAAGAAGAATACCCGAAAGCGCCAATGTTGTTCCAGTGAGCCAGAAACTAGTGGGAGCAAGGTGCAGAGTAATAATAAGAAGAGGAGGAGAAGGAAGGCAAGGGTATGCAAGAACAAGGAAGAGGCTGAGACACAGAGAATCACACACATTACTGTGGAGAGAAACCGTAGGAAACAGATGAATGAGCACCTTGCTGTT…
Gly0226820.1	GubHLH118	ATGAGTGGTTTGGGTGTTGTGGAATGGCTTAGACCCCTTGTTGAGACCAAAGCTTGGGATTATGTAGTTGTTTGGAAATACGGGGATGACCCAACTAGGTTTATTGAGTGGATGGGTTGCTGTTGTGGTGGGAACATTGAGCTGGTAAAGACCAAAGAGGAAAGGGATGAACCATACCAATGCCATTTGTTGGCTCCCATTTGCAGGGATACCCTCTTTCAGCATCCAGACTCAATTGGAACTCAAGTTTTGATCCCTGTTCTTGGTGGTCTTGTTGAGCTCTTCACTGCAAAGCTGATCCCAAAAGATATAAACATCATAGAGTTCATAACAGCACACTGTTGTGTCTCTATAAAGAAAGAAGCCATGTCTGAACAGAGCTACACTAGTCTGAAGAAC…
Gly0228380.1	GubHLH119	ATGTCAAGCAGAAGATCTCGTTCGAGACAATCGGGTGTTTCCACTGAGATCACTGATGCTCAGATTAACGATCTTGTCACCAAGTTGCAACAACTTATCCCTGAGCTAGCAAGGCGTTCCCACAAGGTTTCAGCTGCTAAGGTGTTACAGGAGACTTGCAACTATATCAAAAGCTTGCACAGTGAGGTTGATGATCTAAGTGACCGATTATCACAACTTTTGGCCACCATAGACCCCAATAGTGCTCAAGCAGACATCATTAGGAGCTTACTTATGTAA
Gly0233330.1	GubHLH120	ATGGTGGTGCCATGGCAGAGTTTGTTATCCAGCGTGGAAATGGAAGATGGTGAATATTTATTCAGCCATCTGCGCGATAACTCGTTGGACGATAACTCATTGGACGATCTTCGAGAGATGCTGCATCAGTATACTTTCTCCTCTGAGGAGGACACGGTTGGCTTCGGCCTCAACAACAACGTTGTTAACGGTAACAGCTCAATATCCCATGAATCCATTGCGTTGCGACACGCTAAAACTGCCACCCTTTCTTTCGAAGACTCCACCGTTGTTGTAACTGCAGCAACGGTTCCCAACTGTGGCCGAAGTGGCGGAGGCAGTTGCACAAATGAAAGTAGGAAACGAAGAAGCTGTAATTCGGGGTCGACTATGGACCACATCATTGCCGAAAGAAGAAGG…
Gly0233350.1	GubHLH121	ATGATAGTGCCAGCAGCTACCCCAGAGGAATCTTTCCTTGGGACAACCCTGGAGAATCGAAGCTTGCAACGGAAAACACGAGCCAGCCAGGGAGGAATGAAGACTAGAAGAAGCGATTCTCATAGTCTGGATCACATAATGGCAGAGAGAAAAAGGAGACAGGAACTGACCCAGAAGTTTATAGCTCTTTCAACCACTATTCCTGGCTTGAAGAAGATGGACAAAACTTCCATAGTTGAAGGGGCTATCAATCACGTGAAACAACTTCAAGAGCGTGTGATGGAGTTAGAACATCGAATCAAGAGAGGCAAAGAACCAATAATAATCCTCAAGAAGAGTGCAAATCTGTGTGCAAATACCACAATAAGAACAACAAGTAAAACGATTAATCCTGAGGAT…
Gly0233360.1	GubHLH122	ATGCTGAATCCGGTGGCTCAAACAGTCTGCTTCAATGCAGTAGGTGACAGATGTGGTGGTTGCAACTTTTTTGAATGGTACTCAGAGGAGTGTGAGAAGGATTTTCAGATTTCAAGACAGAGGAGGATGATTGTCGAAATCCAAGGTTCCCTCAATAGAAGCAAGAAATGGGATATGAACGGCGATAACTCCTTCAATCAATACCAAACGAATTCTTTGGTTAACATTGAAGAGCATGGTGGAACTGAAACAACTCACCCTCTGTATTTTTCTTCTTCAAATGTGGTTTGTGTGCCTTCGCTGAAACAGGGCTACAACTTGGAGCCATTAATAGGGGCCCAATATTCTTCTTCTTCTTCTTGTTCTTATCATCATCAGTATGTATCCTTAGAAGAAGAG…
Gly0233370.1	GubHLH123	ATGTATTTAATTTTTGAACTCTACTGTTCAGATCTTTACGCTGTGACGGACGATAGATATGGAGGAGGTGGAGAACGAGATTTCGGGTATGAGCCGGAACAAGGATCAAACAACCTCGAAATGTATCCCACCCAGGAAATTATGGATCATGATGTCAATGAGTGCTTGTGCCACACCATCACTTTTGATGAAGAGTTCCTCAGAGATATCCTGCAACAGCCACAGGAATATTCCAGTACTACTACTACTACTACTGCCCCTGTTGCCACCACCACCAACAACACTCATTCTCAATTAGTTCAACAAAATGCTGCTGAAAAGACAATAATAACCTCATCGTCATCATCATCTCCAACAACCTTTATACTGTCTTTTGACAAATCCACTGCCTTGTTACCA…
Gly0235060.1	GubHLH124	ATGGAGAATATTGGTGAGGAATACAAGCATTACTGGGAGACCACCATGTTCCTCCAAACCCAAGAGCTTGACAGCTGGGGATTGGATGAGGCGTTATCGGGGTACTATGATTCAAGCTCCCCTGATGGTGCTGCTTCATCGGCGGCGTCTAAGAACATTGTCTCAGAGAGGAATAGGAGGAAGAAGCTCAACGAGAGGCTCTTTGCGCTTAGATCAGTGGTCCCCAACATTAGCAAGATGGATAAGGCTTCGATTATTAAGGATGCAATTGAGTACATACAGCAGTTGCATGAGCAAGAGAAGATTATCCAAGCTGAGATAGTGGAGCTTGAATCTGGGATGCCAAAGAACAACAACAACAACAATCCAATTATAGGGTATGAGTTTGAGCAGGAGCTG…
Gly0235070.1	GubHLH125	ATGGAGAATATTGGTGAGGAATACTGGACCAGAATGTTCCTCCAAACCCAAGAGCCGAACAGCTGGGGATTGGATGAGGCTTTGTCAGGGTACTATGATTCAAGTTCCCCTGATGGTGCTGCTTCATCGGCGGTGCAGTCTAAGAACATTCTGTCAGAGAGGAATAGGAGGAATAAGCTCACCCAGAGGCTCTTGGCGCTTAGATCAGTGGTCCCCAACATTAGCAAGATGGATAAGGCTTCGATTATTAAGGATGCAATTGAGTATATACAGCAGTTGCATGAGCAAGAGAAGATTATACAAGCTGAGATAGTGGAGCTTGAATCTGGGATGCCAAAGAACAACAACAACAACAATCCAATTATAGGGTATGAGTTTGAGCAGGAGCTGCCTGTGTTG…
Gly0235520.1	GubHLH126	ATGGAAGGTGTCTTCTCCCTCCCTGTAGCAGTCAGAACTGATTTCATCCACTCTCTAGTGCAGTCTTTTGGTTGCTCTTACATTTGTCTCTGGGCATATGATTCCATATCATCACCCAATCGTTTGTCCTTCTTGGATGGTTTCTACAATGTAAGAAACAACCAGCAACCAAGCTCTTCTTTGGGGAGTAGTGTAGCACAAGGGCTTTTTAATCAGTACCAGATCTTAACATTTGATGTCAATGATGACCGTGTTCCTGGACTAGCTTTTAGGAGTCAGAGTCCCTACCTAGAGCTGCAACAATTGGAACTTCTGGCACTGGCATCAACAGAAATACAAACACAATTCTATCAGGAAGCAGGGATTAAGACTGCTGTTTTCATGGGGTGCAACAAAGGG…
Gly0240020.1	GubHLH127	ATGCAGCCCTGTAGTAGAGAAATGCAAGGACTCAACAACTCTCTCTTAAACTCTTCTCAAATTTCTCTCCAAGACCTCAACAACAACAATAACAACACCCAGATCCAAAATTCACACATGAGCCACCAACAACTCAACCCAACCACTCCTCATCACTTCGACCCAACTTCCCACGACGACTTCCTCGAACAAATGCTCTCCAACCTTCCCTCTTGCTCCTGGCCTGACCTCAACCCAAACAACGACATCACGCCATCCGAAACGACACCATCTGGAGCCGAGAATGTGGTCGGTTTCCCCTACGACGAACACGCCACCTTGGCCTCCAAGTTCCGCAACCACCAGATCAGCGGCGGCGCCGCCACTTCTCCCACCACAAAGGCCGCTCTCATGCTTCAC…
Gly0248040.1	GubHLH128	ATGGTTCCCCCGGAAAACACCAATTGGCTTTTCGATTACGCGTTGATGGACGATATTCCCGTCCCCGATGGCTCCTTCGCGGTCTCTGCTTCCGCTTTCACGTGGCCCTCGCCACACCCTTCCTCCAATGTCGGGTACTCCTCCCACCGTTCCCCAATTGATCGCACCCATGTGGCACGCGTTTGCAAATTCGCGTGTTCGGAGGAGAAGTGTTCTGTTAGTATTGAAATTGATGGTTCGCTGGGGGATTCTGATGGTCTCAAAGATCCTGGTTCGAAGAAGAGGGGTAGATCTGATTCATGTGCTGCTTCCAGCTCTAAGGCATGTCGAGAGAAGTTGCGGAGGGATAGGCTGAATGACAAGTTTGTTGAGTTAGGCTCCATCTTGGAGCCTGGAAGG…
Gly0248590.1	GubHLH129	ATGGAAATGGAAGCTTTTGCCCCCACGCGGATGATTAGTGATGGTTTTCAAGTAAGTTCAGGTTTAATTGGAAGTGGGTATGCTTCGTCTTCGTCTCTGGTTTTGGATAGGGAAAGGGGAGAGCTTGTGGAGGCACCTGTCAAATTGGAACGCAAGGGTGTGTCCCCTGAGAGAAGTATTGAAGCCTTGAAGAATCATAGTGAGGCAGAACGGAGGAGGAGAGCAAGAATTAATGCACATCTTGATACCCTTCGCAGTGTGATTCCAGGTGCTAACAAGTTGGACAAAGCAACCTTACTGGCTGAGGTTATTAAACATCTGAAAGAGCTGAAAACGGATGCAGCACAAGCCAGTGAAGGGTTAATGATACCAAAGGACAATGATGAAATAAGAGTTGAA…
Gly0249110.1	GubHLH130	ATGGATCCTCAACAACCACCACAGGGAAGTCAACCTTCTCCTTCAACCAAAGTAGAAAGAAGGATCATAGAGAAAAACAGAAGAGCCCAGATGAAGAACCTCTATTCCAAACTCAACTCTCTTCTCCCTAACCATAACCCCGAGGAAGGGTTACCACTCCCGAATCAAATAGACGAGGCTATAAACTACATCAAGAGCCTAGAGACAAAGGTGAAGACGGCGAAGGAGAAGAAAGAGAGTTTAATATTAATGGGAAGGAAGAGATCACGTAGTGGCTGCTCGAGTTCTTCTGAAGCAAATAAAGGAAGCCTAATTAAACCGCCAAAAATCGAGATTCACGAAACGGGTTCCTCTCTAGAGATAATTCTAACACATGGGGTTGATCATCATGACCAGTTC…
Gly0251820.1	GubHLH131	ATGGATATTCACCAAGACTCACTAGTCTACATGAATGATTTTGAGCTGCATGACTTCATTGACGATCCCAACTTTGATCAGTTTATCAATTTGATTAGAGGGGAGAATGAAGATTCCATATGTCACTTTGGTACTGACCTTATCAATGATTGCTTTGTTGATAATAACCTCCTTCCATGTCCTGCTGGAAACACACTATTTGATCACAACAACAACACCAACAACAACAACAGTAGTAATGCTGTGAATGTCTATGGCATTCCAAGCTCTACTACAATTAGCTCCTTCTCTTGTTTTGATGGAGGGGTCAAGGGTGAAGGAGAAGAAGATAATGATGGAGGGGTTTCTTCTGCAACAACAACAACTACTACTAAGACTAATGCTGATGCCAAATCGAGG…
Gly0255000.1	GubHLH132	ATGGATAGTCTGAGTTGGGATGACTCACAACTTGTTGCAAACATACCAATCTTGTGGAGCACTCAGCCACAAGACCTTGAAAGAGACTACTCCATGCCCAACACAAGTCCAAGTGTTGTTAGTTATCAGATGCAACAAGGGATGCAGAATAAGGTGCAAACAGGCCATCTATATCCTAATATTTCTGAAAAGGTGAGCAATGTGGCCAGTACTTCTGAGATAATGAGGATGAATATGATGCCAAACACAAATCTTTCACACAGAACAGAAGCCATGCATATGCATGTGAAATCCAGTTGGGAATTAGAAGCTTTAACATCCCAATCATGCCAGTCCCTTTCAGTCAATATTATGAACCCAACAAATACTAGCAATTATGTGCCAGATTTCAACAGGGCC…
Gly0261070.1	GubHLH133	ATGTCTCACATAGCTGTGGAGAGGAACAGGAGAAGACAGATGAACGAACATCTCAAAGTCTTAAGGTCGTTGACCCCATGTTTCTATATTAAAAGGGGAGACCAAGCATCAATAATAGGGGGAGTTATAGAATTCATCAATGAGTTGCACCAAGTGCTTCAAGCTCTGGAGTCACAGAAAAGAAGGAAGAGTTTAAGCCCTAGCCCTGGCCCCAGTCCAAAAACAACAGCACTGCAGCCAGCAGCAGCAGCATTTCCTCCTCATCAATTTGATCATAGCTCCTCAGCAATTGGGACTAATAATGCTTTCAAGGAACTAGGAGCAAGCTGCAACTCTTCTGTTGCCGATGTAGAAGTGAAAATCTCGGGTCCAAACGCGATTCTGAAGGTGATTTCCCAC…
Gly0264360.1	GubHLH134	ATGGAGAACAACCCTAGTTCATCATCATCCAGAATCGACAGAAAATTCATTGAGAGAAACAGAAGAAATCAAATGAAAGATCTCTACCGCAAGCTCAACTCACTTGTACCTCATCAAACCTCAAAGGAGTCAATTTCACTGCCGGATCAGCTAGAGGAAGCCGCAAACTACATAAAGAAGTTACAGATAAACGTGGAGAAAATGAAGGAGAAGAAGAACACCCTAGTAGGAATATTTGAAAGGCCTAATAATGTGAGTGTGATGAAAAGAGGCAGCAAGAACGTGGGGTTAATTAAATCTCCGAAAATTGAGATCCGACAAGTGGGTTTAGCCTTAGAGGTTGTTCTAATAACTGGTTTGGATTGTCAGTTTATGTTCTGTGAGACCCTTCGTGTTCTT…
Gly0265550.1	GubHLH135	ATGGCGAATTGCGATTGGGTGTTGGATTATGATTATTTGGAACTCGACAACCCCAATTTCTCTTGGTCCTCCCCTCCTCCCCCTACCCTCAGCCTCAGTGTGGAGCTAGATGATTCAAATGGAAATTTTGATGGTTTCAAGGAAACTGGCTCAAGAAAACGCTTGAGGTCAGGATCCTGCAACACATCCGGTTCCAAAGCATGTAGAGAGAAAATGCGAAGGGATCGGCTAAATGACAGATTTTTGGAACTGGGTTCTATCCTGGACCCTGGAAGGCCTCCCAGAATGGACAAGGCGGCTATATTGAGTGATGCAGTTCGAGTGGTGTCTCAGTTACGAGGGGAGGCAGAGAAGCTGAGAGAGTCTACCGAGAATCTGCAGGATAAAATCAATGAATTG…
Gly0265720.1	GubHLH136	ATGCATGCACATGGTATCTATGTTGTGGTTTGGGTTTATGGGCCATTAGCAAACATTACTGGGATAATAGAGGATCCTACCTTTCTCCATCAGTGGCACCTAAGCTCTATTGATACCACTAGCTTAACAGCTGCTGCTGCTTTTGAAGAGGCTTTGCAAAAACATTCATTCGCTAATTATTATAACCCAAACTTCAACACCAAATCTTGCATGGAAAATTCACCCGCTGCTGGAATTGAAAGACCCAGTAAACAGTTCAAAAACAACAGCTGGAGTCCTCATCATGAGATCACATCAGAGTCACACTATGCTTCAAATCTTCTATCATTTTCTGATCACTCGAATTACACAAGTCAACAATTGGGACAAGTAGTGAAACCTAAGGTGGAGATGGTGTGT…
Gly0269960.1	GubHLH137	ATGTCTAGCAGAAGGTCCAGGCAACAATCTTCTTCGTCTTCGAGGATCTCCGATGACCAAATCATTGAACTTGTTTCCAAGTTGCGCCAACTTGTTCCTGAGATTCGTGATAGGCGTTCTGACAAGGTATCAGCATCTAAGGTCCTGCAAGAGACCTGTAACTACATCAGAAGTTTACACAGGGAAGTGGATGATTTAAGTGAACGACTGTCTCAGTTGTTGGCCACAATTGATGCTGATAGTCCTGAAGCTGCTATCATCAGAAGCCTAATTAACCAATAA
Gly0274620.1	GubHLH138	ATGCCACCCACTTTGTTTGAGAAGCGGGCAGTGCGCTTCGGCGGGGCCAATAAGGTGGGAGCGTTGATGGTTTCAGCACCACTGCCGGTGCCGTCGCGGTTTGCCTTGCCTGGGTTGGAGGAGAAGGGGAAGGAGAGAGTGGAAGAGGGGGAGGGTGAGGGAGGGCTGAATTATGACTCTGATGATGTTATTGAGATTGGGAATAATAGGAGGAATGATAATTATAATGTGAATGACGATGATGAGAATAATGATAATAGCAATAACAACGATAATGATGATGATAATGGTGTTGCTGGTGGAGACCGGAAGGGGAAGAAGAAGGGAATGCCGGCGAAGAATCTCATGGCTGAGAGGAGACGTAGGAAGAAGCTCAATGATAGGTTGTACATGCTTCGC…
Gly0283560.1	GubHLH139	ATGGCTGAATTCACAGAAAATTTGCAAAGCATTAGACCCTCATTTCCTTTCTTAGATAACATTGATCCAAGCATGGAACTCTTAAACCAATTCATGGGGATAAACACACATCATGTCATGGACAACAATACCAACTTGAACATGCAGCAGAACTTGATGCCTTTTTCCAGTGACAGCATCATCTTGGGCCCTCCTCAAGAACCTGAGTTTCCAGCAAACTTGGAAGAAAATTTTCATGGTCTTGTCCATCATGTCAACCCCATTTTTCCACCAGAAAATGAAGTCCATCAAGGTAGAAAGAGGAAATCAGTGGATATTCCAGAAAGCAGCTCAGCAAACTCCACTCCTGCAGTTTCTGAGAGTGGAAGCAAGACAAAGCTTAGTGGTGGAAGAGGGAAG…
