# Supplementary material for: Genome-wide identification and expression analysis of bHLH gene family revealed their potential roles in abiotic stress response, anthocyanin biosynthesis and trichome formation in Glycyrrhiza uralensis
Source: Front Plant Sci. 2025 Jan 21;15:1485757. doi: 10.3389/fpls.2024.1485757 (PMC11790457; doi:10.3389/fpls.2024.1485757)
Supplement: Supplementary file 7 [file Table6.xlsx]

## Sheet: Sheet1
GubHLH protein secondary structure prediction results
Subfamily	protein ID	protein Name	Alpha helix (%)	Extended strand (%)	Beta turn (%)	Random coil (%)
Ia	Gly0014290.1	GubHLH11	0.495	0.1337	0.0297	0.3416
Ia	Gly0216450.1	GubHLH110	0.4672	0.0892	0.0262	0.4173
Ia	Gly0226280.1	GubHLH117	0.3343	0.1522	0.0209	0.4925
Ia	Gly0261070.1	GubHLH133	0.4505	0.1287	0.0347	0.3861
Ia	Gly0062530.1	GubHLH33	0.4205	0.0782	0.0323	0.469
Ia	Gly0077970.1	GubHLH45	0.3239	0.125	0.0142	0.5369
Ia	Gly0080270.1	GubHLH47	0.4302	0.1026	0.037	0.4302
Ia	Gly0090380.1	GubHLH52	0.3938	0.1015	0.0185	0.4862
Ia	Gly0116140.1	GubHLH63	0.3379	0.1008	0.0272	0.5341
Ia	Gly0182030.1	GubHLH92	0.4769	0.1157	0.0185	0.3889
Ib(1)	Gly0134930.1	GubHLH71	0.3509	0.1208	0.0377	0.4906
Ib(2)	Gly0207290.1	GubHLH102	0.3902	0.118	0.0525	0.4393
Ib(2)	Gly0249110.1	GubHLH130	0.4649	0.0965	0.0351	0.4035
Ib(2)	Gly0264360.1	GubHLH134	0.5326	0.0924	0.0217	0.3533
Ib(2)	Gly0058570.1	GubHLH30	0.3592	0.1479	0.0352	0.4577
Ib(2)	Gly0067340.1	GubHLH35	0.388	0.124	0.04	0.448
Ib(2)	Gly0006050.1	GubHLH5	0.3936	0.1325	0.0442	0.4297
Ib(2)	Gly0104280.1	GubHLH59	0.4923	0.1192	0.0615	0.3269
Ib(2)	Gly0132160.1	GubHLH69	0.4795	0	0.0137	0.5068
Ib(2)	Gly0006080.1	GubHLH7	0.4122	0.1102	0.0367	0.4408
II	Gly0225180.1	GubHLH115	0.3527	0.1483	0.0321	0.4669
II	Gly0140000.1	GubHLH74	0.3405	0.1018	0.0254	0.5323
III(a+c)	Gly0235060.1	GubHLH124	0.556	0.08	0.008	0.356
III(a+c)	Gly0235070.1	GubHLH125	0.502	0.0931	0.0202	0.3846
III(a+c)	Gly0251820.1	GubHLH131	0.3089	0.1437	0.0306	0.5168
III(a+c)	Gly0129500.1	GubHLH68	0.3554	0.1235	0.0151	0.506
III(d+e)	Gly0215870.1	GubHLH108	0.336	0.1246	0.0331	0.5063
III(d+e)	Gly0216250.1	GubHLH109	0.3203	0.1478	0.0308	0.501
III(d+e)	Gly0226190.1	GubHLH116	0.3431	0.1185	0.02	0.5185
III(d+e)	Gly0070020.1	GubHLH40	0.3761	0.1068	0.0256	0.4915
III(d+e)	Gly0079810.1	GubHLH46	0.3528	0.1154	0.0211	0.5106
III(d+e)	Gly0105490.1	GubHLH60	0.3975	0.1316	0.0253	0.4456
III(d+e)	Gly0171630.1	GubHLH85	0.3152	0.1289	0.0171	0.5388
III(d+e)	Gly0196090.1	GubHLH98	0.3694	0.2027	0.0405	0.3874
IIIb	Gly0226820.1	GubHLH118	0.3919	0.1069	0.0356	0.4656
IIIb	Gly0274620.1	GubHLH138	0.2963	0.1614	0.0556	0.4868
IIIb	Gly0001950.1	GubHLH2	0.2916	0.1091	0.034	0.5653
IIIb	Gly0047840.1	GubHLH26	0.2052	0.1703	0.0349	0.5895
IIIb	Gly0084520.1	GubHLH49	0.3983	0.064	0.0174	0.5203
IIIb	Gly0091010.1	GubHLH54	0.2939	0.1006	0.0316	0.574
IIIb	Gly0124530.1	GubHLH66	0.2244	0.1122	0.0256	0.6378
IIIb	Gly0171790.1	GubHLH86	0.4077	0.0595	0.0208	0.5119
IIIb	Gly0182960.1	GubHLH94	0.3988	0.0625	0.0238	0.5149
IIIf	Gly0017850.1	GubHLH15	0.3674	0.1023	0.0375	0.4928
IIIf	Gly0069280.1	GubHLH38	0.3632	0.103	0.0338	0.5
IIIf	Gly0123740.1	GubHLH64	0.3738	0.0974	0.0319	0.4968
IVa	Gly0209100.1	GubHLH103	0.375	0.0585	0.0133	0.5532
IVa	Gly0209110.1	GubHLH104	0.3677	0.0839	0.0194	0.529
IVa	Gly0209120.1	GubHLH105	0.3219	0.0976	0.0237	0.5567
IVa	Gly0220770.1	GubHLH113	0.3895	0.1134	0.0262	0.4709
IVa	Gly0233330.1	GubHLH120	0.3569	0.1692	0.0462	0.4277
IVa	Gly0233350.1	GubHLH121	0.4416	0.1126	0.0303	0.4156
IVa	Gly0233360.1	GubHLH122	0.4104	0.1474	0.0491	0.3931
IVa	Gly0233370.1	GubHLH123	0.37	0.1528	0.0295	0.4477
IVa	Gly0265720.1	GubHLH136	0.3369	0.1105	0.0216	0.531
IVa	Gly0023030.1	GubHLH20	0.3287	0.0899	0.0281	0.5534
IVa	Gly0137780.1	GubHLH73	0.3806	0.0903	0.0129	0.5161
IVa	Gly0159440.1	GubHLH78	0.2762	0.1215	0.0304	0.5718
IVa	Gly0159450.1	GubHLH79	0.354	0.134	0.0206	0.4914
IVa	Gly0165440.1	GubHLH80	0.3577	0.0957	0.0176	0.529
IVa	Gly0165450.1	GubHLH81	0.3505	0.0951	0.019	0.5353
IVa	Gly0165460.1	GubHLH82	0.3533	0.1087	0.0245	0.5136
IVb	Gly0147660.1	GubHLH76	0.3746	0.0424	0.0141	0.5689
IVc	Gly0248040.1	GubHLH128	0.3897	0.1172	0.031	0.4621
IVc	Gly0265550.1	GubHLH135	0.4126	0.0179	0.0179	0.5516
IVc	Gly0133250.1	GubHLH70	0.3908	0.0378	0.0126	0.5588
IVd	Gly0235520.1	GubHLH126	0.3915	0.1268	0.0331	0.4485
IVd	Gly0199270.1	GubHLH99	0.3834	0.1174	0.0207	0.4784
IX	Gly0000240.1	GubHLH1	0.3223	0.0542	0.0331	0.5904
IX	Gly0213170.1	GubHLH107	0.2634	0.0746	0.0117	0.6503
IX	Gly0059870.1	GubHLH32	0.297	0.1044	0.0162	0.5824
IX	Gly0068300.1	GubHLH37	0.2878	0.092	0.0386	0.5816
IX	Gly0095420.1	GubHLH55	0.2932	0.0614	0.0182	0.6273
IX	Gly0127120.1	GubHLH67	0.2793	0.0493	0.0188	0.6526
IX	Gly0150710.1	GubHLH77	0.5155	0.0619	0.0361	0.3866
Va	Gly0020490.1	GubHLH18	0.2544	0.0702	0.0263	0.6491
Va	Gly0176590.1	GubHLH89	0.2742	0.0699	0.0134	0.6425
Vb	Gly0248590.1	GubHLH129	0.488	0.136	0.036	0.34
Vb	Gly0058670.1	GubHLH31	0.4671	0.0934	0.0381	0.4014
Vb	Gly0066940.1	GubHLH34	0.4659	0.0964	0.0281	0.4096
Vb	Gly0109520.1	GubHLH62	0.4134	0.1142	0.0079	0.4646
Vb	Gly0135700.1	GubHLH72	0.4444	0.1571	0.0268	0.3716
Vb	Gly0009500.1	GubHLH8	0.3824	0.1043	0.0241	0.4893
Vb	Gly0172330.1	GubHLH87	0.4755	0.0931	0.0098	0.4216
Vb	Gly0178400.1	GubHLH91	0.4262	0.0836	0.0306	0.4596
Vb	Gly0182440.1	GubHLH93	0.4823	0.09	0.0193	0.4084
Vb	Gly0187540.1	GubHLH96	0.3938	0.1004	0.0077	0.4981
VI	Gly0017750.1	GubHLH14	0.341	0.0954	0.0376	0.526
VII(a+b)	Gly0012970.1	GubHLH10	0.1763	0.0772	0.0142	0.7323
VII(a+b)	Gly0040110.1	GubHLH22	0.2739	0.0517	0.0134	0.6609
VII(a+b)	Gly0044810.1	GubHLH23	0.2825	0.0818	0.026	0.6097
VII(a+b)	Gly0054000.1	GubHLH27	0.2804	0.0348	0.0109	0.6739
VII(a+b)	Gly0071090.1	GubHLH42	0.2736	0.0328	0.0212	0.6724
VII(a+b)	Gly0076540.1	GubHLH43	0.2552	0.0862	0.019	0.6397
VII(a+b)	Gly0076790.1	GubHLH44	0.1644	0.0836	0.0175	0.7345
VII(a+b)	Gly0102210.1	GubHLH58	0.225	0.0599	0.0254	0.6897
VII(a+b)	Gly0166820.1	GubHLH84	0.3077	0.0997	0.0142	0.5783
VII(a+b)	Gly0012690.1	GubHLH9	0.3188	0.1069	0.0337	0.5406
VII(a+b)	Gly0190170.1	GubHLH97	0.2228	0.0497	0.0258	0.7017
VIIIa	Gly0222260.1	GubHLH114	0.3782	0.0602	0.0401	0.5215
VIIIb	Gly0210230.1	GubHLH106	0.3192	0.1469	0.0621	0.4718
VIIIb	Gly0218700.1	GubHLH111	0.3255	0.0766	0.0106	0.5872
VIIIb	Gly0255000.1	GubHLH132	0.3189	0.0716	0.0174	0.5922
VIIIb	Gly0026900.1	GubHLH21	0.3021	0.1562	0.0365	0.5052
VIIIb	Gly0089200.1	GubHLH51	0.3678	0.0455	0.0083	0.5785
VIIIb	Gly0166740.1	GubHLH83	0.3182	0.1399	0.049	0.493
VIIIc	Gly0045230.1	GubHLH24	0.2691	0.1266	0.0501	0.5541
VIIIc	Gly0004360.1	GubHLH3	0.2894	0.0831	0.0287	0.5989
VIIIc	Gly0004370.1	GubHLH4	0.3149	0.1071	0.026	0.5519
VIIIc	Gly0088740.1	GubHLH50	0.2607	0.1166	0.0521	0.5706
VIIIc	Gly0186290.1	GubHLH95	0.2982	0.1416	0.0422	0.5181
XI	Gly0201590.1	GubHLH100	0.3615	0.054	0.0376	0.5469
XI	Gly0014820.1	GubHLH12	0.2837	0.1489	0.0646	0.5028
XI	Gly0240020.1	GubHLH127	0.3399	0.0632	0.037	0.5599
XI	Gly0018350.1	GubHLH16	0.3741	0.0874	0.028	0.5105
XI	Gly0069860.1	GubHLH39	0.3711	0.0893	0.0412	0.4983
XII	Gly0205300.1	GubHLH101	0.3061	0.0612	0.0327	0.6
XII	Gly0219630.1	GubHLH112	0.192	0.0454	0.0244	0.7382
XII	Gly0283560.1	GubHLH139	0.3722	0.0338	0.0263	0.5677
XII	Gly0045610.1	GubHLH25	0.2201	0.0703	0.0445	0.6651
XII	Gly0055650.1	GubHLH28	0.2055	0.0428	0.0257	0.726
XII	Gly0068280.1	GubHLH36	0.2843	0.0973	0.0249	0.5935
XII	Gly0081970.1	GubHLH48	0.3158	0.0892	0.0206	0.5744
XII	Gly0090940.1	GubHLH53	0.2145	0.1159	0.0493	0.6203
XII	Gly0124450.1	GubHLH65	0.1818	0.1676	0.0511	0.5994
XII	Gly0145700.1	GubHLH75	0.2901	0.0802	0.0283	0.6014
XII	Gly0177200.1	GubHLH90	0.2083	0.0808	0.0287	0.6822
XIII	Gly0015830.1	GubHLH13	0.4177	0.0883	0.0389	0.4551
XIII	Gly0018700.1	GubHLH17	0.3528	0.0936	0.0529	0.5007
XIII	Gly0070170.1	GubHLH41	0.347	0.1108	0.0554	0.4868
XIII	Gly0105610.1	GubHLH61	0.3722	0.1089	0.0454	0.4734
XIV	Gly0006070.1	GubHLH6	0.476	0.1397	0.0262	0.3581
XV	Gly0228380.1	GubHLH119	0.663	0.0109	0.0217	0.3043
XV	Gly0269960.1	GubHLH137	0.6559	0	0	0.3441
XV	Gly0022020.1	GubHLH19	0.6489	0	0.0213	0.3298
XV	Gly0056970.1	GubHLH29	0.6739	0	0	0.3261
XV	Gly0096390.1	GubHLH56	0.6404	0	0	0.3596
XV	Gly0096410.1	GubHLH57	0.6667	0.0108	0.0215	0.3011
XV	Gly0174450.1	GubHLH88	0.6559	0	0	0.3441
