# Supplementary material for: Genome-wide identification and expression analysis of bHLH gene family revealed their potential roles in abiotic stress response, anthocyanin biosynthesis and trichome formation in Glycyrrhiza uralensis
Source: Front Plant Sci. 2025 Jan 21;15:1485757. doi: 10.3389/fpls.2024.1485757 (PMC11790457; doi:10.3389/fpls.2024.1485757)
Supplement: Supplementary file 8 [file Table7.xlsx]

## Sheet: Sheet1
segmental duplication gene pairs
GubHLH9	GubHLH10
GubHLH9	GubHLH43
GubHLH10	GubHLH44
GubHLH11	GubHLH45
GubHLH15	GubHLH38
GubHLH16	GubHLH39
GubHLH17	GubHLH41
GubHLH3	GubHLH24
GubHLH22	GubHLH42
GubHLH9	GubHLH44
GubHLH10	GubHLH43
GubHLH3	GubHLH50
GubHLH8	GubHLH91
GubHLH19	GubHLH88
GubHLH18	GubHLH89
GubHLH5	GubHLH102
GubHLH19	GubHLH137
GubHLH31	GubHLH34
GubHLH32	GubHLH37
GubHLH30	GubHLH35
GubHLH33	GubHLH63
GubHLH37	GubHLH55
GubHLH24	GubHLH50
GubHLH46	GubHLH108
GubHLH47	GubHLH110
GubHLH28	GubHLH112
GubHLH26	GubHLH138
GubHLH53	GubHLH65
GubHLH54	GubHLH66
GubHLH48	GubHLH75
GubHLH55	GubHLH67
GubHLH49	GubHLH94
GubHLH58	GubHLH97
GubHLH62	GubHLH96
GubHLH52	GubHLH92
GubHLH51	GubHLH83
GubHLH49	GubHLH86
GubHLH51	GubHLH106
GubHLH55	GubHLH107
GubHLH57	GubHLH137
GubHLH73	GubHLH136
GubHLH72	GubHLH129
GubHLH68	GubHLH131
GubHLH69	GubHLH130
GubHLH70	GubHLH128
GubHLH78	GubHLH120
GubHLH69	GubHLH134
GubHLH87	GubHLH93
GubHLH80	GubHLH103
GubHLH88	GubHLH119
GubHLH85	GubHLH116
GubHLH83	GubHLH106
GubHLH100	GubHLH127
GubHLH99	GubHLH126
GubHLH130	GubHLH134
tandem duplication gene pairs
GubHLH3	GubHLH4
GubHLH6	GubHLH7
GubHLH80	GubHLH81
GubHLH103	GubHLH104
GubHLH122	GubHLH123
GubHLH124	GubHLH125
