# Supplementary material for: Genome-wide identification and expression analysis of bHLH gene family revealed their potential roles in abiotic stress response, anthocyanin biosynthesis and trichome formation in Glycyrrhiza uralensis
Source: Front Plant Sci. 2025 Jan 21;15:1485757. doi: 10.3389/fpls.2024.1485757 (PMC11790457; doi:10.3389/fpls.2024.1485757)
Supplement: Supplementary file 9 [file Table8.xlsx]

## Sheet: Sheet1
Seq_1	Seq_2	Ka	Ks	Ka_Ks	EffectiveLen	AverageS-sites	AverageN-sites	cN	cS	pN	pS
GubHLH9	GubHLH10	0.660956	2.20514	0.299734	1299	300.083	998.917	438.833	213.167	0.439309	0.710358
GubHLH9	GubHLH43	0.326251	0.636473	0.512592	1203	278.167	924.833	244.667	119.333	0.264552	0.428999
GubHLH10	GubHLH44	0.203815	0.392988	0.51863	2121	474.583	1646.42	293.833	145.167	0.178468	0.305882
GubHLH11	GubHLH45	0.110479	0.510199	0.21654	579	132.833	446.167	45.8333	49.1667	0.102727	0.370138
GubHLH15	GubHLH38	0.259696	0.726971	0.35723	1659	381.5	1277.5	280.417	177.583	0.219504	0.465487
GubHLH16	GubHLH39	0.0706626	0.542558	0.13024	855	205	650	43.8333	79.1667	0.0674359	0.386179
GubHLH17	GubHLH41	0.144421	0.411295	0.351137	2199	481.167	1717.83	225.667	152.333	0.131367	0.316592
GubHLH3	GubHLH24	0.613853	2.23393	0.274786	984	210.25	773.75	324.333	149.667	0.419171	0.711851
GubHLH22	GubHLH42	0.265072	0.661273	0.400851	1443	327.5	1115.5	249.083	143.917	0.223293	0.43944
GubHLH9	GubHLH44	0.643166	2.22886	0.288562	1416	327.083	1088.92	470.25	232.75	0.431851	0.711592
GubHLH10	GubHLH43	0.638556	1.70508	0.374502	1614	358.833	1255.17	539.583	241.417	0.42989	0.672782
GubHLH3	GubHLH50	0.565153	2.28469	0.247366	921	193.417	727.583	288.833	138.167	0.396976	0.714347
GubHLH8	GubHLH91	0.171385	1.16312	0.14735	963	213.5	749.5	114.833	126.167	0.153213	0.590945
GubHLH19	GubHLH88	0.187402	4.16955	0.0449454	279	64.9167	214.083	35.5	48.5	0.165823	0.747112
GubHLH18	GubHLH89	0.447065	2.08546	0.214372	954	211.917	742.083	249.917	149.083	0.336777	0.7035
GubHLH5	GubHLH102	0.460819	2.35422	0.195741	654	144.25	509.75	175.5	103.5	0.344286	0.717504
GubHLH19	GubHLH137	0.0696471	0.445488	0.156339	279	64.75	214.25	14.25	21.75	0.0665111	0.335907
GubHLH31	GubHLH34	0.250239	0.772688	0.323855	714	167.25	546.75	116.333	80.6667	0.212772	0.482312
GubHLH32	GubHLH37	0.219611	0.485079	0.452733	951	209.5	741.5	141.167	74.8333	0.19038	0.3572
GubHLH30	GubHLH35	0.292616	0.516635	0.566389	684	154.667	529.333	128.25	57.75	0.242286	0.373384
GubHLH33	GubHLH63	0.169118	0.987394	0.171278	1032	238.333	793.667	120.167	130.833	0.151407	0.548951
GubHLH37	GubHLH55	0.522558	2.1212	0.246351	921	201.583	719.417	270.75	142.25	0.376347	0.705663
GubHLH24	GubHLH50	0.192364	0.554017	0.347217	924	194.667	729.333	123.75	76.25	0.169676	0.391695
GubHLH46	GubHLH108	0.171662	0.659715	0.260206	1749	398.25	1350.75	207.25	174.75	0.153433	0.438795
GubHLH47	GubHLH110	0.262927	0.802163	0.327773	870	192.167	677.833	150.333	94.6667	0.221785	0.492628
GubHLH28	GubHLH112	0.128225	0.461225	0.278011	1596	348.083	1247.92	147.083	119.917	0.117863	0.344506
GubHLH26	GubHLH138	0.215321	0.683611	0.314976	759	175.75	583.25	109.167	78.8333	0.18717	0.448554
GubHLH53	GubHLH65	0.204632	0.433211	0.472362	942	208.667	733.333	131.333	68.6667	0.179091	0.329073
GubHLH54	GubHLH66	0.275189	0.858276	0.32063	1317	290.667	1026.33	236.417	148.583	0.230351	0.511181
GubHLH48	GubHLH75	0.147524	0.653376	0.225787	1185	259.083	925.917	124	113	0.133921	0.436153
GubHLH55	GubHLH67	0.502906	1.36683	0.367935	1098	242.667	855.333	313.417	152.583	0.366426	0.628777
GubHLH49	GubHLH94	0.144514	0.556604	0.259636	972	207.417	764.583	100.5	81.5	0.131444	0.392929
GubHLH58	GubHLH97	0.149874	0.414071	0.361953	1554	339.417	1214.58	165	108	0.135849	0.318193
GubHLH62	GubHLH96	0.119639	0.434125	0.275587	726	163.083	562.917	62.25	53.75	0.110585	0.329586
GubHLH52	GubHLH92	0.190014	0.697675	0.272353	615	135.417	479.583	80.5	61.5	0.167854	0.454154
GubHLH51	GubHLH83	0.326949	1.3592	0.240544	609	131.333	477.667	126.583	82.4167	0.265003	0.627538
GubHLH49	GubHLH86	0.34062	2.39025	0.142504	951	205.833	745.167	204	148	0.273764	0.719028
GubHLH51	GubHLH106	0.276833	1.34776	0.205403	591	127.333	463.667	107.333	79.6667	0.231488	0.625654
GubHLH55	GubHLH107	0.189467	0.448906	0.422063	1191	261.75	929.25	155.583	88.4167	0.167429	0.337791
GubHLH57	GubHLH137	0.143604	1.76904	0.0811761	273	62.5833	210.417	27.5	42.5	0.130693	0.679095
GubHLH73	GubHLH136	0.185763	0.454264	0.408932	909	195.417	713.583	117.417	66.5833	0.164545	0.340725
GubHLH72	GubHLH129	0.432132	1.8547	0.232993	714	166	548	180	114	0.328467	0.686747
GubHLH68	GubHLH131	0.157067	0.595032	0.263964	948	210.583	737.417	104.5	86.5	0.141711	0.410764
GubHLH69	GubHLH130	0.123372	0.563562	0.218915	198	44.1667	153.833	17.5	17.5	0.113759	0.396226
GubHLH70	GubHLH128	0.154637	0.547287	0.282552	672	153.167	518.833	72.5	59.5	0.139737	0.388466
GubHLH78	GubHLH120	0.481779	1.79887	0.267823	819	186.5	632.5	224.833	127.167	0.355468	0.681859
GubHLH69	GubHLH134	0.355538	2.46884	0.14401	180	41.0833	138.917	39.3333	29.6667	0.283143	0.72211
GubHLH87	GubHLH93	0.555091	3.29224	0.168606	588	138.833	449.167	176.167	102.833	0.392208	0.740696
GubHLH80	GubHLH103	0.276076	0.967386	0.285383	1062	242.25	819.75	189.333	131.667	0.230965	0.543516
GubHLH88	GubHLH119	0.0716004	0.85605	0.0836405	276	63.6667	212.333	14.5	32.5	0.0682889	0.510471
GubHLH85	GubHLH116	0.173268	1.3365	0.129643	1821	424.833	1396.17	216	265	0.154709	0.623774
GubHLH83	GubHLH106	0.194025	0.842589	0.230272	729	156.25	572.75	97.9167	79.0833	0.170959	0.506133
GubHLH100	GubHLH127	0.162639	0.643984	0.252551	1212	279	933	136.417	120.583	0.146213	0.432198
GubHLH99	GubHLH126	0.253535	0.617109	0.410844	1500	342.167	1157.83	249.083	143.917	0.215129	0.420604
GubHLH130	GubHLH134	0.527801	1.62572	0.324656	552	122.083	429.917	162.917	81.0833	0.378949	0.664164
GubHLH3	GubHLH4	0.279735	0.64573	0.433207	903	196.333	706.667	165	85	0.233491	0.432937
GubHLH6	GubHLH7	0.5669	1.90311	0.297881	555	123.667	431.333	171.583	85.4167	0.397798	0.690701
GubHLH80	GubHLH81	0.459859	1.81975	0.252705	1008	227.917	780.083	268.167	155.833	0.343767	0.683729
GubHLH103	GubHLH104	0.461097	2.04848	0.225092	879	188.5	690.5	237.833	132.167	0.344436	0.701149
GubHLH122	GubHLH123	0.556276	1.34736	0.412864	918	212.333	705.667	277.167	132.833	0.392773	0.625589
GubHLH124	GubHLH125	0.0229396	0.0776974	0.295243	738	162.583	575.417	13	12	0.0225923	0.0738083
