# Supplementary material for: Genome-wide identification and expression analysis of bHLH gene family revealed their potential roles in abiotic stress response, anthocyanin biosynthesis and trichome formation in Glycyrrhiza uralensis
Source: Front Plant Sci. 2025 Jan 21;15:1485757. doi: 10.3389/fpls.2024.1485757 (PMC11790457; doi:10.3389/fpls.2024.1485757)
Supplement: Supplementary file 10 [file Table9.xlsx]

## Sheet: At-Gu
Gu--chr7	Gu--Gly0240020.1	==	At--Chr2	At--AT2G24260.1.TAIR10
Gu--chr7	Gu--Gly0251820.1	==	At--Chr2	At--AT2G28160.1.TAIR10
Gu--chr7	Gu--Gly0265720.1	==	At--Chr2	At--AT2G22750.2.TAIR10
Gu--chr7	Gu--Gly0261070.1	==	At--Chr3	At--AT3G06120.1.TAIR10
Gu--chr7	Gu--Gly0240020.1	==	At--Chr4	At--AT4G30980.1.TAIR10
Gu--chr7	Gu--Gly0265720.1	==	At--Chr4	At--AT4G37850.1.TAIR10
Gu--chr7	Gu--Gly0235060.1	==	At--Chr4	At--AT4G29930.3.TAIR10
Gu--chr7	Gu--Gly0248040.1	==	At--Chr5	At--AT5G54680.1.TAIR10
Gu--chr7	Gu--Gly0240020.1	==	At--Chr5	At--AT5G58010.1.TAIR10
Gu--chr7	Gu--Gly0235520.1	==	At--Chr5	At--AT5G56960.1.TAIR10
Gu--chr7	Gu--Gly0265550.1	==	At--Chr5	At--AT5G54680.1.TAIR10
Gu--chr7	Gu--Gly0235060.1	==	At--Chr5	At--AT5G57150.4.TAIR10
Gu--chr8	Gu--Gly0283560.1	==	At--Chr1	At--AT1G73830.1.TAIR10
Gu--chr8	Gu--Gly0283560.1	==	At--Chr1	At--AT1G25330.1.TAIR10
Gu--chr8	Gu--Gly0269960.1	==	At--Chr1	At--AT1G26945.1.TAIR10
Gu--chr8	Gu--Gly0269960.1	==	At--Chr3	At--AT3G28857.1.TAIR10
Gu--chr8	Gu--Gly0269960.1	==	At--Chr5	At--AT5G15160.1.TAIR10
Gu--chr8	Gu--Gly0269960.1	==	At--Chr5	At--AT5G39860.1.TAIR10
Gu--chr5	Gu--Gly0186290.1	==	At--Chr1	At--AT1G66470.1.TAIR10
Gu--chr5	Gu--Gly0182030.1	==	At--Chr1	At--AT1G22490.1.TAIR10
Gu--chr5	Gu--Gly0178400.1	==	At--Chr1	At--AT1G68810.1.TAIR10
Gu--chr5	Gu--Gly0165440.1	==	At--Chr1	At--AT1G32640.1.TAIR10
Gu--chr5	Gu--Gly0174450.1	==	At--Chr1	At--AT1G74500.1.TAIR10
Gu--chr5	Gu--Gly0176590.1	==	At--Chr1	At--AT1G69010.1.TAIR10
Gu--chr5	Gu--Gly0176590.1	==	At--Chr1	At--AT1G26260.1.TAIR10
Gu--chr5	Gu--Gly0174450.1	==	At--Chr1	At--AT1G26945.1.TAIR10
Gu--chr5	Gu--Gly0177200.1	==	At--Chr1	At--AT1G26260.1.TAIR10
Gu--chr5	Gu--Gly0187540.1	==	At--Chr2	At--AT2G40200.1.TAIR10
Gu--chr5	Gu--Gly0165440.1	==	At--Chr2	At--AT2G22750.2.TAIR10
Gu--chr5	Gu--Gly0190170.1	==	At--Chr2	At--AT2G43010.1.TAIR10
Gu--chr5	Gu--Gly0178400.1	==	At--Chr3	At--AT3G25710.1.TAIR10
Gu--chr5	Gu--Gly0166740.1	==	At--Chr3	At--AT3G50330.1.TAIR10
Gu--chr5	Gu--Gly0172330.1	==	At--Chr4	At--AT4G38070.1.TAIR10
Gu--chr5	Gu--Gly0171790.1	==	At--Chr4	At--AT4G17880.1.TAIR10
Gu--chr5	Gu--Gly0166820.1	==	At--Chr4	At--AT4G36930.1.TAIR10
Gu--chr5	Gu--Gly0165450.1	==	At--Chr4	At--AT4G17880.1.TAIR10
Gu--chr5	Gu--Gly0165440.1	==	At--Chr4	At--AT4G37850.1.TAIR10
Gu--chr5	Gu--Gly0171630.1	==	At--Chr4	At--AT4G17880.1.TAIR10
Gu--chr5	Gu--Gly0182440.1	==	At--Chr4	At--AT4G38070.1.TAIR10
Gu--chr5	Gu--Gly0186290.1	==	At--Chr5	At--AT5G37800.1.TAIR10
Gu--chr5	Gu--Gly0166740.1	==	At--Chr5	At--AT5G67060.1.TAIR10
Gu--chr5	Gu--Gly0166820.1	==	At--Chr5	At--AT5G67110.1.TAIR10
Gu--chr5	Gu--Gly0171630.1	==	At--Chr5	At--AT5G46760.1.TAIR10
Gu--chr5	Gu--Gly0165440.1	==	At--Chr5	At--AT5G46760.1.TAIR10
Gu--chr5	Gu--Gly0182030.1	==	At--Chr5	At--AT5G65320.1.TAIR10
Gu--chr5	Gu--Gly0171790.1	==	At--Chr5	At--AT5G65640.1.TAIR10
Gu--chr5	Gu--Gly0171790.1	==	At--Chr5	At--AT5G10570.1.TAIR10
Gu--chr5	Gu--Gly0171790.1	==	At--Chr5	At--AT5G46760.1.TAIR10
Gu--chr5	Gu--Gly0171630.1	==	At--Chr5	At--AT5G46830.1.TAIR10
Gu--chr6	Gu--Gly0216450.1	==	At--Chr1	At--AT1G72210.1.TAIR10
Gu--chr6	Gu--Gly0209100.1	==	At--Chr1	At--AT1G32640.1.TAIR10
Gu--chr6	Gu--Gly0205300.1	==	At--Chr1	At--AT1G59640.2.TAIR10
Gu--chr6	Gu--Gly0215870.1	==	At--Chr1	At--AT1G01260.1.TAIR10
Gu--chr6	Gu--Gly0207290.1	==	At--Chr1	At--AT1G62975.1.TAIR10
Gu--chr6	Gu--Gly0207290.1	==	At--Chr1	At--AT1G12540.1.TAIR10
Gu--chr6	Gu--Gly0215870.1	==	At--Chr2	At--AT2G46510.1.TAIR10
Gu--chr6	Gu--Gly0216450.1	==	At--Chr2	At--AT2G46810.1.TAIR10
Gu--chr6	Gu--Gly0209100.1	==	At--Chr2	At--AT2G22750.2.TAIR10
Gu--chr6	Gu--Gly0201590.1	==	At--Chr2	At--AT2G24260.1.TAIR10
Gu--chr6	Gu--Gly0210230.1	==	At--Chr3	At--AT3G50330.1.TAIR10
Gu--chr6	Gu--Gly0216450.1	==	At--Chr3	At--AT3G61950.1.TAIR10
Gu--chr6	Gu--Gly0219630.1	==	At--Chr3	At--AT3G07340.1.TAIR10
Gu--chr6	Gu--Gly0218700.1	==	At--Chr3	At--AT3G21330.1.TAIR10
Gu--chr6	Gu--Gly0201590.1	==	At--Chr4	At--AT4G30980.1.TAIR10
Gu--chr6	Gu--Gly0226190.1	==	At--Chr4	At--AT4G17880.1.TAIR10
Gu--chr6	Gu--Gly0216450.1	==	At--Chr4	At--AT4G01460.1.TAIR10
Gu--chr6	Gu--Gly0209100.1	==	At--Chr4	At--AT4G37850.1.TAIR10
Gu--chr6	Gu--Gly0216250.1	==	At--Chr4	At--AT4G00870.1.TAIR10
Gu--chr6	Gu--Gly0209100.1	==	At--Chr4	At--AT4G17880.1.TAIR10
Gu--chr6	Gu--Gly0199270.1	==	At--Chr5	At--AT5G56960.1.TAIR10
Gu--chr6	Gu--Gly0201590.1	==	At--Chr5	At--AT5G58010.1.TAIR10
Gu--chr6	Gu--Gly0209100.1	==	At--Chr5	At--AT5G46760.1.TAIR10
Gu--chr6	Gu--Gly0228380.1	==	At--Chr5	At--AT5G15160.1.TAIR10
Gu--chr6	Gu--Gly0210230.1	==	At--Chr5	At--AT5G67060.1.TAIR10
Gu--chr6	Gu--Gly0205300.1	==	At--Chr5	At--AT5G62610.1.TAIR10
Gu--chr6	Gu--Gly0207290.1	==	At--Chr5	At--AT5G51780.1.TAIR10
Gu--chr6	Gu--Gly0226280.1	==	At--Chr5	At--AT5G46690.1.TAIR10
Gu--chr6	Gu--Gly0226190.1	==	At--Chr5	At--AT5G46760.1.TAIR10
Gu--chr6	Gu--Gly0219630.1	==	At--Chr5	At--AT5G48560.1.TAIR10
Gu--chr3	Gu--Gly0096390.1	==	At--Chr1	At--AT1G74500.1.TAIR10
Gu--chr3	Gu--Gly0096390.1	==	At--Chr1	At--AT1G26945.1.TAIR10
Gu--chr3	Gu--Gly0088740.1	==	At--Chr1	At--AT1G27740.1.TAIR10
Gu--chr3	Gu--Gly0090380.1	==	At--Chr1	At--AT1G22490.1.TAIR10
Gu--chr3	Gu--Gly0105610.1	==	At--Chr1	At--AT1G64625.1.TAIR10
Gu--chr3	Gu--Gly0102210.1	==	At--Chr2	At--AT2G43010.1.TAIR10
Gu--chr3	Gu--Gly0081970.1	==	At--Chr2	At--AT2G18300.3.TAIR10
Gu--chr3	Gu--Gly0109520.1	==	At--Chr2	At--AT2G40200.1.TAIR10
Gu--chr3	Gu--Gly0089200.1	==	At--Chr3	At--AT3G50330.1.TAIR10
Gu--chr3	Gu--Gly0096390.1	==	At--Chr3	At--AT3G47710.1.TAIR10
Gu--chr3	Gu--Gly0096390.1	==	At--Chr3	At--AT3G28857.1.TAIR10
Gu--chr3	Gu--Gly0081970.1	==	At--Chr4	At--AT4G36540.1.TAIR10
Gu--chr3	Gu--Gly0081970.1	==	At--Chr4	At--AT4G34530.1.TAIR10
Gu--chr3	Gu--Gly0090940.1	==	At--Chr5	At--AT5G50915.1.TAIR10
Gu--chr3	Gu--Gly0096390.1	==	At--Chr5	At--AT5G39860.1.TAIR10
Gu--chr3	Gu--Gly0084520.1	==	At--Chr5	At--AT5G65640.1.TAIR10
Gu--chr3	Gu--Gly0088740.1	==	At--Chr5	At--AT5G43175.1.TAIR10
Gu--chr3	Gu--Gly0116140.1	==	At--Chr5	At--AT5G53210.1.TAIR10
Gu--chr3	Gu--Gly0089200.1	==	At--Chr5	At--AT5G67060.1.TAIR10
Gu--chr3	Gu--Gly0096390.1	==	At--Chr5	At--AT5G15160.1.TAIR10
Gu--chr4	Gu--Gly0123740.1	==	At--Chr1	At--AT1G63650.1.TAIR10
Gu--chr4	Gu--Gly0134930.1	==	At--Chr1	At--AT1G49770.1.TAIR10
Gu--chr4	Gu--Gly0129500.1	==	At--Chr2	At--AT2G28160.1.TAIR10
Gu--chr4	Gu--Gly0137780.1	==	At--Chr2	At--AT2G22750.2.TAIR10
Gu--chr4	Gu--Gly0145700.1	==	At--Chr2	At--AT2G18300.3.TAIR10
Gu--chr4	Gu--Gly0145700.1	==	At--Chr4	At--AT4G34530.1.TAIR10
Gu--chr4	Gu--Gly0123740.1	==	At--Chr4	At--AT4G00480.2.TAIR10
Gu--chr4	Gu--Gly0145700.1	==	At--Chr4	At--AT4G36540.1.TAIR10
Gu--chr4	Gu--Gly0124450.1	==	At--Chr5	At--AT5G50915.1.TAIR10
Gu--chr4	Gu--Gly0123740.1	==	At--Chr5	At--AT5G41315.1.TAIR10
Gu--chr4	Gu--Gly0133250.1	==	At--Chr5	At--AT5G54680.1.TAIR10
Gu--chr1	Gu--Gly0009500.1	==	At--Chr1	At--AT1G68810.1.TAIR10
Gu--chr1	Gu--Gly0022020.1	==	At--Chr1	At--AT1G26945.1.TAIR10
Gu--chr1	Gu--Gly0006050.1	==	At--Chr1	At--AT1G12540.1.TAIR10
Gu--chr1	Gu--Gly0012970.1	==	At--Chr1	At--AT1G09530.1.TAIR10
Gu--chr1	Gu--Gly0018350.1	==	At--Chr1	At--AT1G03040.1.TAIR10
Gu--chr1	Gu--Gly0015830.1	==	At--Chr1	At--AT1G64625.1.TAIR10
Gu--chr1	Gu--Gly0040110.1	==	At--Chr2	At--AT2G20180.2.TAIR10
Gu--chr1	Gu--Gly0012970.1	==	At--Chr2	At--AT2G46970.1.TAIR10
Gu--chr1	Gu--Gly0000240.1	==	At--Chr2	At--AT2G43140.2.TAIR10
Gu--chr1	Gu--Gly0012690.1	==	At--Chr2	At--AT2G46970.1.TAIR10
Gu--chr1	Gu--Gly0004360.1	==	At--Chr2	At--AT2G14760.3.TAIR10
Gu--chr1	Gu--Gly0018700.1	==	At--Chr2	At--AT2G31280.3.TAIR10
Gu--chr1	Gu--Gly0001950.1	==	At--Chr2	At--AT2G16910.1.TAIR10
Gu--chr1	Gu--Gly0009500.1	==	At--Chr3	At--AT3G25710.1.TAIR10
Gu--chr1	Gu--Gly0022020.1	==	At--Chr3	At--AT3G47710.1.TAIR10
Gu--chr1	Gu--Gly0022020.1	==	At--Chr3	At--AT3G28857.1.TAIR10
Gu--chr1	Gu--Gly0012690.1	==	At--Chr3	At--AT3G62090.2.TAIR10
Gu--chr1	Gu--Gly0006050.1	==	At--Chr4	At--AT4G25400.1.TAIR10
Gu--chr1	Gu--Gly0040110.1	==	At--Chr4	At--AT4G28790.1.TAIR10
Gu--chr1	Gu--Gly0018350.1	==	At--Chr4	At--AT4G02590.1.TAIR10
Gu--chr1	Gu--Gly0004360.1	==	At--Chr4	At--AT4G33880.1.TAIR10
Gu--chr1	Gu--Gly0006050.1	==	At--Chr5	At--AT5G51780.1.TAIR10
Gu--chr1	Gu--Gly0020490.1	==	At--Chr5	At--AT5G38860.1.TAIR10
Gu--chr1	Gu--Gly0022020.1	==	At--Chr5	At--AT5G39860.1.TAIR10
Gu--chr1	Gu--Gly0026900.1	==	At--Chr5	At--AT5G01310.1.TAIR10
Gu--chr1	Gu--Gly0022020.1	==	At--Chr5	At--AT5G15160.1.TAIR10
Gu--chr2	Gu--Gly0045230.1	==	At--Chr1	At--AT1G27740.1.TAIR10
Gu--chr2	Gu--Gly0080270.1	==	At--Chr1	At--AT1G72210.1.TAIR10
Gu--chr2	Gu--Gly0076790.1	==	At--Chr1	At--AT1G09530.1.TAIR10
Gu--chr2	Gu--Gly0079810.1	==	At--Chr1	At--AT1G01260.1.TAIR10
Gu--chr2	Gu--Gly0069860.1	==	At--Chr1	At--AT1G03040.1.TAIR10
Gu--chr2	Gu--Gly0045610.1	==	At--Chr1	At--AT1G10120.1.TAIR10
Gu--chr2	Gu--Gly0068300.1	==	At--Chr1	At--AT1G51140.1.TAIR10
Gu--chr2	Gu--Gly0066940.1	==	At--Chr2	At--AT2G41130.1.TAIR10
Gu--chr2	Gu--Gly0079810.1	==	At--Chr2	At--AT2G46510.1.TAIR10
Gu--chr2	Gu--Gly0080270.1	==	At--Chr2	At--AT2G46810.1.TAIR10
Gu--chr2	Gu--Gly0058570.1	==	At--Chr2	At--AT2G41240.1.TAIR10
Gu--chr2	Gu--Gly0076540.1	==	At--Chr2	At--AT2G46970.1.TAIR10
Gu--chr2	Gu--Gly0068300.1	==	At--Chr2	At--AT2G42280.1.TAIR10
Gu--chr2	Gu--Gly0068280.1	==	At--Chr2	At--AT2G42300.1.TAIR10
Gu--chr2	Gu--Gly0059870.1	==	At--Chr2	At--AT2G42280.1.TAIR10
Gu--chr2	Gu--Gly0071090.1	==	At--Chr2	At--AT2G20180.2.TAIR10
Gu--chr2	Gu--Gly0070170.1	==	At--Chr2	At--AT2G31280.3.TAIR10
Gu--chr2	Gu--Gly0067340.1	==	At--Chr2	At--AT2G41240.1.TAIR10
Gu--chr2	Gu--Gly0058570.1	==	At--Chr3	At--AT3G56970.1.TAIR10
Gu--chr2	Gu--Gly0066940.1	==	At--Chr3	At--AT3G56770.1.TAIR10
Gu--chr2	Gu--Gly0068280.1	==	At--Chr3	At--AT3G57800.1.TAIR10
Gu--chr2	Gu--Gly0080270.1	==	At--Chr3	At--AT3G61950.1.TAIR10
Gu--chr2	Gu--Gly0047840.1	==	At--Chr3	At--AT3G26744.1.TAIR10
Gu--chr2	Gu--Gly0076540.1	==	At--Chr3	At--AT3G62090.2.TAIR10
Gu--chr2	Gu--Gly0055650.1	==	At--Chr3	At--AT3G07340.1.TAIR10
Gu--chr2	Gu--Gly0067340.1	==	At--Chr3	At--AT3G56970.1.TAIR10
Gu--chr2	Gu--Gly0071090.1	==	At--Chr4	At--AT4G28790.1.TAIR10
Gu--chr2	Gu--Gly0069860.1	==	At--Chr4	At--AT4G02590.1.TAIR10
Gu--chr2	Gu--Gly0055650.1	==	At--Chr5	At--AT5G48560.1.TAIR10
Gu--chr2	Gu--Gly0045230.1	==	At--Chr5	At--AT5G43175.1.TAIR10
Gu--chr2	Gu--Gly0044810.1	==	At--Chr5	At--AT5G67110.1.TAIR10
Gu--chr2	Gu--Gly0062530.1	==	At--Chr5	At--AT5G53210.1.TAIR10
Gu--chr2	Gu--Gly0058570.1	==	At--Chr5	At--AT5G04150.1.TAIR10

## Sheet: Os-Gu
Gu--chr7	Gu--Gly0248590.1	==	Os--Chr1	Os--LOC_Os01g11910.1.MSUv7.0
Gu--chr7	Gu--Gly0240020.1	==	Os--Chr6	Os--LOC_Os06g08500.1.MSUv7.0
Gu--chr8	Gu--Gly0269960.1	==	Os--Chr2	Os--LOC_Os02g51320.1.MSUv7.0
Gu--chr5	Gu--Gly0165440.1	==	Os--Chr10	Os--LOC_Os10g42430.1.MSUv7.0
Gu--chr5	Gu--Gly0174450.1	==	Os--Chr11	Os--LOC_Os11g39000.1.MSUv7.0
Gu--chr5	Gu--Gly0182030.1	==	Os--Chr2	Os--LOC_Os02g52190.1.MSUv7.0
Gu--chr5	Gu--Gly0182030.1	==	Os--Chr3	Os--LOC_Os03g08930.1.MSUv7.0
Gu--chr5	Gu--Gly0190170.1	==	Os--Chr7	Os--LOC_Os07g05010.2.MSUv7.0
Gu--chr5	Gu--Gly0172330.1	==	Os--Chr8	Os--LOC_Os08g37290.1.MSUv7.0
Gu--chr5	Gu--Gly0182440.1	==	Os--Chr8	Os--LOC_Os08g37290.1.MSUv7.0
Gu--chr5	Gu--Gly0176590.1	==	Os--Chr8	Os--LOC_Os08g38210.1.MSUv7.0
Gu--chr5	Gu--Gly0177200.1	==	Os--Chr8	Os--LOC_Os08g38080.1.MSUv7.0
Gu--chr5	Gu--Gly0166740.1	==	Os--Chr8	Os--LOC_Os08g36740.1.MSUv7.0
Gu--chr5	Gu--Gly0172330.1	==	Os--Chr9	Os--LOC_Os09g28900.1.MSUv7.0
Gu--chr5	Gu--Gly0182030.1	==	Os--Chr9	Os--LOC_Os09g29360.1.MSUv7.0
Gu--chr5	Gu--Gly0182440.1	==	Os--Chr9	Os--LOC_Os09g28900.1.MSUv7.0
Gu--chr5	Gu--Gly0166740.1	==	Os--Chr9	Os--LOC_Os09g28210.1.MSUv7.0
Gu--chr6	Gu--Gly0219630.1	==	Os--Chr1	Os--LOC_Os01g68700.1.MSUv7.0
Gu--chr6	Gu--Gly0209100.1	==	Os--Chr10	Os--LOC_Os10g42430.1.MSUv7.0
Gu--chr6	Gu--Gly0201590.1	==	Os--Chr2	Os--LOC_Os02g55250.1.MSUv7.0
Gu--chr6	Gu--Gly0209100.1	==	Os--Chr3	Os--LOC_Os03g51580.1.MSUv7.0
Gu--chr6	Gu--Gly0201590.1	==	Os--Chr6	Os--LOC_Os06g08500.1.MSUv7.0
Gu--chr6	Gu--Gly0205300.1	==	Os--Chr7	Os--LOC_Os07g09590.1.MSUv7.0
Gu--chr6	Gu--Gly0210230.1	==	Os--Chr8	Os--LOC_Os08g36740.1.MSUv7.0
Gu--chr6	Gu--Gly0210230.1	==	Os--Chr9	Os--LOC_Os09g28210.1.MSUv7.0
Gu--chr3	Gu--Gly0091010.1	==	Os--Chr11	Os--LOC_Os11g32100.1.MSUv7.0
Gu--chr3	Gu--Gly0116140.1	==	Os--Chr2	Os--LOC_Os02g15760.1.MSUv7.0
Gu--chr3	Gu--Gly0088740.1	==	Os--Chr3	Os--LOC_Os03g10770.1.MSUv7.0
Gu--chr3	Gu--Gly0090380.1	==	Os--Chr3	Os--LOC_Os03g08930.1.MSUv7.0
Gu--chr3	Gu--Gly0089200.1	==	Os--Chr6	Os--LOC_Os06g10820.1.MSUv7.0
Gu--chr3	Gu--Gly0116140.1	==	Os--Chr6	Os--LOC_Os06g33450.2.MSUv7.0
Gu--chr3	Gu--Gly0088740.1	==	Os--Chr7	Os--LOC_Os07g39940.1.MSUv7.0
Gu--chr3	Gu--Gly0102210.1	==	Os--Chr7	Os--LOC_Os07g05010.2.MSUv7.0
Gu--chr3	Gu--Gly0089200.1	==	Os--Chr8	Os--LOC_Os08g36740.1.MSUv7.0
Gu--chr3	Gu--Gly0090940.1	==	Os--Chr8	Os--LOC_Os08g42470.1.MSUv7.0
Gu--chr3	Gu--Gly0095420.1	==	Os--Chr8	Os--LOC_Os08g39630.1.MSUv7.0
Gu--chr3	Gu--Gly0089200.1	==	Os--Chr9	Os--LOC_Os09g28210.1.MSUv7.0
Gu--chr3	Gu--Gly0090380.1	==	Os--Chr9	Os--LOC_Os09g29360.1.MSUv7.0
Gu--chr3	Gu--Gly0090940.1	==	Os--Chr9	Os--LOC_Os09g33580.2.MSUv7.0
Gu--chr4	Gu--Gly0124530.1	==	Os--Chr1	Os--LOC_Os01g70310.2.MSUv7.0
Gu--chr4	Gu--Gly0123740.1	==	Os--Chr4	Os--LOC_Os04g47040.1.MSUv7.0
Gu--chr4	Gu--Gly0127120.1	==	Os--Chr8	Os--LOC_Os08g39630.1.MSUv7.0
Gu--chr4	Gu--Gly0127120.1	==	Os--Chr9	Os--LOC_Os09g31300.1.MSUv7.0
Gu--chr1	Gu--Gly0018350.1	==	Os--Chr3	Os--LOC_Os03g58330.1.MSUv7.0
Gu--chr1	Gu--Gly0004360.1	==	Os--Chr3	Os--LOC_Os03g55550.1.MSUv7.0
Gu--chr1	Gu--Gly0014820.1	==	Os--Chr3	Os--LOC_Os03g58330.1.MSUv7.0
Gu--chr1	Gu--Gly0004360.1	==	Os--Chr3	Os--LOC_Os03g10770.1.MSUv7.0
Gu--chr1	Gu--Gly0012690.1	==	Os--Chr5	Os--LOC_Os05g04740.2.MSUv7.0
Gu--chr1	Gu--Gly0012970.1	==	Os--Chr5	Os--LOC_Os05g04740.2.MSUv7.0
Gu--chr1	Gu--Gly0022020.1	==	Os--Chr6	Os--LOC_Os06g12210.1.MSUv7.0
Gu--chr1	Gu--Gly0018350.1	==	Os--Chr7	Os--LOC_Os07g08440.1.MSUv7.0
Gu--chr1	Gu--Gly0004360.1	==	Os--Chr7	Os--LOC_Os07g39940.1.MSUv7.0
Gu--chr2	Gu--Gly0047840.1	==	Os--Chr11	Os--LOC_Os11g32100.1.MSUv7.0
Gu--chr2	Gu--Gly0062530.1	==	Os--Chr2	Os--LOC_Os02g15760.1.MSUv7.0
Gu--chr2	Gu--Gly0069860.1	==	Os--Chr3	Os--LOC_Os03g58330.1.MSUv7.0
Gu--chr2	Gu--Gly0045230.1	==	Os--Chr3	Os--LOC_Os03g10770.1.MSUv7.0
Gu--chr2	Gu--Gly0045610.1	==	Os--Chr3	Os--LOC_Os03g51910.1.MSUv7.0
Gu--chr2	Gu--Gly0076540.1	==	Os--Chr5	Os--LOC_Os05g04740.2.MSUv7.0
Gu--chr2	Gu--Gly0076790.1	==	Os--Chr5	Os--LOC_Os05g04740.2.MSUv7.0
Gu--chr2	Gu--Gly0069860.1	==	Os--Chr7	Os--LOC_Os07g08440.1.MSUv7.0
Gu--chr2	Gu--Gly0045230.1	==	Os--Chr7	Os--LOC_Os07g39940.1.MSUv7.0
Gu--chr2	Gu--Gly0059870.1	==	Os--Chr8	Os--LOC_Os08g39630.1.MSUv7.0
Gu--chr2	Gu--Gly0068300.1	==	Os--Chr9	Os--LOC_Os09g31300.1.MSUv7.0
Gu--chr2	Gu--Gly0059870.1	==	Os--Chr9	Os--LOC_Os09g31300.1.MSUv7.0
Gu--chr2	Gu--Gly0055650.1	==	Os--Chr9	Os--LOC_Os09g32510.1.MSUv7.0

## Sheet: Zm-Gu
Gu--chr7	Gu--Gly0265550.1	==	Zm--7	Zm--Zm00001d021701_T002.RefGen_V4
Gu--chr7	Gu--Gly0248040.1	==	Zm--7	Zm--Zm00001d021701_T002.RefGen_V4
Gu--chr7	Gu--Gly0240020.1	==	Zm--9	Zm--Zm00001d045107_T001.RefGen_V4
Gu--chr8	Gu--Gly0269960.1	==	Zm--5	Zm--Zm00001d018056_T001.RefGen_V4
Gu--chr5	Gu--Gly0166740.1	==	Zm--1	Zm--Zm00001d031781_T001.RefGen_V4
Gu--chr5	Gu--Gly0182030.1	==	Zm--2	Zm--Zm00001d005939_T001.RefGen_V4
Gu--chr5	Gu--Gly0182440.1	==	Zm--2	Zm--Zm00001d005919_T001.RefGen_V4
Gu--chr5	Gu--Gly0182030.1	==	Zm--4	Zm--Zm00001d052192_T001.RefGen_V4
Gu--chr5	Gu--Gly0182030.1	==	Zm--5	Zm--Zm00001d018119_T001.RefGen_V4
Gu--chr5	Gu--Gly0182030.1	==	Zm--7	Zm--Zm00001d020790_T001.RefGen_V4
Gu--chr5	Gu--Gly0182440.1	==	Zm--7	Zm--Zm00001d020763_T001.RefGen_V4
Gu--chr5	Gu--Gly0166740.1	==	Zm--7	Zm--Zm00001d020705_T001.RefGen_V4
Gu--chr6	Gu--Gly0209100.1	==	Zm--1	Zm--Zm00001d033848_T003.RefGen_V4
Gu--chr6	Gu--Gly0210230.1	==	Zm--1	Zm--Zm00001d031781_T001.RefGen_V4
Gu--chr6	Gu--Gly0209120.1	==	Zm--10	Zm--Zm00001d026009_T001.RefGen_V4
Gu--chr6	Gu--Gly0201590.1	==	Zm--4	Zm--Zm00001d052038_T001.RefGen_V4
Gu--chr6	Gu--Gly0201590.1	==	Zm--5	Zm--Zm00001d018374_T001.RefGen_V4
Gu--chr6	Gu--Gly0210230.1	==	Zm--7	Zm--Zm00001d020705_T001.RefGen_V4
Gu--chr6	Gu--Gly0201590.1	==	Zm--7	Zm--Zm00001d020490_T001.RefGen_V4
Gu--chr6	Gu--Gly0201590.1	==	Zm--9	Zm--Zm00001d045107_T001.RefGen_V4
Gu--chr3	Gu--Gly0090940.1	==	Zm--1	Zm--Zm00001d031665_T001.RefGen_V4
Gu--chr3	Gu--Gly0095420.1	==	Zm--1	Zm--Zm00001d031441_T001.RefGen_V4
Gu--chr3	Gu--Gly0091010.1	==	Zm--2	Zm--Zm00001d007382_T001.RefGen_V4
Gu--chr3	Gu--Gly0088740.1	==	Zm--2	Zm--Zm00001d006733_T001.RefGen_V4
Gu--chr3	Gu--Gly0091010.1	==	Zm--4	Zm--Zm00001d049294_T001.RefGen_V4
Gu--chr3	Gu--Gly0116140.1	==	Zm--4	Zm--Zm00001d053391_T001.RefGen_V4
Gu--chr3	Gu--Gly0090940.1	==	Zm--4	Zm--Zm00001d049870_T001.RefGen_V4
Gu--chr3	Gu--Gly0089200.1	==	Zm--7	Zm--Zm00001d020705_T001.RefGen_V4
Gu--chr3	Gu--Gly0090940.1	==	Zm--7	Zm--Zm00001d021086_T001.RefGen_V4
Gu--chr3	Gu--Gly0090380.1	==	Zm--7	Zm--Zm00001d020790_T001.RefGen_V4
Gu--chr3	Gu--Gly0088740.1	==	Zm--7	Zm--Zm00001d021988_T001.RefGen_V4
Gu--chr4	Gu--Gly0127120.1	==	Zm--1	Zm--Zm00001d031441_T001.RefGen_V4
Gu--chr4	Gu--Gly0124530.1	==	Zm--2	Zm--Zm00001d007382_T001.RefGen_V4
Gu--chr4	Gu--Gly0124530.1	==	Zm--3	Zm--Zm00001d042263_T001.RefGen_V4
Gu--chr4	Gu--Gly0124530.1	==	Zm--4	Zm--Zm00001d049294_T001.RefGen_V4
Gu--chr4	Gu--Gly0124450.1	==	Zm--4	Zm--Zm00001d049158_T001.RefGen_V4
Gu--chr1	Gu--Gly0004360.1	==	Zm--1	Zm--Zm00001d028085_T001.RefGen_V4
Gu--chr1	Gu--Gly0012690.1	==	Zm--10	Zm--Zm00001d024783_T001.RefGen_V4
Gu--chr1	Gu--Gly0012970.1	==	Zm--3	Zm--Zm00001d040536_T005.RefGen_V4
Gu--chr1	Gu--Gly0012690.1	==	Zm--3	Zm--Zm00001d040536_T005.RefGen_V4
Gu--chr1	Gu--Gly0014820.1	==	Zm--5	Zm--Zm00001d013073_T001.RefGen_V4
Gu--chr1	Gu--Gly0018350.1	==	Zm--7	Zm--Zm00001d018967_T001.RefGen_V4
Gu--chr1	Gu--Gly0012690.1	==	Zm--8	Zm--Zm00001d008205_T001.RefGen_V4
Gu--chr1	Gu--Gly0004360.1	==	Zm--9	Zm--Zm00001d048141_T001.RefGen_V4
Gu--chr2	Gu--Gly0045230.1	==	Zm--1	Zm--Zm00001d028085_T001.RefGen_V4
Gu--chr2	Gu--Gly0059870.1	==	Zm--1	Zm--Zm00001d031441_T001.RefGen_V4
Gu--chr2	Gu--Gly0076540.1	==	Zm--10	Zm--Zm00001d024783_T001.RefGen_V4
Gu--chr2	Gu--Gly0076790.1	==	Zm--10	Zm--Zm00001d024783_T001.RefGen_V4
Gu--chr2	Gu--Gly0068300.1	==	Zm--2	Zm--Zm00001d006022_T001.RefGen_V4
Gu--chr2	Gu--Gly0059870.1	==	Zm--2	Zm--Zm00001d006022_T001.RefGen_V4
Gu--chr2	Gu--Gly0047840.1	==	Zm--2	Zm--Zm00001d007382_T001.RefGen_V4
Gu--chr2	Gu--Gly0045230.1	==	Zm--2	Zm--Zm00001d006733_T001.RefGen_V4
Gu--chr2	Gu--Gly0076790.1	==	Zm--3	Zm--Zm00001d040536_T005.RefGen_V4
Gu--chr2	Gu--Gly0076540.1	==	Zm--3	Zm--Zm00001d040536_T005.RefGen_V4
Gu--chr2	Gu--Gly0069860.1	==	Zm--5	Zm--Zm00001d013073_T001.RefGen_V4
Gu--chr2	Gu--Gly0068280.1	==	Zm--6	Zm--Zm00001d036807_T001.RefGen_V4
Gu--chr2	Gu--Gly0069860.1	==	Zm--7	Zm--Zm00001d018967_T001.RefGen_V4
Gu--chr2	Gu--Gly0068300.1	==	Zm--7	Zm--Zm00001d020932_T001.RefGen_V4
Gu--chr2	Gu--Gly0059870.1	==	Zm--7	Zm--Zm00001d020932_T001.RefGen_V4
Gu--chr2	Gu--Gly0045230.1	==	Zm--7	Zm--Zm00001d021988_T001.RefGen_V4
Gu--chr2	Gu--Gly0076540.1	==	Zm--8	Zm--Zm00001d008205_T001.RefGen_V4
Gu--chr2	Gu--Gly0068280.1	==	Zm--9	Zm--Zm00001d046759_T001.RefGen_V4

## Sheet: Gm-Gu
Gm--Chr11	Gm--Glyma.11G054600.1.Wm82.a2.v1	==	Gu--chr2	Gu--Gly0044810.1
Gm--Chr11	Gm--Glyma.11G117100.1.Wm82.a2.v1	==	Gu--chr3	Gu--Gly0081970.1
Gm--Chr11	Gm--Glyma.11G055300.1.Wm82.a2.v1	==	Gu--chr3	Gu--Gly0089200.1
Gm--Chr11	Gm--Glyma.11G231300.1.Wm82.a2.v1	==	Gu--chr3	Gu--Gly0109520.1
Gm--Chr11	Gm--Glyma.11G131200.1.Wm82.a2.v1	==	Gu--chr3	Gu--Gly0095420.1
Gm--Chr11	Gm--Glyma.11G131200.1.Wm82.a2.v1	==	Gu--chr4	Gu--Gly0127120.1
Gm--Chr11	Gm--Glyma.11G117100.1.Wm82.a2.v1	==	Gu--chr4	Gu--Gly0145700.1
Gm--Chr11	Gm--Glyma.11G192800.1.Wm82.a2.v1	==	Gu--chr4	Gu--Gly0129500.1
Gm--Chr11	Gm--Glyma.11G043600.1.Wm82.a2.v1	==	Gu--chr5	Gu--Gly0165440.1
Gm--Chr11	Gm--Glyma.11G043700.1.Wm82.a2.v1	==	Gu--chr5	Gu--Gly0165460.1
Gm--Chr11	Gm--Glyma.11G217700.1.Wm82.a2.v1	==	Gu--chr5	Gu--Gly0186290.1
Gm--Chr11	Gm--Glyma.11G231300.1.Wm82.a2.v1	==	Gu--chr5	Gu--Gly0187540.1
Gm--Chr11	Gm--Glyma.11G054600.1.Wm82.a2.v1	==	Gu--chr5	Gu--Gly0166820.1
Gm--Chr11	Gm--Glyma.11G055300.1.Wm82.a2.v1	==	Gu--chr5	Gu--Gly0166740.1
Gm--Chr11	Gm--Glyma.11G043600.1.Wm82.a2.v1	==	Gu--chr6	Gu--Gly0209100.1
Gm--Chr11	Gm--Glyma.11G043700.1.Wm82.a2.v1	==	Gu--chr6	Gu--Gly0209120.1
Gm--Chr11	Gm--Glyma.11G055300.1.Wm82.a2.v1	==	Gu--chr6	Gu--Gly0210230.1
Gm--Chr11	Gm--Glyma.11G192800.1.Wm82.a2.v1	==	Gu--chr7	Gu--Gly0251820.1
Gm--Chr10	Gm--Glyma.10G138800.1.Wm82.a2.v1	==	Gu--chr1	Gu--Gly0012690.1
Gm--Chr10	Gm--Glyma.10G142600.2.Wm82.a2.v1	==	Gu--chr1	Gu--Gly0012970.1
Gm--Chr10	Gm--Glyma.10G156600.1.Wm82.a2.v1	==	Gu--chr1	Gu--Gly0014290.1
Gm--Chr10	Gm--Glyma.10G162300.1.Wm82.a2.v1	==	Gu--chr1	Gu--Gly0014820.1
Gm--Chr10	Gm--Glyma.10G173500.1.Wm82.a2.v1	==	Gu--chr1	Gu--Gly0015830.1
Gm--Chr10	Gm--Glyma.10G026000.1.Wm82.a2.v1	==	Gu--chr1	Gu--Gly0017850.1
Gm--Chr10	Gm--Glyma.10G031600.1.Wm82.a2.v1	==	Gu--chr1	Gu--Gly0018350.1
Gm--Chr10	Gm--Glyma.10G035400.1.Wm82.a2.v1	==	Gu--chr1	Gu--Gly0018700.1
Gm--Chr10	Gm--Glyma.10G162300.1.Wm82.a2.v1	==	Gu--chr1	Gu--Gly0018350.1
Gm--Chr10	Gm--Glyma.10G205000.3.Wm82.a2.v1	==	Gu--chr1	Gu--Gly0009500.1
Gm--Chr10	Gm--Glyma.10G241300.1.Wm82.a2.v1	==	Gu--chr1	Gu--Gly0006050.1
Gm--Chr10	Gm--Glyma.10G257400.1.Wm82.a2.v1	==	Gu--chr1	Gu--Gly0004360.1
Gm--Chr10	Gm--Glyma.10G281800.1.Wm82.a2.v1	==	Gu--chr1	Gu--Gly0001950.1
Gm--Chr10	Gm--Glyma.10G042800.4.Wm82.a2.v1	==	Gu--chr1	Gu--Gly0040110.1
Gm--Chr10	Gm--Glyma.10G138800.1.Wm82.a2.v1	==	Gu--chr1	Gu--Gly0012970.1
Gm--Chr10	Gm--Glyma.10G142600.2.Wm82.a2.v1	==	Gu--chr1	Gu--Gly0012690.1
Gm--Chr10	Gm--Glyma.10G026000.1.Wm82.a2.v1	==	Gu--chr2	Gu--Gly0069280.1
Gm--Chr10	Gm--Glyma.10G031600.1.Wm82.a2.v1	==	Gu--chr2	Gu--Gly0069860.1
Gm--Chr10	Gm--Glyma.10G034300.1.Wm82.a2.v1	==	Gu--chr2	Gu--Gly0070020.1
Gm--Chr10	Gm--Glyma.10G035400.1.Wm82.a2.v1	==	Gu--chr2	Gu--Gly0070170.1
Gm--Chr10	Gm--Glyma.10G042800.4.Wm82.a2.v1	==	Gu--chr2	Gu--Gly0071090.1
Gm--Chr10	Gm--Glyma.10G138800.1.Wm82.a2.v1	==	Gu--chr2	Gu--Gly0076540.1
Gm--Chr10	Gm--Glyma.10G142600.2.Wm82.a2.v1	==	Gu--chr2	Gu--Gly0076790.1
Gm--Chr10	Gm--Glyma.10G156600.1.Wm82.a2.v1	==	Gu--chr2	Gu--Gly0077970.1
Gm--Chr10	Gm--Glyma.10G162300.1.Wm82.a2.v1	==	Gu--chr2	Gu--Gly0069860.1
Gm--Chr10	Gm--Glyma.10G093100.1.Wm82.a2.v1	==	Gu--chr2	Gu--Gly0059870.1
Gm--Chr10	Gm--Glyma.10G138800.1.Wm82.a2.v1	==	Gu--chr2	Gu--Gly0076790.1
Gm--Chr10	Gm--Glyma.10G142600.2.Wm82.a2.v1	==	Gu--chr2	Gu--Gly0076540.1
Gm--Chr10	Gm--Glyma.10G093100.1.Wm82.a2.v1	==	Gu--chr2	Gu--Gly0068300.1
Gm--Chr10	Gm--Glyma.10G093600.2.Wm82.a2.v1	==	Gu--chr2	Gu--Gly0068280.1
Gm--Chr10	Gm--Glyma.10G257400.1.Wm82.a2.v1	==	Gu--chr2	Gu--Gly0045230.1
Gm--Chr10	Gm--Glyma.10G257400.1.Wm82.a2.v1	==	Gu--chr3	Gu--Gly0088740.1
Gm--Chr10	Gm--Glyma.10G205000.3.Wm82.a2.v1	==	Gu--chr5	Gu--Gly0178400.1
Gm--Chr10	Gm--Glyma.10G241300.1.Wm82.a2.v1	==	Gu--chr6	Gu--Gly0207290.1
Gm--Chr13	Gm--Glyma.13G063800.2.Wm82.a2.v1	==	Gu--chr1	Gu--Gly0022020.1
Gm--Chr13	Gm--Glyma.13G130100.3.Wm82.a2.v1	==	Gu--chr1	Gu--Gly0040110.1
Gm--Chr13	Gm--Glyma.13G120700.1.Wm82.a2.v1	==	Gu--chr2	Gu--Gly0070020.1
Gm--Chr13	Gm--Glyma.13G130100.3.Wm82.a2.v1	==	Gu--chr2	Gu--Gly0071090.1
Gm--Chr13	Gm--Glyma.13G204400.4.Wm82.a2.v1	==	Gu--chr3	Gu--Gly0095420.1
Gm--Chr13	Gm--Glyma.13G063800.2.Wm82.a2.v1	==	Gu--chr3	Gu--Gly0096390.1
Gm--Chr13	Gm--Glyma.13G341700.1.Wm82.a2.v1	==	Gu--chr3	Gu--Gly0095420.1
Gm--Chr13	Gm--Glyma.13G253500.1.Wm82.a2.v1	==	Gu--chr4	Gu--Gly0137780.1
Gm--Chr13	Gm--Glyma.13G291400.1.Wm82.a2.v1	==	Gu--chr4	Gu--Gly0135700.1
Gm--Chr13	Gm--Glyma.13G286700.1.Wm82.a2.v1	==	Gu--chr4	Gu--Gly0133250.1
Gm--Chr13	Gm--Glyma.13G296100.1.Wm82.a2.v1	==	Gu--chr4	Gu--Gly0132160.1
Gm--Chr13	Gm--Glyma.13G322100.1.Wm82.a2.v1	==	Gu--chr4	Gu--Gly0129500.1
Gm--Chr13	Gm--Glyma.13G341700.1.Wm82.a2.v1	==	Gu--chr4	Gu--Gly0127120.1
Gm--Chr13	Gm--Glyma.13G238300.1.Wm82.a2.v1	==	Gu--chr4	Gu--Gly0132160.1
Gm--Chr13	Gm--Glyma.13G063800.2.Wm82.a2.v1	==	Gu--chr5	Gu--Gly0174450.1
Gm--Chr13	Gm--Glyma.13G352600.1.Wm82.a2.v1	==	Gu--chr6	Gu--Gly0218700.1
Gm--Chr13	Gm--Glyma.13G204400.4.Wm82.a2.v1	==	Gu--chr6	Gu--Gly0213170.1
Gm--Chr13	Gm--Glyma.13G341700.1.Wm82.a2.v1	==	Gu--chr6	Gu--Gly0213170.1
Gm--Chr13	Gm--Glyma.13G105400.1.Wm82.a2.v1	==	Gu--chr6	Gu--Gly0199270.1
Gm--Chr13	Gm--Glyma.13G286700.1.Wm82.a2.v1	==	Gu--chr7	Gu--Gly0248040.1
Gm--Chr13	Gm--Glyma.13G291400.1.Wm82.a2.v1	==	Gu--chr7	Gu--Gly0248590.1
Gm--Chr13	Gm--Glyma.13G296100.1.Wm82.a2.v1	==	Gu--chr7	Gu--Gly0249110.1
Gm--Chr13	Gm--Glyma.13G322100.1.Wm82.a2.v1	==	Gu--chr7	Gu--Gly0251820.1
Gm--Chr13	Gm--Glyma.13G352600.1.Wm82.a2.v1	==	Gu--chr7	Gu--Gly0255000.1
Gm--Chr13	Gm--Glyma.13G208300.1.Wm82.a2.v1	==	Gu--chr7	Gu--Gly0261070.1
Gm--Chr13	Gm--Glyma.13G238300.1.Wm82.a2.v1	==	Gu--chr7	Gu--Gly0264360.1
Gm--Chr13	Gm--Glyma.13G251300.1.Wm82.a2.v1	==	Gu--chr7	Gu--Gly0265550.1
Gm--Chr13	Gm--Glyma.13G253500.1.Wm82.a2.v1	==	Gu--chr7	Gu--Gly0265720.1
Gm--Chr13	Gm--Glyma.13G101100.1.Wm82.a2.v1	==	Gu--chr7	Gu--Gly0235060.1
Gm--Chr13	Gm--Glyma.13G105400.1.Wm82.a2.v1	==	Gu--chr7	Gu--Gly0235520.1
Gm--Chr13	Gm--Glyma.13G178800.1.Wm82.a2.v1	==	Gu--chr7	Gu--Gly0264360.1
Gm--Chr13	Gm--Glyma.13G251300.1.Wm82.a2.v1	==	Gu--chr7	Gu--Gly0248040.1
Gm--Chr13	Gm--Glyma.13G238300.1.Wm82.a2.v1	==	Gu--chr7	Gu--Gly0249110.1
Gm--Chr13	Gm--Glyma.13G286700.1.Wm82.a2.v1	==	Gu--chr7	Gu--Gly0265550.1
Gm--Chr13	Gm--Glyma.13G178800.1.Wm82.a2.v1	==	Gu--chr7	Gu--Gly0249110.1
Gm--Chr13	Gm--Glyma.13G305500.1.Wm82.a2.v1	==	Gu--chr7	Gu--Gly0248040.1
Gm--Chr13	Gm--Glyma.13G305500.1.Wm82.a2.v1	==	Gu--chr7	Gu--Gly0265550.1
Gm--Chr13	Gm--Glyma.13G368500.1.Wm82.a2.v1	==	Gu--chr7	Gu--Gly0233350.1
Gm--Chr13	Gm--Glyma.13G368700.1.Wm82.a2.v1	==	Gu--chr7	Gu--Gly0233330.1
Gm--Chr13	Gm--Glyma.13G063800.2.Wm82.a2.v1	==	Gu--chr8	Gu--Gly0269960.1
Gm--Chr12	Gm--Glyma.12G042800.1.Wm82.a2.v1	==	Gu--chr3	Gu--Gly0081970.1
Gm--Chr12	Gm--Glyma.12G238700.1.Wm82.a2.v1	==	Gu--chr3	Gu--Gly0095420.1
Gm--Chr12	Gm--Glyma.12G055400.1.Wm82.a2.v1	==	Gu--chr3	Gu--Gly0095420.1
Gm--Chr12	Gm--Glyma.12G081200.1.Wm82.a2.v1	==	Gu--chr4	Gu--Gly0129500.1
Gm--Chr12	Gm--Glyma.12G114300.1.Wm82.a2.v1	==	Gu--chr4	Gu--Gly0132160.1
Gm--Chr12	Gm--Glyma.12G178500.1.Wm82.a2.v1	==	Gu--chr4	Gu--Gly0129500.1
Gm--Chr12	Gm--Glyma.12G205200.1.Wm82.a2.v1	==	Gu--chr4	Gu--Gly0132160.1
Gm--Chr12	Gm--Glyma.12G214900.1.Wm82.a2.v1	==	Gu--chr4	Gu--Gly0133250.1
Gm--Chr12	Gm--Glyma.12G055400.1.Wm82.a2.v1	==	Gu--chr4	Gu--Gly0127120.1
Gm--Chr12	Gm--Glyma.12G136300.1.Wm82.a2.v1	==	Gu--chr4	Gu--Gly0133250.1
Gm--Chr12	Gm--Glyma.12G024400.1.Wm82.a2.v1	==	Gu--chr4	Gu--Gly0147660.1
Gm--Chr12	Gm--Glyma.12G042800.1.Wm82.a2.v1	==	Gu--chr4	Gu--Gly0145700.1
Gm--Chr12	Gm--Glyma.12G122800.1.Wm82.a2.v1	==	Gu--chr4	Gu--Gly0135700.1
Gm--Chr12	Gm--Glyma.12G209900.1.Wm82.a2.v1	==	Gu--chr4	Gu--Gly0135700.1
Gm--Chr12	Gm--Glyma.12G238700.1.Wm82.a2.v1	==	Gu--chr6	Gu--Gly0213170.1
Gm--Chr12	Gm--Glyma.12G178500.1.Wm82.a2.v1	==	Gu--chr7	Gu--Gly0251820.1
Gm--Chr12	Gm--Glyma.12G205200.1.Wm82.a2.v1	==	Gu--chr7	Gu--Gly0249110.1
Gm--Chr12	Gm--Glyma.12G209900.1.Wm82.a2.v1	==	Gu--chr7	Gu--Gly0248590.1
Gm--Chr12	Gm--Glyma.12G214900.1.Wm82.a2.v1	==	Gu--chr7	Gu--Gly0248040.1
Gm--Chr12	Gm--Glyma.12G081200.1.Wm82.a2.v1	==	Gu--chr7	Gu--Gly0251820.1
Gm--Chr12	Gm--Glyma.12G114300.1.Wm82.a2.v1	==	Gu--chr7	Gu--Gly0249110.1
Gm--Chr12	Gm--Glyma.12G122800.1.Wm82.a2.v1	==	Gu--chr7	Gu--Gly0248590.1
Gm--Chr12	Gm--Glyma.12G136300.1.Wm82.a2.v1	==	Gu--chr7	Gu--Gly0248040.1
Gm--Chr12	Gm--Glyma.12G205200.1.Wm82.a2.v1	==	Gu--chr7	Gu--Gly0264360.1
Gm--Chr12	Gm--Glyma.12G214900.1.Wm82.a2.v1	==	Gu--chr7	Gu--Gly0265550.1
Gm--Chr12	Gm--Glyma.12G114300.1.Wm82.a2.v1	==	Gu--chr7	Gu--Gly0264360.1
Gm--Chr12	Gm--Glyma.12G196700.1.Wm82.a2.v1	==	Gu--chr7	Gu--Gly0248040.1
Gm--Chr12	Gm--Glyma.12G196700.1.Wm82.a2.v1	==	Gu--chr7	Gu--Gly0265550.1
Gm--Chr15	Gm--Glyma.15G271900.1.Wm82.a2.v1	==	Gu--chr2	Gu--Gly0068300.1
Gm--Chr15	Gm--Glyma.15G271900.1.Wm82.a2.v1	==	Gu--chr2	Gu--Gly0059870.1
Gm--Chr15	Gm--Glyma.15G271900.1.Wm82.a2.v1	==	Gu--chr3	Gu--Gly0095420.1
Gm--Chr15	Gm--Glyma.15G032700.1.Wm82.a2.v1	==	Gu--chr4	Gu--Gly0127120.1
Gm--Chr15	Gm--Glyma.15G075000.1.Wm82.a2.v1	==	Gu--chr4	Gu--Gly0132160.1
Gm--Chr15	Gm--Glyma.15G061400.1.Wm82.a2.v1	==	Gu--chr4	Gu--Gly0137780.1
Gm--Chr15	Gm--Glyma.15G005000.1.Wm82.a2.v1	==	Gu--chr4	Gu--Gly0159440.1
Gm--Chr15	Gm--Glyma.15G260500.1.Wm82.a2.v1	==	Gu--chr6	Gu--Gly0222260.1
Gm--Chr15	Gm--Glyma.15G203900.1.Wm82.a2.v1	==	Gu--chr6	Gu--Gly0201590.1
Gm--Chr15	Gm--Glyma.15G170500.1.Wm82.a2.v1	==	Gu--chr6	Gu--Gly0199270.1
Gm--Chr15	Gm--Glyma.15G022000.2.Wm82.a2.v1	==	Gu--chr6	Gu--Gly0218700.1
Gm--Chr15	Gm--Glyma.15G271900.1.Wm82.a2.v1	==	Gu--chr6	Gu--Gly0213170.1
Gm--Chr15	Gm--Glyma.15G166800.1.Wm82.a2.v1	==	Gu--chr7	Gu--Gly0235060.1
Gm--Chr15	Gm--Glyma.15G170500.1.Wm82.a2.v1	==	Gu--chr7	Gu--Gly0235520.1
Gm--Chr15	Gm--Glyma.15G005000.1.Wm82.a2.v1	==	Gu--chr7	Gu--Gly0233330.1
Gm--Chr15	Gm--Glyma.15G203900.1.Wm82.a2.v1	==	Gu--chr7	Gu--Gly0240020.1
Gm--Chr15	Gm--Glyma.15G022000.2.Wm82.a2.v1	==	Gu--chr7	Gu--Gly0255000.1
Gm--Chr15	Gm--Glyma.15G061400.1.Wm82.a2.v1	==	Gu--chr7	Gu--Gly0265720.1
Gm--Chr15	Gm--Glyma.15G063000.1.Wm82.a2.v1	==	Gu--chr7	Gu--Gly0265550.1
Gm--Chr15	Gm--Glyma.15G075000.1.Wm82.a2.v1	==	Gu--chr7	Gu--Gly0264360.1
Gm--Chr15	Gm--Glyma.15G104600.1.Wm82.a2.v1	==	Gu--chr7	Gu--Gly0261070.1
Gm--Chr15	Gm--Glyma.15G075000.1.Wm82.a2.v1	==	Gu--chr7	Gu--Gly0249110.1
Gm--Chr15	Gm--Glyma.15G063000.1.Wm82.a2.v1	==	Gu--chr7	Gu--Gly0248040.1
Gm--Chr14	Gm--Glyma.14G088400.1.Wm82.a2.v1	==	Gu--chr1	Gu--Gly0004360.1
Gm--Chr14	Gm--Glyma.14G084200.1.Wm82.a2.v1	==	Gu--chr2	Gu--Gly0044810.1
Gm--Chr14	Gm--Glyma.14G088400.1.Wm82.a2.v1	==	Gu--chr2	Gu--Gly0045230.1
Gm--Chr14	Gm--Glyma.14G089600.2.Wm82.a2.v1	==	Gu--chr2	Gu--Gly0045610.1
Gm--Chr14	Gm--Glyma.14G032200.1.Wm82.a2.v1	==	Gu--chr3	Gu--Gly0102210.1
Gm--Chr14	Gm--Glyma.14G058200.1.Wm82.a2.v1	==	Gu--chr3	Gu--Gly0109520.1
Gm--Chr14	Gm--Glyma.14G185100.1.Wm82.a2.v1	==	Gu--chr3	Gu--Gly0084520.1
Gm--Chr14	Gm--Glyma.14G088400.1.Wm82.a2.v1	==	Gu--chr3	Gu--Gly0088740.1
Gm--Chr14	Gm--Glyma.14G178000.1.Wm82.a2.v1	==	Gu--chr3	Gu--Gly0090380.1
Gm--Chr14	Gm--Glyma.14G178000.1.Wm82.a2.v1	==	Gu--chr5	Gu--Gly0182030.1
Gm--Chr14	Gm--Glyma.14G181500.1.Wm82.a2.v1	==	Gu--chr5	Gu--Gly0182440.1
Gm--Chr14	Gm--Glyma.14G185100.1.Wm82.a2.v1	==	Gu--chr5	Gu--Gly0182960.1
Gm--Chr14	Gm--Glyma.14G084200.1.Wm82.a2.v1	==	Gu--chr5	Gu--Gly0166820.1
Gm--Chr14	Gm--Glyma.14G032200.1.Wm82.a2.v1	==	Gu--chr5	Gu--Gly0190170.1
Gm--Chr14	Gm--Glyma.14G058200.1.Wm82.a2.v1	==	Gu--chr5	Gu--Gly0187540.1
Gm--Chr14	Gm--Glyma.14G069700.1.Wm82.a2.v1	==	Gu--chr5	Gu--Gly0186290.1
Gm--Chr14	Gm--Glyma.14G185100.1.Wm82.a2.v1	==	Gu--chr5	Gu--Gly0171790.1
Gm--Chr17	Gm--Glyma.17G236100.1.Wm82.a2.v1	==	Gu--chr1	Gu--Gly0004360.1
Gm--Chr17	Gm--Glyma.17G236100.1.Wm82.a2.v1	==	Gu--chr2	Gu--Gly0045230.1
Gm--Chr17	Gm--Glyma.17G241000.1.Wm82.a2.v1	==	Gu--chr2	Gu--Gly0044810.1
Gm--Chr17	Gm--Glyma.17G172400.1.Wm82.a2.v1	==	Gu--chr2	Gu--Gly0044810.1
Gm--Chr17	Gm--Glyma.17G236100.1.Wm82.a2.v1	==	Gu--chr3	Gu--Gly0088740.1
Gm--Chr17	Gm--Glyma.17G090500.1.Wm82.a2.v1	==	Gu--chr3	Gu--Gly0104280.1
Gm--Chr17	Gm--Glyma.17G155900.1.Wm82.a2.v1	==	Gu--chr5	Gu--Gly0165440.1
Gm--Chr17	Gm--Glyma.17G156100.1.Wm82.a2.v1	==	Gu--chr5	Gu--Gly0165460.1
Gm--Chr17	Gm--Glyma.17G082100.1.Wm82.a2.v1	==	Gu--chr5	Gu--Gly0176590.1
Gm--Chr17	Gm--Glyma.17G172400.1.Wm82.a2.v1	==	Gu--chr5	Gu--Gly0166820.1
Gm--Chr17	Gm--Glyma.17G173100.1.Wm82.a2.v1	==	Gu--chr5	Gu--Gly0166740.1
Gm--Chr17	Gm--Glyma.17G241000.1.Wm82.a2.v1	==	Gu--chr5	Gu--Gly0166820.1
Gm--Chr17	Gm--Glyma.17G054000.1.Wm82.a2.v1	==	Gu--chr6	Gu--Gly0199270.1
Gm--Chr17	Gm--Glyma.17G075200.1.Wm82.a2.v1	==	Gu--chr6	Gu--Gly0201590.1
Gm--Chr17	Gm--Glyma.17G155900.1.Wm82.a2.v1	==	Gu--chr6	Gu--Gly0209100.1
Gm--Chr17	Gm--Glyma.17G156100.1.Wm82.a2.v1	==	Gu--chr6	Gu--Gly0209120.1
Gm--Chr17	Gm--Glyma.17G173100.1.Wm82.a2.v1	==	Gu--chr6	Gu--Gly0210230.1
Gm--Chr17	Gm--Glyma.17G095000.1.Wm82.a2.v1	==	Gu--chr6	Gu--Gly0205300.1
Gm--Chr17	Gm--Glyma.17G075200.1.Wm82.a2.v1	==	Gu--chr7	Gu--Gly0240020.1
Gm--Chr17	Gm--Glyma.17G054000.1.Wm82.a2.v1	==	Gu--chr7	Gu--Gly0235520.1
Gm--Chr17	Gm--Glyma.17G058600.1.Wm82.a2.v1	==	Gu--chr7	Gu--Gly0235060.1
Gm--Chr16	Gm--Glyma.16G201300.1.Wm82.a2.v1	==	Gu--chr1	Gu--Gly0006050.1
Gm--Chr16	Gm--Glyma.16G049400.1.Wm82.a2.v1	==	Gu--chr2	Gu--Gly0047840.1
Gm--Chr16	Gm--Glyma.16G087300.1.Wm82.a2.v1	==	Gu--chr2	Gu--Gly0055650.1
Gm--Chr16	Gm--Glyma.16G017700.1.Wm82.a2.v1	==	Gu--chr2	Gu--Gly0080270.1
Gm--Chr16	Gm--Glyma.16G023900.1.Wm82.a2.v1	==	Gu--chr2	Gu--Gly0079810.1
Gm--Chr16	Gm--Glyma.16G147200.1.Wm82.a2.v1	==	Gu--chr2	Gu--Gly0047840.1
Gm--Chr16	Gm--Glyma.16G049400.1.Wm82.a2.v1	==	Gu--chr3	Gu--Gly0091010.1
Gm--Chr16	Gm--Glyma.16G201300.1.Wm82.a2.v1	==	Gu--chr6	Gu--Gly0207290.1
Gm--Chr16	Gm--Glyma.16G017700.1.Wm82.a2.v1	==	Gu--chr6	Gu--Gly0216450.1
Gm--Chr16	Gm--Glyma.16G020500.1.Wm82.a2.v1	==	Gu--chr6	Gu--Gly0216250.1
Gm--Chr16	Gm--Glyma.16G023900.1.Wm82.a2.v1	==	Gu--chr6	Gu--Gly0215870.1
Gm--Chr16	Gm--Glyma.16G087300.1.Wm82.a2.v1	==	Gu--chr6	Gu--Gly0219630.1
Gm--Chr16	Gm--Glyma.16G049400.1.Wm82.a2.v1	==	Gu--chr8	Gu--Gly0274620.1
Gm--Chr16	Gm--Glyma.16G147200.1.Wm82.a2.v1	==	Gu--chr8	Gu--Gly0274620.1
Gm--Chr19	Gm--Glyma.19G222000.1.Wm82.a2.v1	==	Gu--chr1	Gu--Gly0012690.1
Gm--Chr19	Gm--Glyma.19G224700.2.Wm82.a2.v1	==	Gu--chr1	Gu--Gly0012970.1
Gm--Chr19	Gm--Glyma.19G236900.1.Wm82.a2.v1	==	Gu--chr1	Gu--Gly0014290.1
Gm--Chr19	Gm--Glyma.19G155300.1.Wm82.a2.v1	==	Gu--chr1	Gu--Gly0017850.1
Gm--Chr19	Gm--Glyma.19G160900.1.Wm82.a2.v1	==	Gu--chr1	Gu--Gly0018350.1
Gm--Chr19	Gm--Glyma.19G163300.1.Wm82.a2.v1	==	Gu--chr1	Gu--Gly0018700.1
Gm--Chr19	Gm--Glyma.19G021400.1.Wm82.a2.v1	==	Gu--chr1	Gu--Gly0022020.1
Gm--Chr19	Gm--Glyma.19G224700.2.Wm82.a2.v1	==	Gu--chr1	Gu--Gly0012690.1
Gm--Chr19	Gm--Glyma.19G128900.1.Wm82.a2.v1	==	Gu--chr2	Gu--Gly0066940.1
Gm--Chr19	Gm--Glyma.19G132500.1.Wm82.a2.v1	==	Gu--chr2	Gu--Gly0067340.1
Gm--Chr19	Gm--Glyma.19G143900.1.Wm82.a2.v1	==	Gu--chr2	Gu--Gly0068280.1
Gm--Chr19	Gm--Glyma.19G144200.1.Wm82.a2.v1	==	Gu--chr2	Gu--Gly0068300.1
Gm--Chr19	Gm--Glyma.19G155300.1.Wm82.a2.v1	==	Gu--chr2	Gu--Gly0069280.1
Gm--Chr19	Gm--Glyma.19G160900.1.Wm82.a2.v1	==	Gu--chr2	Gu--Gly0069860.1
Gm--Chr19	Gm--Glyma.19G163300.1.Wm82.a2.v1	==	Gu--chr2	Gu--Gly0070170.1
Gm--Chr19	Gm--Glyma.19G222000.1.Wm82.a2.v1	==	Gu--chr2	Gu--Gly0076540.1
Gm--Chr19	Gm--Glyma.19G224700.2.Wm82.a2.v1	==	Gu--chr2	Gu--Gly0076790.1
Gm--Chr19	Gm--Glyma.19G236900.1.Wm82.a2.v1	==	Gu--chr2	Gu--Gly0077970.1
Gm--Chr19	Gm--Glyma.19G256700.1.Wm82.a2.v1	==	Gu--chr2	Gu--Gly0079810.1
Gm--Chr19	Gm--Glyma.19G128900.1.Wm82.a2.v1	==	Gu--chr2	Gu--Gly0058670.1
Gm--Chr19	Gm--Glyma.19G144200.1.Wm82.a2.v1	==	Gu--chr2	Gu--Gly0059870.1
Gm--Chr19	Gm--Glyma.19G132500.1.Wm82.a2.v1	==	Gu--chr2	Gu--Gly0058570.1
Gm--Chr19	Gm--Glyma.19G102000.1.Wm82.a2.v1	==	Gu--chr2	Gu--Gly0047840.1
Gm--Chr19	Gm--Glyma.19G224700.2.Wm82.a2.v1	==	Gu--chr2	Gu--Gly0076540.1
Gm--Chr19	Gm--Glyma.19G021400.1.Wm82.a2.v1	==	Gu--chr3	Gu--Gly0096390.1
Gm--Chr19	Gm--Glyma.19G021400.1.Wm82.a2.v1	==	Gu--chr5	Gu--Gly0174450.1
Gm--Chr19	Gm--Glyma.19G256700.1.Wm82.a2.v1	==	Gu--chr6	Gu--Gly0215870.1
Gm--Chr19	Gm--Glyma.19G021400.1.Wm82.a2.v1	==	Gu--chr6	Gu--Gly0228380.1
Gm--Chr19	Gm--Glyma.19G021400.1.Wm82.a2.v1	==	Gu--chr8	Gu--Gly0269960.1
Gm--Chr19	Gm--Glyma.19G102000.1.Wm82.a2.v1	==	Gu--chr8	Gu--Gly0274620.1
Gm--Chr18	Gm--Glyma.18G123100.1.Wm82.a2.v1	==	Gu--chr1	Gu--Gly0022020.1
Gm--Chr18	Gm--Glyma.18G204700.1.Wm82.a2.v1	==	Gu--chr1	Gu--Gly0026900.1
Gm--Chr18	Gm--Glyma.18G246000.1.Wm82.a2.v1	==	Gu--chr1	Gu--Gly0023030.1
Gm--Chr18	Gm--Glyma.18G258700.1.Wm82.a2.v1	==	Gu--chr1	Gu--Gly0022020.1
Gm--Chr18	Gm--Glyma.18G275400.2.Wm82.a2.v1	==	Gu--chr1	Gu--Gly0020490.1
Gm--Chr18	Gm--Glyma.18G156900.1.Wm82.a2.v1	==	Gu--chr2	Gu--Gly0055650.1
Gm--Chr18	Gm--Glyma.18G115700.1.Wm82.a2.v1	==	Gu--chr3	Gu--Gly0102210.1
Gm--Chr18	Gm--Glyma.18G025800.1.Wm82.a2.v1	==	Gu--chr3	Gu--Gly0109520.1
Gm--Chr18	Gm--Glyma.18G258700.1.Wm82.a2.v1	==	Gu--chr3	Gu--Gly0096410.1
Gm--Chr18	Gm--Glyma.18G258700.1.Wm82.a2.v1	==	Gu--chr5	Gu--Gly0174450.1
Gm--Chr18	Gm--Glyma.18G025800.1.Wm82.a2.v1	==	Gu--chr5	Gu--Gly0187540.1
Gm--Chr18	Gm--Glyma.18G039200.1.Wm82.a2.v1	==	Gu--chr5	Gu--Gly0186290.1
Gm--Chr18	Gm--Glyma.18G123100.1.Wm82.a2.v1	==	Gu--chr5	Gu--Gly0174450.1
Gm--Chr18	Gm--Glyma.18G115700.1.Wm82.a2.v1	==	Gu--chr5	Gu--Gly0190170.1
Gm--Chr18	Gm--Glyma.18G258700.1.Wm82.a2.v1	==	Gu--chr6	Gu--Gly0228380.1
Gm--Chr18	Gm--Glyma.18G123100.1.Wm82.a2.v1	==	Gu--chr6	Gu--Gly0228380.1
Gm--Chr18	Gm--Glyma.18G156900.1.Wm82.a2.v1	==	Gu--chr6	Gu--Gly0219630.1
Gm--Chr18	Gm--Glyma.18G258700.1.Wm82.a2.v1	==	Gu--chr8	Gu--Gly0269960.1
Gm--Chr18	Gm--Glyma.18G123100.1.Wm82.a2.v1	==	Gu--chr8	Gu--Gly0269960.1
Gm--Chr02	Gm--Glyma.02G018900.1.Wm82.a2.v1	==	Gu--chr1	Gu--Gly0022020.1
Gm--Chr02	Gm--Glyma.02G007000.1.Wm82.a2.v1	==	Gu--chr1	Gu--Gly0012690.1
Gm--Chr02	Gm--Glyma.02G142800.1.Wm82.a2.v1	==	Gu--chr1	Gu--Gly0018350.1
Gm--Chr02	Gm--Glyma.02G147800.1.Wm82.a2.v1	==	Gu--chr1	Gu--Gly0017850.1
Gm--Chr02	Gm--Glyma.02G148500.3.Wm82.a2.v1	==	Gu--chr1	Gu--Gly0017750.1
Gm--Chr02	Gm--Glyma.02G100700.2.Wm82.a2.v1	==	Gu--chr1	Gu--Gly0009500.1
Gm--Chr02	Gm--Glyma.02G123400.1.Wm82.a2.v1	==	Gu--chr1	Gu--Gly0020490.1
Gm--Chr02	Gm--Glyma.02G175700.1.Wm82.a2.v1	==	Gu--chr2	Gu--Gly0059870.1
Gm--Chr02	Gm--Glyma.02G174800.1.Wm82.a2.v1	==	Gu--chr2	Gu--Gly0068280.1
Gm--Chr02	Gm--Glyma.02G175700.1.Wm82.a2.v1	==	Gu--chr2	Gu--Gly0068300.1
Gm--Chr02	Gm--Glyma.02G007000.1.Wm82.a2.v1	==	Gu--chr2	Gu--Gly0076540.1
Gm--Chr02	Gm--Glyma.02G142800.1.Wm82.a2.v1	==	Gu--chr2	Gu--Gly0069860.1
Gm--Chr02	Gm--Glyma.02G147800.1.Wm82.a2.v1	==	Gu--chr2	Gu--Gly0069280.1
Gm--Chr02	Gm--Glyma.02G217800.1.Wm82.a2.v1	==	Gu--chr3	Gu--Gly0084520.1
Gm--Chr02	Gm--Glyma.02G018900.1.Wm82.a2.v1	==	Gu--chr3	Gu--Gly0096390.1
Gm--Chr02	Gm--Glyma.02G282100.2.Wm82.a2.v1	==	Gu--chr3	Gu--Gly0102210.1
Gm--Chr02	Gm--Glyma.02G258300.1.Wm82.a2.v1	==	Gu--chr3	Gu--Gly0109520.1
Gm--Chr02	Gm--Glyma.02G210500.1.Wm82.a2.v1	==	Gu--chr3	Gu--Gly0090380.1
Gm--Chr02	Gm--Glyma.02G139700.1.Wm82.a2.v1	==	Gu--chr4	Gu--Gly0135700.1
Gm--Chr02	Gm--Glyma.02G103100.1.Wm82.a2.v1	==	Gu--chr4	Gu--Gly0134930.1
Gm--Chr02	Gm--Glyma.02G282100.2.Wm82.a2.v1	==	Gu--chr5	Gu--Gly0190170.1
Gm--Chr02	Gm--Glyma.02G210500.1.Wm82.a2.v1	==	Gu--chr5	Gu--Gly0182030.1
Gm--Chr02	Gm--Glyma.02G213800.1.Wm82.a2.v1	==	Gu--chr5	Gu--Gly0182440.1
Gm--Chr02	Gm--Glyma.02G217800.1.Wm82.a2.v1	==	Gu--chr5	Gu--Gly0182960.1
Gm--Chr02	Gm--Glyma.02G246400.1.Wm82.a2.v1	==	Gu--chr5	Gu--Gly0186290.1
Gm--Chr02	Gm--Glyma.02G258300.1.Wm82.a2.v1	==	Gu--chr5	Gu--Gly0187540.1
Gm--Chr02	Gm--Glyma.02G123400.1.Wm82.a2.v1	==	Gu--chr5	Gu--Gly0176590.1
Gm--Chr02	Gm--Glyma.02G125200.2.Wm82.a2.v1	==	Gu--chr5	Gu--Gly0177200.1
Gm--Chr02	Gm--Glyma.02G018900.1.Wm82.a2.v1	==	Gu--chr5	Gu--Gly0174450.1
Gm--Chr02	Gm--Glyma.02G041000.1.Wm82.a2.v1	==	Gu--chr5	Gu--Gly0172330.1
Gm--Chr02	Gm--Glyma.02G100700.2.Wm82.a2.v1	==	Gu--chr5	Gu--Gly0178400.1
Gm--Chr02	Gm--Glyma.02G217800.1.Wm82.a2.v1	==	Gu--chr5	Gu--Gly0171790.1
Gm--Chr02	Gm--Glyma.02G025400.1.Wm82.a2.v1	==	Gu--chr6	Gu--Gly0205300.1
Gm--Chr02	Gm--Glyma.02G202600.1.Wm82.a2.v1	==	Gu--chr6	Gu--Gly0201590.1
Gm--Chr02	Gm--Glyma.02G018900.1.Wm82.a2.v1	==	Gu--chr6	Gu--Gly0228380.1
Gm--Chr02	Gm--Glyma.02G202600.1.Wm82.a2.v1	==	Gu--chr7	Gu--Gly0240020.1
Gm--Chr02	Gm--Glyma.02G018900.1.Wm82.a2.v1	==	Gu--chr8	Gu--Gly0269960.1
Gm--Chr01	Gm--Glyma.01G123000.1.Wm82.a2.v1	==	Gu--chr1	Gu--Gly0026900.1
Gm--Chr01	Gm--Glyma.01G044800.1.Wm82.a2.v1	==	Gu--chr1	Gu--Gly0022020.1
Gm--Chr01	Gm--Glyma.01G088300.4.Wm82.a2.v1	==	Gu--chr1	Gu--Gly0009500.1
Gm--Chr01	Gm--Glyma.01G066600.3.Wm82.a2.v1	==	Gu--chr1	Gu--Gly0020490.1
Gm--Chr01	Gm--Glyma.01G187600.1.Wm82.a2.v1	==	Gu--chr2	Gu--Gly0044810.1
Gm--Chr01	Gm--Glyma.01G076900.1.Wm82.a2.v1	==	Gu--chr2	Gu--Gly0054000.1
Gm--Chr01	Gm--Glyma.01G133500.1.Wm82.a2.v1	==	Gu--chr2	Gu--Gly0054000.1
Gm--Chr01	Gm--Glyma.01G186700.1.Wm82.a2.v1	==	Gu--chr3	Gu--Gly0089200.1
Gm--Chr01	Gm--Glyma.01G044800.1.Wm82.a2.v1	==	Gu--chr3	Gu--Gly0096410.1
Gm--Chr01	Gm--Glyma.01G019700.1.Wm82.a2.v1	==	Gu--chr3	Gu--Gly0084520.1
Gm--Chr01	Gm--Glyma.01G018400.1.Wm82.a2.v1	==	Gu--chr5	Gu--Gly0171630.1
Gm--Chr01	Gm--Glyma.01G019700.1.Wm82.a2.v1	==	Gu--chr5	Gu--Gly0171790.1
Gm--Chr01	Gm--Glyma.01G023800.1.Wm82.a2.v1	==	Gu--chr5	Gu--Gly0172330.1
Gm--Chr01	Gm--Glyma.01G044800.1.Wm82.a2.v1	==	Gu--chr5	Gu--Gly0174450.1
Gm--Chr01	Gm--Glyma.01G066600.3.Wm82.a2.v1	==	Gu--chr5	Gu--Gly0176590.1
Gm--Chr01	Gm--Glyma.01G068600.1.Wm82.a2.v1	==	Gu--chr5	Gu--Gly0177200.1
Gm--Chr01	Gm--Glyma.01G186700.1.Wm82.a2.v1	==	Gu--chr5	Gu--Gly0166740.1
Gm--Chr01	Gm--Glyma.01G187600.1.Wm82.a2.v1	==	Gu--chr5	Gu--Gly0166820.1
Gm--Chr01	Gm--Glyma.01G096600.1.Wm82.a2.v1	==	Gu--chr5	Gu--Gly0171630.1
Gm--Chr01	Gm--Glyma.01G197900.1.Wm82.a2.v1	==	Gu--chr5	Gu--Gly0165460.1
Gm--Chr01	Gm--Glyma.01G198000.1.Wm82.a2.v1	==	Gu--chr5	Gu--Gly0165440.1
Gm--Chr01	Gm--Glyma.01G088300.4.Wm82.a2.v1	==	Gu--chr5	Gu--Gly0178400.1
Gm--Chr01	Gm--Glyma.01G019700.1.Wm82.a2.v1	==	Gu--chr5	Gu--Gly0182960.1
Gm--Chr01	Gm--Glyma.01G044800.1.Wm82.a2.v1	==	Gu--chr6	Gu--Gly0228380.1
Gm--Chr01	Gm--Glyma.01G186700.1.Wm82.a2.v1	==	Gu--chr6	Gu--Gly0210230.1
Gm--Chr01	Gm--Glyma.01G197900.1.Wm82.a2.v1	==	Gu--chr6	Gu--Gly0209120.1
Gm--Chr01	Gm--Glyma.01G198000.1.Wm82.a2.v1	==	Gu--chr6	Gu--Gly0209100.1
Gm--Chr01	Gm--Glyma.01G018400.1.Wm82.a2.v1	==	Gu--chr6	Gu--Gly0226190.1
Gm--Chr01	Gm--Glyma.01G039200.2.Wm82.a2.v1	==	Gu--chr6	Gu--Gly0205300.1
Gm--Chr01	Gm--Glyma.01G095500.1.Wm82.a2.v1	==	Gu--chr6	Gu--Gly0226280.1
Gm--Chr01	Gm--Glyma.01G096600.1.Wm82.a2.v1	==	Gu--chr6	Gu--Gly0226190.1
Gm--Chr01	Gm--Glyma.01G044800.1.Wm82.a2.v1	==	Gu--chr8	Gu--Gly0269960.1
Gm--Chr04	Gm--Glyma.04G172500.1.Wm82.a2.v1	==	Gu--chr1	Gu--Gly0022020.1
Gm--Chr04	Gm--Glyma.04G048000.1.Wm82.a2.v1	==	Gu--chr2	Gu--Gly0045610.1
Gm--Chr04	Gm--Glyma.04G238400.1.Wm82.a2.v1	==	Gu--chr2	Gu--Gly0062530.1
Gm--Chr04	Gm--Glyma.04G199900.1.Wm82.a2.v1	==	Gu--chr3	Gu--Gly0090940.1
Gm--Chr04	Gm--Glyma.04G200500.1.Wm82.a2.v1	==	Gu--chr3	Gu--Gly0091010.1
Gm--Chr04	Gm--Glyma.04G012500.1.Wm82.a2.v1	==	Gu--chr3	Gu--Gly0081970.1
Gm--Chr04	Gm--Glyma.04G171600.2.Wm82.a2.v1	==	Gu--chr3	Gu--Gly0096390.1
Gm--Chr04	Gm--Glyma.04G098400.1.Wm82.a2.v1	==	Gu--chr3	Gu--Gly0090380.1
Gm--Chr04	Gm--Glyma.04G182600.1.Wm82.a2.v1	==	Gu--chr3	Gu--Gly0104280.1
Gm--Chr04	Gm--Glyma.04G039500.1.Wm82.a2.v1	==	Gu--chr3	Gu--Gly0089200.1
Gm--Chr04	Gm--Glyma.04G090100.1.Wm82.a2.v1	==	Gu--chr3	Gu--Gly0084520.1
Gm--Chr04	Gm--Glyma.04G238400.1.Wm82.a2.v1	==	Gu--chr3	Gu--Gly0116140.1
Gm--Chr04	Gm--Glyma.04G199900.1.Wm82.a2.v1	==	Gu--chr4	Gu--Gly0124450.1
Gm--Chr04	Gm--Glyma.04G200500.1.Wm82.a2.v1	==	Gu--chr4	Gu--Gly0124530.1
Gm--Chr04	Gm--Glyma.04G012500.1.Wm82.a2.v1	==	Gu--chr4	Gu--Gly0145700.1
Gm--Chr04	Gm--Glyma.04G172500.1.Wm82.a2.v1	==	Gu--chr5	Gu--Gly0174450.1
Gm--Chr04	Gm--Glyma.04G098400.1.Wm82.a2.v1	==	Gu--chr5	Gu--Gly0182030.1
Gm--Chr04	Gm--Glyma.04G090100.1.Wm82.a2.v1	==	Gu--chr5	Gu--Gly0182960.1
Gm--Chr04	Gm--Glyma.04G176900.1.Wm82.a2.v1	==	Gu--chr6	Gu--Gly0205300.1
Gm--Chr04	Gm--Glyma.04G039500.1.Wm82.a2.v1	==	Gu--chr6	Gu--Gly0210230.1
Gm--Chr04	Gm--Glyma.04G172500.1.Wm82.a2.v1	==	Gu--chr6	Gu--Gly0228380.1
Gm--Chr04	Gm--Glyma.04G172500.1.Wm82.a2.v1	==	Gu--chr8	Gu--Gly0269960.1
Gm--Chr03	Gm--Glyma.03G225000.1.Wm82.a2.v1	==	Gu--chr1	Gu--Gly0012690.1
Gm--Chr03	Gm--Glyma.03G227800.1.Wm82.a2.v1	==	Gu--chr1	Gu--Gly0012970.1
Gm--Chr03	Gm--Glyma.03G240000.1.Wm82.a2.v1	==	Gu--chr1	Gu--Gly0014290.1
Gm--Chr03	Gm--Glyma.03G152800.1.Wm82.a2.v1	==	Gu--chr1	Gu--Gly0017850.1
Gm--Chr03	Gm--Glyma.03G158500.1.Wm82.a2.v1	==	Gu--chr1	Gu--Gly0018350.1
Gm--Chr03	Gm--Glyma.03G161800.1.Wm82.a2.v1	==	Gu--chr1	Gu--Gly0018700.1
Gm--Chr03	Gm--Glyma.03G052300.1.Wm82.a2.v1	==	Gu--chr1	Gu--Gly0026900.1
Gm--Chr03	Gm--Glyma.03G170300.3.Wm82.a2.v1	==	Gu--chr1	Gu--Gly0040110.1
Gm--Chr03	Gm--Glyma.03G227800.1.Wm82.a2.v1	==	Gu--chr1	Gu--Gly0012690.1
Gm--Chr03	Gm--Glyma.03G126100.1.Wm82.a2.v1	==	Gu--chr2	Gu--Gly0066940.1
Gm--Chr03	Gm--Glyma.03G130400.1.Wm82.a2.v1	==	Gu--chr2	Gu--Gly0067340.1
Gm--Chr03	Gm--Glyma.03G141200.1.Wm82.a2.v1	==	Gu--chr2	Gu--Gly0068280.1
Gm--Chr03	Gm--Glyma.03G141700.2.Wm82.a2.v1	==	Gu--chr2	Gu--Gly0068300.1
Gm--Chr03	Gm--Glyma.03G152800.1.Wm82.a2.v1	==	Gu--chr2	Gu--Gly0069280.1
Gm--Chr03	Gm--Glyma.03G158500.1.Wm82.a2.v1	==	Gu--chr2	Gu--Gly0069860.1
Gm--Chr03	Gm--Glyma.03G161800.1.Wm82.a2.v1	==	Gu--chr2	Gu--Gly0070170.1
Gm--Chr03	Gm--Glyma.03G170300.3.Wm82.a2.v1	==	Gu--chr2	Gu--Gly0071090.1
Gm--Chr03	Gm--Glyma.03G225000.1.Wm82.a2.v1	==	Gu--chr2	Gu--Gly0076540.1
Gm--Chr03	Gm--Glyma.03G227800.1.Wm82.a2.v1	==	Gu--chr2	Gu--Gly0076790.1
Gm--Chr03	Gm--Glyma.03G240000.1.Wm82.a2.v1	==	Gu--chr2	Gu--Gly0077970.1
Gm--Chr03	Gm--Glyma.03G258100.1.Wm82.a2.v1	==	Gu--chr2	Gu--Gly0079810.1
Gm--Chr03	Gm--Glyma.03G126100.1.Wm82.a2.v1	==	Gu--chr2	Gu--Gly0058670.1
Gm--Chr03	Gm--Glyma.03G141700.2.Wm82.a2.v1	==	Gu--chr2	Gu--Gly0059870.1
Gm--Chr03	Gm--Glyma.03G034000.1.Wm82.a2.v1	==	Gu--chr2	Gu--Gly0054000.1
Gm--Chr03	Gm--Glyma.03G130400.1.Wm82.a2.v1	==	Gu--chr2	Gu--Gly0058570.1
Gm--Chr03	Gm--Glyma.03G227800.1.Wm82.a2.v1	==	Gu--chr2	Gu--Gly0076540.1
Gm--Chr03	Gm--Glyma.03G086800.1.Wm82.a2.v1	==	Gu--chr2	Gu--Gly0055650.1
Gm--Chr03	Gm--Glyma.03G141700.2.Wm82.a2.v1	==	Gu--chr3	Gu--Gly0095420.1
Gm--Chr03	Gm--Glyma.03G009500.1.Wm82.a2.v1	==	Gu--chr4	Gu--Gly0123740.1
Gm--Chr03	Gm--Glyma.03G086800.1.Wm82.a2.v1	==	Gu--chr6	Gu--Gly0219630.1
Gm--Chr03	Gm--Glyma.03G258100.1.Wm82.a2.v1	==	Gu--chr6	Gu--Gly0215870.1
Gm--Chr06	Gm--Glyma.06G045800.1.Wm82.a2.v1	==	Gu--chr1	Gu--Gly0004360.1
Gm--Chr06	Gm--Glyma.06G191800.1.Wm82.a2.v1	==	Gu--chr1	Gu--Gly0022020.1
Gm--Chr06	Gm--Glyma.06G049300.1.Wm82.a2.v1	==	Gu--chr2	Gu--Gly0045610.1
Gm--Chr06	Gm--Glyma.06G125500.2.Wm82.a2.v1	==	Gu--chr2	Gu--Gly0062530.1
Gm--Chr06	Gm--Glyma.06G012200.1.Wm82.a2.v1	==	Gu--chr3	Gu--Gly0081970.1
Gm--Chr06	Gm--Glyma.06G125500.2.Wm82.a2.v1	==	Gu--chr3	Gu--Gly0116140.1
Gm--Chr06	Gm--Glyma.06G100000.1.Wm82.a2.v1	==	Gu--chr3	Gu--Gly0090380.1
Gm--Chr06	Gm--Glyma.06G040800.1.Wm82.a2.v1	==	Gu--chr3	Gu--Gly0089200.1
Gm--Chr06	Gm--Glyma.06G045800.1.Wm82.a2.v1	==	Gu--chr3	Gu--Gly0088740.1
Gm--Chr06	Gm--Glyma.06G092000.1.Wm82.a2.v1	==	Gu--chr3	Gu--Gly0084520.1
Gm--Chr06	Gm--Glyma.06G165000.1.Wm82.a2.v1	==	Gu--chr3	Gu--Gly0091010.1
Gm--Chr06	Gm--Glyma.06G165700.1.Wm82.a2.v1	==	Gu--chr3	Gu--Gly0090940.1
Gm--Chr06	Gm--Glyma.06G283300.1.Wm82.a2.v1	==	Gu--chr4	Gu--Gly0135700.1
Gm--Chr06	Gm--Glyma.06G291900.1.Wm82.a2.v1	==	Gu--chr4	Gu--Gly0132160.1
Gm--Chr06	Gm--Glyma.06G165000.1.Wm82.a2.v1	==	Gu--chr4	Gu--Gly0124530.1
Gm--Chr06	Gm--Glyma.06G165700.1.Wm82.a2.v1	==	Gu--chr4	Gu--Gly0124450.1
Gm--Chr06	Gm--Glyma.06G266800.1.Wm82.a2.v1	==	Gu--chr4	Gu--Gly0133250.1
Gm--Chr06	Gm--Glyma.06G012200.1.Wm82.a2.v1	==	Gu--chr4	Gu--Gly0145700.1
Gm--Chr06	Gm--Glyma.06G191800.1.Wm82.a2.v1	==	Gu--chr5	Gu--Gly0174450.1
Gm--Chr06	Gm--Glyma.06G100000.1.Wm82.a2.v1	==	Gu--chr5	Gu--Gly0182030.1
Gm--Chr06	Gm--Glyma.06G092000.1.Wm82.a2.v1	==	Gu--chr5	Gu--Gly0182960.1
Gm--Chr06	Gm--Glyma.06G191800.1.Wm82.a2.v1	==	Gu--chr6	Gu--Gly0228380.1
Gm--Chr06	Gm--Glyma.06G188100.1.Wm82.a2.v1	==	Gu--chr6	Gu--Gly0205300.1
Gm--Chr06	Gm--Glyma.06G040800.1.Wm82.a2.v1	==	Gu--chr6	Gu--Gly0210230.1
Gm--Chr06	Gm--Glyma.06G283300.1.Wm82.a2.v1	==	Gu--chr7	Gu--Gly0248590.1
Gm--Chr06	Gm--Glyma.06G291900.1.Wm82.a2.v1	==	Gu--chr7	Gu--Gly0249110.1
Gm--Chr06	Gm--Glyma.06G266800.1.Wm82.a2.v1	==	Gu--chr7	Gu--Gly0248040.1
Gm--Chr06	Gm--Glyma.06G291900.1.Wm82.a2.v1	==	Gu--chr7	Gu--Gly0264360.1
Gm--Chr06	Gm--Glyma.06G191800.1.Wm82.a2.v1	==	Gu--chr8	Gu--Gly0269960.1
Gm--Chr05	Gm--Glyma.05G200900.1.Wm82.a2.v1	==	Gu--chr3	Gu--Gly0091010.1
Gm--Chr05	Gm--Glyma.05G201700.2.Wm82.a2.v1	==	Gu--chr3	Gu--Gly0090940.1
Gm--Chr05	Gm--Glyma.05G036800.1.Wm82.a2.v1	==	Gu--chr3	Gu--Gly0104280.1
Gm--Chr05	Gm--Glyma.05G134400.1.Wm82.a2.v1	==	Gu--chr4	Gu--Gly0140000.1
Gm--Chr05	Gm--Glyma.05G200900.1.Wm82.a2.v1	==	Gu--chr4	Gu--Gly0124530.1
Gm--Chr05	Gm--Glyma.05G201700.2.Wm82.a2.v1	==	Gu--chr4	Gu--Gly0124450.1
Gm--Chr05	Gm--Glyma.05G208300.1.Wm82.a2.v1	==	Gu--chr4	Gu--Gly0123740.1
Gm--Chr05	Gm--Glyma.05G110600.1.Wm82.a2.v1	==	Gu--chr5	Gu--Gly0165460.1
Gm--Chr05	Gm--Glyma.05G110700.1.Wm82.a2.v1	==	Gu--chr5	Gu--Gly0165440.1
Gm--Chr05	Gm--Glyma.05G017800.1.Wm82.a2.v1	==	Gu--chr5	Gu--Gly0176590.1
Gm--Chr05	Gm--Glyma.05G094900.1.Wm82.a2.v1	==	Gu--chr5	Gu--Gly0166740.1
Gm--Chr05	Gm--Glyma.05G031800.1.Wm82.a2.v1	==	Gu--chr6	Gu--Gly0205300.1
Gm--Chr05	Gm--Glyma.05G094900.1.Wm82.a2.v1	==	Gu--chr6	Gu--Gly0210230.1
Gm--Chr05	Gm--Glyma.05G110600.1.Wm82.a2.v1	==	Gu--chr6	Gu--Gly0209120.1
Gm--Chr05	Gm--Glyma.05G110700.1.Wm82.a2.v1	==	Gu--chr6	Gu--Gly0209100.1
Gm--Chr05	Gm--Glyma.05G234500.1.Wm82.a2.v1	==	Gu--chr8	Gu--Gly0283560.1
Gm--Chr08	Gm--Glyma.08G252800.1.Wm82.a2.v1	==	Gu--chr1	Gu--Gly0020490.1
Gm--Chr08	Gm--Glyma.08G298700.1.Wm82.a2.v1	==	Gu--chr1	Gu--Gly0022020.1
Gm--Chr08	Gm--Glyma.08G346300.1.Wm82.a2.v1	==	Gu--chr2	Gu--Gly0055650.1
Gm--Chr08	Gm--Glyma.08G356900.1.Wm82.a2.v1	==	Gu--chr2	Gu--Gly0056970.1
Gm--Chr08	Gm--Glyma.08G152500.1.Wm82.a2.v1	==	Gu--chr2	Gu--Gly0068300.1
Gm--Chr08	Gm--Glyma.08G303900.2.Wm82.a2.v1	==	Gu--chr3	Gu--Gly0102210.1
Gm--Chr08	Gm--Glyma.08G008200.1.Wm82.a2.v1	==	Gu--chr3	Gu--Gly0091010.1
Gm--Chr08	Gm--Glyma.08G009100.1.Wm82.a2.v1	==	Gu--chr3	Gu--Gly0090940.1
Gm--Chr08	Gm--Glyma.08G152500.1.Wm82.a2.v1	==	Gu--chr3	Gu--Gly0095420.1
Gm--Chr08	Gm--Glyma.08G274200.1.Wm82.a2.v1	==	Gu--chr3	Gu--Gly0084520.1
Gm--Chr08	Gm--Glyma.08G063900.1.Wm82.a2.v1	==	Gu--chr4	Gu--Gly0137780.1
Gm--Chr08	Gm--Glyma.08G089100.1.Wm82.a2.v1	==	Gu--chr4	Gu--Gly0140000.1
Gm--Chr08	Gm--Glyma.08G215600.1.Wm82.a2.v1	==	Gu--chr4	Gu--Gly0159440.1
Gm--Chr08	Gm--Glyma.08G008200.1.Wm82.a2.v1	==	Gu--chr4	Gu--Gly0124530.1
Gm--Chr08	Gm--Glyma.08G009100.1.Wm82.a2.v1	==	Gu--chr4	Gu--Gly0124450.1
Gm--Chr08	Gm--Glyma.08G014900.1.Wm82.a2.v1	==	Gu--chr4	Gu--Gly0123740.1
Gm--Chr08	Gm--Glyma.08G239500.1.Wm82.a2.v1	==	Gu--chr4	Gu--Gly0150710.1
Gm--Chr08	Gm--Glyma.08G271900.1.Wm82.a2.v1	==	Gu--chr5	Gu--Gly0171630.1
Gm--Chr08	Gm--Glyma.08G274200.1.Wm82.a2.v1	==	Gu--chr5	Gu--Gly0171790.1
Gm--Chr08	Gm--Glyma.08G298700.1.Wm82.a2.v1	==	Gu--chr5	Gu--Gly0174450.1
Gm--Chr08	Gm--Glyma.08G303900.2.Wm82.a2.v1	==	Gu--chr5	Gu--Gly0190170.1
Gm--Chr08	Gm--Glyma.08G252800.1.Wm82.a2.v1	==	Gu--chr5	Gu--Gly0176590.1
Gm--Chr08	Gm--Glyma.08G197600.1.Wm82.a2.v1	==	Gu--chr6	Gu--Gly0218700.1
Gm--Chr08	Gm--Glyma.08G286500.1.Wm82.a2.v1	==	Gu--chr6	Gu--Gly0226820.1
Gm--Chr08	Gm--Glyma.08G298700.1.Wm82.a2.v1	==	Gu--chr6	Gu--Gly0228380.1
Gm--Chr08	Gm--Glyma.08G269300.1.Wm82.a2.v1	==	Gu--chr6	Gu--Gly0225180.1
Gm--Chr08	Gm--Glyma.08G271000.2.Wm82.a2.v1	==	Gu--chr6	Gu--Gly0226280.1
Gm--Chr08	Gm--Glyma.08G271900.1.Wm82.a2.v1	==	Gu--chr6	Gu--Gly0226190.1
Gm--Chr08	Gm--Glyma.08G346300.1.Wm82.a2.v1	==	Gu--chr6	Gu--Gly0219630.1
Gm--Chr08	Gm--Glyma.08G294000.1.Wm82.a2.v1	==	Gu--chr6	Gu--Gly0205300.1
Gm--Chr08	Gm--Glyma.08G166900.1.Wm82.a2.v1	==	Gu--chr6	Gu--Gly0222260.1
Gm--Chr08	Gm--Glyma.08G152500.1.Wm82.a2.v1	==	Gu--chr6	Gu--Gly0213170.1
Gm--Chr08	Gm--Glyma.08G215400.1.Wm82.a2.v1	==	Gu--chr7	Gu--Gly0233360.1
Gm--Chr08	Gm--Glyma.08G215500.1.Wm82.a2.v1	==	Gu--chr7	Gu--Gly0233330.1
Gm--Chr08	Gm--Glyma.08G298700.1.Wm82.a2.v1	==	Gu--chr8	Gu--Gly0269960.1
Gm--Chr08	Gm--Glyma.08G042000.1.Wm82.a2.v1	==	Gu--chr8	Gu--Gly0283560.1
Gm--Chr07	Gm--Glyma.07G153600.1.Wm82.a2.v1	==	Gu--chr1	Gu--Gly0026900.1
Gm--Chr07	Gm--Glyma.07G049100.1.Wm82.a2.v1	==	Gu--chr2	Gu--Gly0080270.1
Gm--Chr07	Gm--Glyma.07G055200.1.Wm82.a2.v1	==	Gu--chr2	Gu--Gly0079810.1
Gm--Chr07	Gm--Glyma.07G071000.1.Wm82.a2.v1	==	Gu--chr4	Gu--Gly0123740.1
Gm--Chr07	Gm--Glyma.07G185300.1.Wm82.a2.v1	==	Gu--chr4	Gu--Gly0137780.1
Gm--Chr07	Gm--Glyma.07G205800.1.Wm82.a2.v1	==	Gu--chr4	Gu--Gly0135700.1
Gm--Chr07	Gm--Glyma.07G027100.1.Wm82.a2.v1	==	Gu--chr4	Gu--Gly0159440.1
Gm--Chr07	Gm--Glyma.07G013600.1.Wm82.a2.v1	==	Gu--chr6	Gu--Gly0218700.1
Gm--Chr07	Gm--Glyma.07G049100.1.Wm82.a2.v1	==	Gu--chr6	Gu--Gly0216450.1
Gm--Chr07	Gm--Glyma.07G051500.1.Wm82.a2.v1	==	Gu--chr6	Gu--Gly0216250.1
Gm--Chr07	Gm--Glyma.07G055200.1.Wm82.a2.v1	==	Gu--chr6	Gu--Gly0215870.1
Gm--Chr07	Gm--Glyma.07G251100.1.Wm82.a2.v1	==	Gu--chr6	Gu--Gly0196090.1
Gm--Chr07	Gm--Glyma.07G013600.1.Wm82.a2.v1	==	Gu--chr7	Gu--Gly0255000.1
Gm--Chr07	Gm--Glyma.07G027100.1.Wm82.a2.v1	==	Gu--chr7	Gu--Gly0233330.1
Gm--Chr07	Gm--Glyma.07G027300.1.Wm82.a2.v1	==	Gu--chr7	Gu--Gly0233360.1
Gm--Chr07	Gm--Glyma.07G185300.1.Wm82.a2.v1	==	Gu--chr7	Gu--Gly0265720.1
Gm--Chr07	Gm--Glyma.07G197300.1.Wm82.a2.v1	==	Gu--chr7	Gu--Gly0264360.1
Gm--Chr07	Gm--Glyma.07G197300.1.Wm82.a2.v1	==	Gu--chr7	Gu--Gly0249110.1
Gm--Chr07	Gm--Glyma.07G205800.1.Wm82.a2.v1	==	Gu--chr7	Gu--Gly0248590.1
Gm--Chr07	Gm--Glyma.07G092700.1.Wm82.a2.v1	==	Gu--chr8	Gu--Gly0283560.1
Gm--Chr09	Gm--Glyma.09G239100.1.Wm82.a2.v1	==	Gu--chr1	Gu--Gly0022020.1
Gm--Chr09	Gm--Glyma.09G247000.1.Wm82.a2.v1	==	Gu--chr1	Gu--Gly0023030.1
Gm--Chr09	Gm--Glyma.09G149900.1.Wm82.a2.v1	==	Gu--chr1	Gu--Gly0006050.1
Gm--Chr09	Gm--Glyma.09G239100.1.Wm82.a2.v1	==	Gu--chr3	Gu--Gly0096410.1
Gm--Chr09	Gm--Glyma.09G203000.1.Wm82.a2.v1	==	Gu--chr3	Gu--Gly0084520.1
Gm--Chr09	Gm--Glyma.09G203000.1.Wm82.a2.v1	==	Gu--chr5	Gu--Gly0182960.1
Gm--Chr09	Gm--Glyma.09G203000.1.Wm82.a2.v1	==	Gu--chr5	Gu--Gly0171790.1
Gm--Chr09	Gm--Glyma.09G204500.1.Wm82.a2.v1	==	Gu--chr5	Gu--Gly0171630.1
Gm--Chr09	Gm--Glyma.09G239100.1.Wm82.a2.v1	==	Gu--chr5	Gu--Gly0174450.1
Gm--Chr09	Gm--Glyma.09G204500.1.Wm82.a2.v1	==	Gu--chr6	Gu--Gly0226190.1
Gm--Chr09	Gm--Glyma.09G149900.1.Wm82.a2.v1	==	Gu--chr6	Gu--Gly0207290.1
Gm--Chr09	Gm--Glyma.09G064200.1.Wm82.a2.v1	==	Gu--chr6	Gu--Gly0199270.1
Gm--Chr09	Gm--Glyma.09G239100.1.Wm82.a2.v1	==	Gu--chr6	Gu--Gly0228380.1
Gm--Chr09	Gm--Glyma.09G060200.1.Wm82.a2.v1	==	Gu--chr7	Gu--Gly0235060.1
Gm--Chr09	Gm--Glyma.09G064200.1.Wm82.a2.v1	==	Gu--chr7	Gu--Gly0235520.1
Gm--Chr09	Gm--Glyma.09G183500.1.Wm82.a2.v1	==	Gu--chr8	Gu--Gly0283560.1
Gm--Chr09	Gm--Glyma.09G239100.1.Wm82.a2.v1	==	Gu--chr8	Gu--Gly0269960.1

## Sheet: Mt-Gu
Gu--chr7	Gu--Gly0248040.1	==	Mt--chr2	Mt--Medtr2g082640.1.JCVIMt4.0v1
Gu--chr7	Gu--Gly0255000.1	==	Mt--chr2	Mt--Medtr2g100490.1.JCVIMt4.0v1
Gu--chr7	Gu--Gly0235060.1	==	Mt--chr2	Mt--Medtr2g038040.1.JCVIMt4.0v1
Gu--chr7	Gu--Gly0235520.1	==	Mt--chr2	Mt--Medtr2g039620.1.JCVIMt4.0v1
Gu--chr7	Gu--Gly0261070.1	==	Mt--chr2	Mt--Medtr2g022280.1.JCVIMt4.0v1
Gu--chr7	Gu--Gly0264360.1	==	Mt--chr2	Mt--Medtr2g013920.1.JCVIMt4.0v1
Gu--chr7	Gu--Gly0265720.1	==	Mt--chr2	Mt--Medtr2g010450.1.JCVIMt4.0v1
Gu--chr7	Gu--Gly0248590.1	==	Mt--chr2	Mt--Medtr2g091190.1.JCVIMt4.0v1
Gu--chr7	Gu--Gly0249110.1	==	Mt--chr2	Mt--Medtr2g090425.1.JCVIMt4.0v1
Gu--chr7	Gu--Gly0251820.1	==	Mt--chr2	Mt--Medtr2g084280.1.JCVIMt4.0v1
Gu--chr7	Gu--Gly0233330.1	==	Mt--chr2	Mt--Medtr2g104550.1.JCVIMt4.0v1
Gu--chr7	Gu--Gly0233360.1	==	Mt--chr2	Mt--Medtr2g104560.1.JCVIMt4.0v1
Gu--chr7	Gu--Gly0233370.1	==	Mt--chr2	Mt--Medtr2g104590.1.JCVIMt4.0v1
Gu--chr7	Gu--Gly0248590.1	==	Mt--chr2	Mt--Medtr2g015890.2.JCVIMt4.0v1
Gu--chr7	Gu--Gly0248040.1	==	Mt--chr2	Mt--Medtr2g089000.1.JCVIMt4.0v1
Gu--chr7	Gu--Gly0265550.1	==	Mt--chr2	Mt--Medtr2g089000.1.JCVIMt4.0v1
Gu--chr7	Gu--Gly0251820.1	==	Mt--chr4	Mt--Medtr4g057270.1.JCVIMt4.0v1
Gu--chr7	Gu--Gly0265720.1	==	Mt--chr4	Mt--Medtr4g092700.1.JCVIMt4.0v1
Gu--chr7	Gu--Gly0233330.1	==	Mt--chr4	Mt--Medtr4g009110.1.JCVIMt4.0v1
Gu--chr7	Gu--Gly0240020.1	==	Mt--chr4	Mt--Medtr4g131160.2.JCVIMt4.0v1
Gu--chr7	Gu--Gly0248590.1	==	Mt--chr4	Mt--Medtr4g087920.1.JCVIMt4.0v1
Gu--chr7	Gu--Gly0248590.1	==	Mt--chr4	Mt--Medtr4g079760.1.JCVIMt4.0v1
Gu--chr7	Gu--Gly0249110.1	==	Mt--chr4	Mt--Medtr4g078350.1.JCVIMt4.0v1
Gu--chr7	Gu--Gly0248040.1	==	Mt--chr4	Mt--Medtr4g081370.1.JCVIMt4.0v1
Gu--chr7	Gu--Gly0265550.1	==	Mt--chr4	Mt--Medtr4g081370.1.JCVIMt4.0v1
Gu--chr8	Gu--Gly0283560.1	==	Mt--chr6	Mt--Medtr6g084120.1.JCVIMt4.0v1
Gu--chr8	Gu--Gly0269960.1	==	Mt--chr6	Mt--Medtr6g011670.1.JCVIMt4.0v1
Gu--chr8	Gu--Gly0269960.1	==	Mt--chr7	Mt--Medtr7g010120.1.JCVIMt4.0v1
Gu--chr8	Gu--Gly0274620.1	==	Mt--chr7	Mt--Medtr7g083900.2.JCVIMt4.0v1
Gu--chr5	Gu--Gly0178400.1	==	Mt--chr1	Mt--Medtr1g093750.1.JCVIMt4.0v1
Gu--chr5	Gu--Gly0187540.1	==	Mt--chr3	Mt--Medtr3g070970.1.JCVIMt4.0v1
Gu--chr5	Gu--Gly0190170.1	==	Mt--chr3	Mt--Medtr3g449770.1.JCVIMt4.0v1
Gu--chr5	Gu--Gly0182030.1	==	Mt--chr3	Mt--Medtr3g099620.1.JCVIMt4.0v1
Gu--chr5	Gu--Gly0182960.1	==	Mt--chr3	Mt--Medtr3g111290.1.JCVIMt4.0v1
Gu--chr5	Gu--Gly0176590.1	==	Mt--chr4	Mt--Medtr4g110040.3.JCVIMt4.0v1
Gu--chr5	Gu--Gly0165440.1	==	Mt--chr4	Mt--Medtr4g098035.1.JCVIMt4.0v1
Gu--chr5	Gu--Gly0165450.1	==	Mt--chr4	Mt--Medtr4g097950.1.JCVIMt4.0v1
Gu--chr5	Gu--Gly0165460.1	==	Mt--chr4	Mt--Medtr4g097920.1.JCVIMt4.0v1
Gu--chr5	Gu--Gly0182030.1	==	Mt--chr5	Mt--Medtr5g064950.2.JCVIMt4.0v1
Gu--chr5	Gu--Gly0182440.1	==	Mt--chr5	Mt--Medtr5g066080.1.JCVIMt4.0v1
Gu--chr5	Gu--Gly0186290.1	==	Mt--chr5	Mt--Medtr5g079500.1.JCVIMt4.0v1
Gu--chr5	Gu--Gly0171630.1	==	Mt--chr5	Mt--Medtr5g030420.5.JCVIMt4.0v1
Gu--chr5	Gu--Gly0171790.1	==	Mt--chr5	Mt--Medtr5g030770.1.JCVIMt4.0v1
Gu--chr5	Gu--Gly0172330.1	==	Mt--chr5	Mt--Medtr5g032375.1.JCVIMt4.0v1
Gu--chr5	Gu--Gly0174450.1	==	Mt--chr5	Mt--Medtr5g039180.1.JCVIMt4.0v1
Gu--chr5	Gu--Gly0176590.1	==	Mt--chr5	Mt--Medtr5g048350.1.JCVIMt4.0v1
Gu--chr5	Gu--Gly0165440.1	==	Mt--chr5	Mt--Medtr5g014520.1.JCVIMt4.0v1
Gu--chr5	Gu--Gly0177200.1	==	Mt--chr5	Mt--Medtr5g048860.2.JCVIMt4.0v1
Gu--chr5	Gu--Gly0166740.1	==	Mt--chr5	Mt--Medtr5g017210.1.JCVIMt4.0v1
Gu--chr5	Gu--Gly0166820.1	==	Mt--chr5	Mt--Medtr5g017040.1.JCVIMt4.0v1
Gu--chr5	Gu--Gly0182960.1	==	Mt--chr5	Mt--Medtr5g030770.1.JCVIMt4.0v1
Gu--chr5	Gu--Gly0182440.1	==	Mt--chr5	Mt--Medtr5g032375.1.JCVIMt4.0v1
Gu--chr5	Gu--Gly0172330.1	==	Mt--chr5	Mt--Medtr5g066080.1.JCVIMt4.0v1
Gu--chr5	Gu--Gly0174450.1	==	Mt--chr6	Mt--Medtr6g011670.1.JCVIMt4.0v1
Gu--chr5	Gu--Gly0171630.1	==	Mt--chr8	Mt--Medtr8g067280.1.JCVIMt4.0v1
Gu--chr6	Gu--Gly0218700.1	==	Mt--chr2	Mt--Medtr2g100490.1.JCVIMt4.0v1
Gu--chr6	Gu--Gly0199270.1	==	Mt--chr2	Mt--Medtr2g039620.1.JCVIMt4.0v1
Gu--chr6	Gu--Gly0210230.1	==	Mt--chr3	Mt--Medtr3g101810.1.JCVIMt4.0v1
Gu--chr6	Gu--Gly0213170.1	==	Mt--chr3	Mt--Medtr3g027650.1.JCVIMt4.0v1
Gu--chr6	Gu--Gly0196090.1	==	Mt--chr4	Mt--Medtr4g118830.1.JCVIMt4.0v1
Gu--chr6	Gu--Gly0201590.1	==	Mt--chr4	Mt--Medtr4g131160.2.JCVIMt4.0v1
Gu--chr6	Gu--Gly0209100.1	==	Mt--chr4	Mt--Medtr4g098035.1.JCVIMt4.0v1
Gu--chr6	Gu--Gly0209110.1	==	Mt--chr4	Mt--Medtr4g097950.1.JCVIMt4.0v1
Gu--chr6	Gu--Gly0209120.1	==	Mt--chr4	Mt--Medtr4g097920.1.JCVIMt4.0v1
Gu--chr6	Gu--Gly0209100.1	==	Mt--chr5	Mt--Medtr5g014520.1.JCVIMt4.0v1
Gu--chr6	Gu--Gly0210230.1	==	Mt--chr5	Mt--Medtr5g017210.1.JCVIMt4.0v1
Gu--chr6	Gu--Gly0228380.1	==	Mt--chr5	Mt--Medtr5g039180.1.JCVIMt4.0v1
Gu--chr6	Gu--Gly0226190.1	==	Mt--chr5	Mt--Medtr5g030420.5.JCVIMt4.0v1
Gu--chr6	Gu--Gly0215870.1	==	Mt--chr7	Mt--Medtr7g117670.1.JCVIMt4.0v1
Gu--chr6	Gu--Gly0228380.1	==	Mt--chr7	Mt--Medtr7g010120.1.JCVIMt4.0v1
Gu--chr6	Gu--Gly0219630.1	==	Mt--chr7	Mt--Medtr7g053410.2.JCVIMt4.0v1
Gu--chr6	Gu--Gly0213170.1	==	Mt--chr8	Mt--Medtr8g036235.2.JCVIMt4.0v1
Gu--chr6	Gu--Gly0215870.1	==	Mt--chr8	Mt--Medtr8g027495.1.JCVIMt4.0v1
Gu--chr6	Gu--Gly0216250.1	==	Mt--chr8	Mt--Medtr8g024770.1.JCVIMt4.0v1
Gu--chr6	Gu--Gly0216450.1	==	Mt--chr8	Mt--Medtr8g024210.1.JCVIMt4.0v1
Gu--chr6	Gu--Gly0218700.1	==	Mt--chr8	Mt--Medtr8g015450.3.JCVIMt4.0v1
Gu--chr6	Gu--Gly0226190.1	==	Mt--chr8	Mt--Medtr8g067280.1.JCVIMt4.0v1
Gu--chr6	Gu--Gly0226280.1	==	Mt--chr8	Mt--Medtr8g066770.1.JCVIMt4.0v1
Gu--chr6	Gu--Gly0226820.1	==	Mt--chr8	Mt--Medtr8g064700.1.JCVIMt4.0v1
Gu--chr6	Gu--Gly0219630.1	==	Mt--chr8	Mt--Medtr8g012290.2.JCVIMt4.0v1
Gu--chr3	Gu--Gly0088740.1	==	Mt--chr1	Mt--Medtr1g018090.1.JCVIMt4.0v1
Gu--chr3	Gu--Gly0088740.1	==	Mt--chr1	Mt--Medtr1g106460.1.JCVIMt4.0v1
Gu--chr3	Gu--Gly0116140.1	==	Mt--chr1	Mt--Medtr1g028470.1.JCVIMt4.0v1
Gu--chr3	Gu--Gly0095420.1	==	Mt--chr2	Mt--Medtr2g098310.5.JCVIMt4.0v1
Gu--chr3	Gu--Gly0116140.1	==	Mt--chr3	Mt--Medtr3g090850.1.JCVIMt4.0v1
Gu--chr3	Gu--Gly0081970.1	==	Mt--chr3	Mt--Medtr3g116770.2.JCVIMt4.0v1
Gu--chr3	Gu--Gly0084520.1	==	Mt--chr3	Mt--Medtr3g111290.1.JCVIMt4.0v1
Gu--chr3	Gu--Gly0088740.1	==	Mt--chr3	Mt--Medtr3g103030.1.JCVIMt4.0v1
Gu--chr3	Gu--Gly0089200.1	==	Mt--chr3	Mt--Medtr3g101810.1.JCVIMt4.0v1
Gu--chr3	Gu--Gly0090380.1	==	Mt--chr3	Mt--Medtr3g099620.1.JCVIMt4.0v1
Gu--chr3	Gu--Gly0090940.1	==	Mt--chr3	Mt--Medtr3g498825.1.JCVIMt4.0v1
Gu--chr3	Gu--Gly0091010.1	==	Mt--chr3	Mt--Medtr3g498695.1.JCVIMt4.0v1
Gu--chr3	Gu--Gly0109520.1	==	Mt--chr3	Mt--Medtr3g070970.1.JCVIMt4.0v1
Gu--chr3	Gu--Gly0095420.1	==	Mt--chr3	Mt--Medtr3g027650.1.JCVIMt4.0v1
Gu--chr3	Gu--Gly0102210.1	==	Mt--chr3	Mt--Medtr3g449770.1.JCVIMt4.0v1
Gu--chr3	Gu--Gly0081970.1	==	Mt--chr4	Mt--Medtr4g070320.1.JCVIMt4.0v1
Gu--chr3	Gu--Gly0090380.1	==	Mt--chr5	Mt--Medtr5g064950.2.JCVIMt4.0v1
Gu--chr3	Gu--Gly0084520.1	==	Mt--chr5	Mt--Medtr5g030770.1.JCVIMt4.0v1
Gu--chr3	Gu--Gly0096410.1	==	Mt--chr6	Mt--Medtr6g011670.1.JCVIMt4.0v1
Gu--chr3	Gu--Gly0095420.1	==	Mt--chr7	Mt--Medtr7g092540.1.JCVIMt4.0v1
Gu--chr3	Gu--Gly0096410.1	==	Mt--chr7	Mt--Medtr7g010120.1.JCVIMt4.0v1
Gu--chr3	Gu--Gly0090940.1	==	Mt--chr8	Mt--Medtr8g099880.1.JCVIMt4.0v1
Gu--chr3	Gu--Gly0095420.1	==	Mt--chr8	Mt--Medtr8g036235.2.JCVIMt4.0v1
Gu--chr4	Gu--Gly0129500.1	==	Mt--chr2	Mt--Medtr2g084280.1.JCVIMt4.0v1
Gu--chr4	Gu--Gly0132160.1	==	Mt--chr2	Mt--Medtr2g090425.1.JCVIMt4.0v1
Gu--chr4	Gu--Gly0159450.1	==	Mt--chr2	Mt--Medtr2g104590.1.JCVIMt4.0v1
Gu--chr4	Gu--Gly0135700.1	==	Mt--chr2	Mt--Medtr2g015890.2.JCVIMt4.0v1
Gu--chr4	Gu--Gly0137780.1	==	Mt--chr2	Mt--Medtr2g010450.1.JCVIMt4.0v1
Gu--chr4	Gu--Gly0127120.1	==	Mt--chr2	Mt--Medtr2g098310.5.JCVIMt4.0v1
Gu--chr4	Gu--Gly0133250.1	==	Mt--chr2	Mt--Medtr2g082640.1.JCVIMt4.0v1
Gu--chr4	Gu--Gly0145700.1	==	Mt--chr3	Mt--Medtr3g116770.2.JCVIMt4.0v1
Gu--chr4	Gu--Gly0124450.1	==	Mt--chr3	Mt--Medtr3g498825.1.JCVIMt4.0v1
Gu--chr4	Gu--Gly0124530.1	==	Mt--chr3	Mt--Medtr3g498695.1.JCVIMt4.0v1
Gu--chr4	Gu--Gly0132160.1	==	Mt--chr4	Mt--Medtr4g078350.1.JCVIMt4.0v1
Gu--chr4	Gu--Gly0133250.1	==	Mt--chr4	Mt--Medtr4g081370.1.JCVIMt4.0v1
Gu--chr4	Gu--Gly0134930.1	==	Mt--chr4	Mt--Medtr4g085660.1.JCVIMt4.0v1
Gu--chr4	Gu--Gly0135700.1	==	Mt--chr4	Mt--Medtr4g087920.1.JCVIMt4.0v1
Gu--chr4	Gu--Gly0137780.1	==	Mt--chr4	Mt--Medtr4g092700.1.JCVIMt4.0v1
Gu--chr4	Gu--Gly0140000.1	==	Mt--chr4	Mt--Medtr4g094758.1.JCVIMt4.0v1
Gu--chr4	Gu--Gly0145700.1	==	Mt--chr4	Mt--Medtr4g070320.1.JCVIMt4.0v1
Gu--chr4	Gu--Gly0147660.1	==	Mt--chr4	Mt--Medtr4g075480.3.JCVIMt4.0v1
Gu--chr4	Gu--Gly0133250.1	==	Mt--chr4	Mt--Medtr4g108360.1.JCVIMt4.0v1
Gu--chr4	Gu--Gly0127120.1	==	Mt--chr4	Mt--Medtr4g065870.1.JCVIMt4.0v1
Gu--chr4	Gu--Gly0129500.1	==	Mt--chr4	Mt--Medtr4g057270.1.JCVIMt4.0v1
Gu--chr4	Gu--Gly0150710.1	==	Mt--chr4	Mt--Medtr4g033295.1.JCVIMt4.0v1
Gu--chr4	Gu--Gly0123740.1	==	Mt--chr8	Mt--Medtr8g098275.1.JCVIMt4.0v1
Gu--chr4	Gu--Gly0124450.1	==	Mt--chr8	Mt--Medtr8g099880.1.JCVIMt4.0v1
Gu--chr1	Gu--Gly0040110.1	==	Mt--chr1	Mt--Medtr1g069155.1.JCVIMt4.0v1
Gu--chr1	Gu--Gly0012690.1	==	Mt--chr1	Mt--Medtr1g084980.1.JCVIMt4.0v1
Gu--chr1	Gu--Gly0000240.1	==	Mt--chr1	Mt--Medtr1g116790.1.JCVIMt4.0v1
Gu--chr1	Gu--Gly0001950.1	==	Mt--chr1	Mt--Medtr1g112680.1.JCVIMt4.0v1
Gu--chr1	Gu--Gly0004360.1	==	Mt--chr1	Mt--Medtr1g106460.1.JCVIMt4.0v1
Gu--chr1	Gu--Gly0009500.1	==	Mt--chr1	Mt--Medtr1g093750.1.JCVIMt4.0v1
Gu--chr1	Gu--Gly0012970.1	==	Mt--chr1	Mt--Medtr1g084980.1.JCVIMt4.0v1
Gu--chr1	Gu--Gly0014290.1	==	Mt--chr1	Mt--Medtr1g082480.1.JCVIMt4.0v1
Gu--chr1	Gu--Gly0014820.1	==	Mt--chr1	Mt--Medtr1g080890.1.JCVIMt4.0v1
Gu--chr1	Gu--Gly0015830.1	==	Mt--chr1	Mt--Medtr1g077640.1.JCVIMt4.0v1
Gu--chr1	Gu--Gly0017750.1	==	Mt--chr1	Mt--Medtr1g072530.1.JCVIMt4.0v1
Gu--chr1	Gu--Gly0017850.1	==	Mt--chr1	Mt--Medtr1g072320.1.JCVIMt4.0v1
Gu--chr1	Gu--Gly0018350.1	==	Mt--chr1	Mt--Medtr1g070870.2.JCVIMt4.0v1
Gu--chr1	Gu--Gly0018700.1	==	Mt--chr1	Mt--Medtr1g070180.1.JCVIMt4.0v1
Gu--chr1	Gu--Gly0004360.1	==	Mt--chr1	Mt--Medtr1g018090.1.JCVIMt4.0v1
Gu--chr1	Gu--Gly0018350.1	==	Mt--chr1	Mt--Medtr1g080890.1.JCVIMt4.0v1
Gu--chr1	Gu--Gly0020490.1	==	Mt--chr4	Mt--Medtr4g110040.3.JCVIMt4.0v1
Gu--chr1	Gu--Gly0004360.1	==	Mt--chr5	Mt--Medtr5g005110.1.JCVIMt4.0v1
Gu--chr1	Gu--Gly0022020.1	==	Mt--chr6	Mt--Medtr6g011670.1.JCVIMt4.0v1
Gu--chr1	Gu--Gly0012690.1	==	Mt--chr7	Mt--Medtr7g110810.1.JCVIMt4.0v1
Gu--chr1	Gu--Gly0012970.1	==	Mt--chr7	Mt--Medtr7g111320.1.JCVIMt4.0v1
Gu--chr1	Gu--Gly0014290.1	==	Mt--chr7	Mt--Medtr7g113830.1.JCVIMt4.0v1
Gu--chr1	Gu--Gly0018700.1	==	Mt--chr7	Mt--Medtr7g096650.1.JCVIMt4.0v1
Gu--chr1	Gu--Gly0023030.1	==	Mt--chr7	Mt--Medtr7g080780.1.JCVIMt4.0v1
Gu--chr1	Gu--Gly0020490.1	==	Mt--chr7	Mt--Medtr7g017320.1.JCVIMt4.0v1
Gu--chr1	Gu--Gly0022020.1	==	Mt--chr7	Mt--Medtr7g010120.1.JCVIMt4.0v1
Gu--chr1	Gu--Gly0026900.1	==	Mt--chr7	Mt--Medtr7g069590.1.JCVIMt4.0v1
Gu--chr1	Gu--Gly0040110.1	==	Mt--chr7	Mt--Medtr7g099540.1.JCVIMt4.0v1
Gu--chr1	Gu--Gly0012690.1	==	Mt--chr7	Mt--Medtr7g111320.1.JCVIMt4.0v1
Gu--chr1	Gu--Gly0012970.1	==	Mt--chr7	Mt--Medtr7g110810.1.JCVIMt4.0v1
Gu--chr2	Gu--Gly0076540.1	==	Mt--chr1	Mt--Medtr1g084980.1.JCVIMt4.0v1
Gu--chr2	Gu--Gly0044810.1	==	Mt--chr1	Mt--Medtr1g019240.1.JCVIMt4.0v1
Gu--chr2	Gu--Gly0045230.1	==	Mt--chr1	Mt--Medtr1g018090.1.JCVIMt4.0v1
Gu--chr2	Gu--Gly0045610.1	==	Mt--chr1	Mt--Medtr1g017350.1.JCVIMt4.0v1
Gu--chr2	Gu--Gly0069280.1	==	Mt--chr1	Mt--Medtr1g072320.1.JCVIMt4.0v1
Gu--chr2	Gu--Gly0069860.1	==	Mt--chr1	Mt--Medtr1g070870.2.JCVIMt4.0v1
Gu--chr2	Gu--Gly0070170.1	==	Mt--chr1	Mt--Medtr1g070180.1.JCVIMt4.0v1
Gu--chr2	Gu--Gly0071090.1	==	Mt--chr1	Mt--Medtr1g069155.1.JCVIMt4.0v1
Gu--chr2	Gu--Gly0076790.1	==	Mt--chr1	Mt--Medtr1g084980.1.JCVIMt4.0v1
Gu--chr2	Gu--Gly0077970.1	==	Mt--chr1	Mt--Medtr1g082480.1.JCVIMt4.0v1
Gu--chr2	Gu--Gly0062530.1	==	Mt--chr1	Mt--Medtr1g028470.1.JCVIMt4.0v1
Gu--chr2	Gu--Gly0045230.1	==	Mt--chr1	Mt--Medtr1g106460.1.JCVIMt4.0v1
Gu--chr2	Gu--Gly0045230.1	==	Mt--chr3	Mt--Medtr3g103030.1.JCVIMt4.0v1
Gu--chr2	Gu--Gly0062530.1	==	Mt--chr3	Mt--Medtr3g090850.1.JCVIMt4.0v1
Gu--chr2	Gu--Gly0066940.1	==	Mt--chr7	Mt--Medtr7g089400.1.JCVIMt4.0v1
Gu--chr2	Gu--Gly0067340.1	==	Mt--chr7	Mt--Medtr7g090410.1.JCVIMt4.0v1
Gu--chr2	Gu--Gly0068280.1	==	Mt--chr7	Mt--Medtr7g092510.1.JCVIMt4.0v1
Gu--chr2	Gu--Gly0068300.1	==	Mt--chr7	Mt--Medtr7g092540.1.JCVIMt4.0v1
Gu--chr2	Gu--Gly0070020.1	==	Mt--chr7	Mt--Medtr7g096350.1.JCVIMt4.0v1
Gu--chr2	Gu--Gly0070170.1	==	Mt--chr7	Mt--Medtr7g096650.1.JCVIMt4.0v1
Gu--chr2	Gu--Gly0071090.1	==	Mt--chr7	Mt--Medtr7g099540.1.JCVIMt4.0v1
Gu--chr2	Gu--Gly0076540.1	==	Mt--chr7	Mt--Medtr7g110810.1.JCVIMt4.0v1
Gu--chr2	Gu--Gly0076790.1	==	Mt--chr7	Mt--Medtr7g111320.1.JCVIMt4.0v1
Gu--chr2	Gu--Gly0077970.1	==	Mt--chr7	Mt--Medtr7g113830.1.JCVIMt4.0v1
Gu--chr2	Gu--Gly0079810.1	==	Mt--chr7	Mt--Medtr7g117670.1.JCVIMt4.0v1
Gu--chr2	Gu--Gly0059870.1	==	Mt--chr7	Mt--Medtr7g092540.1.JCVIMt4.0v1
Gu--chr2	Gu--Gly0056970.1	==	Mt--chr7	Mt--Medtr7g059260.1.JCVIMt4.0v1
Gu--chr2	Gu--Gly0055650.1	==	Mt--chr7	Mt--Medtr7g053410.2.JCVIMt4.0v1
Gu--chr2	Gu--Gly0047840.1	==	Mt--chr7	Mt--Medtr7g083900.2.JCVIMt4.0v1
Gu--chr2	Gu--Gly0076790.1	==	Mt--chr7	Mt--Medtr7g110810.1.JCVIMt4.0v1
Gu--chr2	Gu--Gly0055650.1	==	Mt--chr8	Mt--Medtr8g012290.2.JCVIMt4.0v1
Gu--chr2	Gu--Gly0079810.1	==	Mt--chr8	Mt--Medtr8g027495.1.JCVIMt4.0v1
Gu--chr2	Gu--Gly0080270.1	==	Mt--chr8	Mt--Medtr8g024210.1.JCVIMt4.0v1
