# Supplementary material for: Genome-wide identification and expression analysis of bHLH gene family revealed their potential roles in abiotic stress response, anthocyanin biosynthesis and trichome formation in Glycyrrhiza uralensis
Source: Front Plant Sci. 2025 Jan 21;15:1485757. doi: 10.3389/fpls.2024.1485757 (PMC11790457; doi:10.3389/fpls.2024.1485757)
Supplement: Supplementary file 11 [file Table10.xlsx]

## Sheet: out.Level2
GO ID (level1)	GO Term (level1)	GO ID (level2)	GO Term (level2)	number_of_out (All)	Genes_of_out
GO:0008150	Biological Process	GO:0050789	regulation of biological process	109	GubHLH1,GubHLH10,GubHLH100,GubHLH101,GubHLH102,GubHLH103,GubHLH104,GubHLH105,GubHLH106,GubHLH107,GubHLH108,GubHLH109,GubHLH111,GubHLH112,GubHLH113,GubHLH114,GubHLH116,GubHLH118,GubHLH119,GubHLH12,GubHLH120,GubHLH121,GubHLH122,GubHLH123,GubHLH124,GubHLH125,GubHLH126,GubHLH127,GubHLH128,GubHLH129,GubHLH13,GubHLH130,GubHLH132,GubHLH133,GubHLH134,GubHLH135,GubHLH136,GubHLH138,GubHLH139,GubHLH15,GubHL…
GO:0008150	Biological Process	GO:0065007	biological regulation	109	GubHLH1,GubHLH10,GubHLH100,GubHLH101,GubHLH102,GubHLH103,GubHLH104,GubHLH105,GubHLH106,GubHLH107,GubHLH108,GubHLH109,GubHLH111,GubHLH112,GubHLH113,GubHLH114,GubHLH116,GubHLH118,GubHLH119,GubHLH12,GubHLH120,GubHLH121,GubHLH122,GubHLH123,GubHLH124,GubHLH125,GubHLH126,GubHLH127,GubHLH128,GubHLH129,GubHLH13,GubHLH130,GubHLH132,GubHLH133,GubHLH134,GubHLH135,GubHLH136,GubHLH138,GubHLH139,GubHLH15,GubHL…
GO:0008150	Biological Process	GO:0008152	metabolic process	107	GubHLH1,GubHLH10,GubHLH100,GubHLH101,GubHLH102,GubHLH103,GubHLH104,GubHLH105,GubHLH106,GubHLH107,GubHLH108,GubHLH109,GubHLH111,GubHLH112,GubHLH113,GubHLH114,GubHLH116,GubHLH118,GubHLH12,GubHLH120,GubHLH121,GubHLH122,GubHLH123,GubHLH124,GubHLH125,GubHLH126,GubHLH127,GubHLH128,GubHLH129,GubHLH13,GubHLH130,GubHLH132,GubHLH133,GubHLH134,GubHLH135,GubHLH136,GubHLH138,GubHLH139,GubHLH15,GubHLH16,GubHLH…
GO:0008150	Biological Process	GO:0009987	cellular process	107	GubHLH1,GubHLH10,GubHLH100,GubHLH101,GubHLH102,GubHLH103,GubHLH104,GubHLH105,GubHLH106,GubHLH107,GubHLH108,GubHLH109,GubHLH111,GubHLH112,GubHLH113,GubHLH114,GubHLH116,GubHLH118,GubHLH12,GubHLH120,GubHLH121,GubHLH122,GubHLH123,GubHLH124,GubHLH125,GubHLH126,GubHLH127,GubHLH128,GubHLH129,GubHLH13,GubHLH130,GubHLH132,GubHLH133,GubHLH134,GubHLH135,GubHLH136,GubHLH138,GubHLH139,GubHLH15,GubHLH16,GubHLH…
GO:0008150	Biological Process	GO:0044699	single-organism process	62	GubHLH1,GubHLH10,GubHLH100,GubHLH106,GubHLH107,GubHLH109,GubHLH116,GubHLH119,GubHLH12,GubHLH127,GubHLH128,GubHLH13,GubHLH133,GubHLH135,GubHLH138,GubHLH15,GubHLH16,GubHLH17,GubHLH2,GubHLH21,GubHLH23,GubHLH24,GubHLH26,GubHLH27,GubHLH3,GubHLH30,GubHLH32,GubHLH33,GubHLH35,GubHLH37,GubHLH38,GubHLH39,GubHLH4,GubHLH41,GubHLH42,GubHLH43,GubHLH44,GubHLH48,GubHLH49,GubHLH50,GubHLH51,GubHLH54,GubHLH55,GubHL…
GO:0008150	Biological Process	GO:0050896	response to stimulus	51	GubHLH10,GubHLH107,GubHLH109,GubHLH116,GubHLH119,GubHLH12,GubHLH126,GubHLH13,GubHLH130,GubHLH134,GubHLH138,GubHLH15,GubHLH16,GubHLH21,GubHLH23,GubHLH24,GubHLH25,GubHLH26,GubHLH27,GubHLH30,GubHLH32,GubHLH33,GubHLH35,GubHLH37,GubHLH38,GubHLH39,GubHLH42,GubHLH43,GubHLH44,GubHLH48,GubHLH50,GubHLH53,GubHLH54,GubHLH55,GubHLH56,GubHLH57,GubHLH58,GubHLH59,GubHLH63,GubHLH64,GubHLH65,GubHLH66,GubHLH67,GubH…
GO:0008150	Biological Process	GO:0032502	developmental process	48	GubHLH10,GubHLH100,GubHLH106,GubHLH107,GubHLH109,GubHLH116,GubHLH119,GubHLH127,GubHLH13,GubHLH133,GubHLH138,GubHLH15,GubHLH17,GubHLH2,GubHLH21,GubHLH23,GubHLH24,GubHLH26,GubHLH27,GubHLH3,GubHLH32,GubHLH33,GubHLH37,GubHLH38,GubHLH4,GubHLH41,GubHLH42,GubHLH44,GubHLH48,GubHLH50,GubHLH51,GubHLH54,GubHLH55,GubHLH57,GubHLH58,GubHLH61,GubHLH63,GubHLH64,GubHLH66,GubHLH67,GubHLH71,GubHLH75,GubHLH77,GubHLH…
GO:0008150	Biological Process	GO:0032501	multicellular organismal process	46	GubHLH10,GubHLH100,GubHLH106,GubHLH107,GubHLH109,GubHLH116,GubHLH119,GubHLH127,GubHLH13,GubHLH133,GubHLH138,GubHLH15,GubHLH17,GubHLH2,GubHLH21,GubHLH23,GubHLH24,GubHLH26,GubHLH27,GubHLH3,GubHLH32,GubHLH33,GubHLH37,GubHLH4,GubHLH41,GubHLH42,GubHLH44,GubHLH48,GubHLH50,GubHLH51,GubHLH54,GubHLH55,GubHLH57,GubHLH58,GubHLH61,GubHLH63,GubHLH66,GubHLH67,GubHLH71,GubHLH75,GubHLH77,GubHLH83,GubHLH84,GubHLH…
GO:0008150	Biological Process	GO:0000003	reproduction	27	GubHLH100,GubHLH106,GubHLH107,GubHLH12,GubHLH127,GubHLH13,GubHLH138,GubHLH15,GubHLH16,GubHLH2,GubHLH23,GubHLH26,GubHLH27,GubHLH32,GubHLH37,GubHLH39,GubHLH48,GubHLH51,GubHLH54,GubHLH55,GubHLH66,GubHLH67,GubHLH71,GubHLH75,GubHLH83,GubHLH84,GubHLH98
GO:0008150	Biological Process	GO:0022414	reproductive process	27	GubHLH100,GubHLH106,GubHLH107,GubHLH12,GubHLH127,GubHLH13,GubHLH138,GubHLH15,GubHLH16,GubHLH2,GubHLH23,GubHLH26,GubHLH27,GubHLH32,GubHLH37,GubHLH39,GubHLH48,GubHLH51,GubHLH54,GubHLH55,GubHLH66,GubHLH67,GubHLH71,GubHLH75,GubHLH83,GubHLH84,GubHLH98
GO:0008150	Biological Process	GO:0048518	positive regulation of biological process	18	GubHLH10,GubHLH106,GubHLH109,GubHLH116,GubHLH133,GubHLH138,GubHLH15,GubHLH26,GubHLH33,GubHLH44,GubHLH48,GubHLH54,GubHLH61,GubHLH63,GubHLH64,GubHLH66,GubHLH75,GubHLH85
GO:0008150	Biological Process	GO:0023052	signaling	17	GubHLH10,GubHLH116,GubHLH138,GubHLH15,GubHLH21,GubHLH26,GubHLH38,GubHLH42,GubHLH43,GubHLH44,GubHLH54,GubHLH58,GubHLH64,GubHLH66,GubHLH85,GubHLH9,GubHLH97
GO:0008150	Biological Process	GO:0048519	negative regulation of biological process	12	GubHLH108,GubHLH138,GubHLH21,GubHLH23,GubHLH26,GubHLH27,GubHLH40,GubHLH42,GubHLH46,GubHLH54,GubHLH66,GubHLH84
GO:0008150	Biological Process	GO:0051704	multi-organism process	12	GubHLH100,GubHLH116,GubHLH12,GubHLH127,GubHLH130,GubHLH134,GubHLH16,GubHLH27,GubHLH39,GubHLH59,GubHLH69,GubHLH85
GO:0008150	Biological Process	GO:0071840	cellular component organization or biogenesis	7	GubHLH109,GubHLH116,GubHLH13,GubHLH24,GubHLH50,GubHLH64,GubHLH85
GO:0008150	Biological Process	GO:0040007	growth	2	GubHLH100,GubHLH127
GO:0008150	Biological Process	GO:0048511	rhythmic process	2	GubHLH23,GubHLH84
GO:0008150	Biological Process	GO:0051179	localization	1	GubHLH106
GO:0003674	Molecular Function	GO:0005488	binding	137	GubHLH1,GubHLH10,GubHLH100,GubHLH101,GubHLH102,GubHLH103,GubHLH104,GubHLH105,GubHLH106,GubHLH107,GubHLH108,GubHLH109,GubHLH11,GubHLH110,GubHLH111,GubHLH112,GubHLH113,GubHLH114,GubHLH115,GubHLH116,GubHLH117,GubHLH118,GubHLH119,GubHLH12,GubHLH120,GubHLH121,GubHLH122,GubHLH123,GubHLH124,GubHLH125,GubHLH126,GubHLH127,GubHLH128,GubHLH129,GubHLH13,GubHLH130,GubHLH131,GubHLH132,GubHLH133,GubHLH134,GubHL…
GO:0003674	Molecular Function	GO:0001071	nucleic acid binding transcription factor activity	133	GubHLH1,GubHLH10,GubHLH100,GubHLH101,GubHLH102,GubHLH103,GubHLH104,GubHLH105,GubHLH106,GubHLH107,GubHLH108,GubHLH109,GubHLH11,GubHLH110,GubHLH111,GubHLH112,GubHLH113,GubHLH114,GubHLH115,GubHLH116,GubHLH117,GubHLH118,GubHLH119,GubHLH12,GubHLH120,GubHLH121,GubHLH122,GubHLH123,GubHLH124,GubHLH125,GubHLH126,GubHLH127,GubHLH128,GubHLH129,GubHLH13,GubHLH130,GubHLH131,GubHLH132,GubHLH133,GubHLH134,GubHL…
GO:0003674	Molecular Function	GO:0003824	catalytic activity	2	GubHLH10,GubHLH44
GO:0005575	Cellular Component	GO:0005623	cell	138	GubHLH1,GubHLH10,GubHLH100,GubHLH101,GubHLH102,GubHLH103,GubHLH104,GubHLH105,GubHLH106,GubHLH107,GubHLH108,GubHLH109,GubHLH11,GubHLH110,GubHLH111,GubHLH112,GubHLH113,GubHLH114,GubHLH115,GubHLH116,GubHLH117,GubHLH118,GubHLH119,GubHLH12,GubHLH120,GubHLH121,GubHLH122,GubHLH123,GubHLH124,GubHLH125,GubHLH126,GubHLH127,GubHLH128,GubHLH129,GubHLH13,GubHLH130,GubHLH131,GubHLH132,GubHLH133,GubHLH134,GubHL…
GO:0005575	Cellular Component	GO:0043226	organelle	138	GubHLH1,GubHLH10,GubHLH100,GubHLH101,GubHLH102,GubHLH103,GubHLH104,GubHLH105,GubHLH106,GubHLH107,GubHLH108,GubHLH109,GubHLH11,GubHLH110,GubHLH111,GubHLH112,GubHLH113,GubHLH114,GubHLH115,GubHLH116,GubHLH117,GubHLH118,GubHLH119,GubHLH12,GubHLH120,GubHLH121,GubHLH122,GubHLH123,GubHLH124,GubHLH125,GubHLH126,GubHLH127,GubHLH128,GubHLH129,GubHLH13,GubHLH130,GubHLH131,GubHLH132,GubHLH133,GubHLH134,GubHL…
GO:0005575	Cellular Component	GO:0044464	cell part	138	GubHLH1,GubHLH10,GubHLH100,GubHLH101,GubHLH102,GubHLH103,GubHLH104,GubHLH105,GubHLH106,GubHLH107,GubHLH108,GubHLH109,GubHLH11,GubHLH110,GubHLH111,GubHLH112,GubHLH113,GubHLH114,GubHLH115,GubHLH116,GubHLH117,GubHLH118,GubHLH119,GubHLH12,GubHLH120,GubHLH121,GubHLH122,GubHLH123,GubHLH124,GubHLH125,GubHLH126,GubHLH127,GubHLH128,GubHLH129,GubHLH13,GubHLH130,GubHLH131,GubHLH132,GubHLH133,GubHLH134,GubHL…
GO:0005575	Cellular Component	GO:0032991	macromolecular complex	7	GubHLH102,GubHLH130,GubHLH134,GubHLH30,GubHLH35,GubHLH59,GubHLH69
GO:0005575	Cellular Component	GO:0044422	organelle part	7	GubHLH102,GubHLH130,GubHLH134,GubHLH30,GubHLH35,GubHLH59,GubHLH69
GO:0005575	Cellular Component	GO:0030054	cell junction	1	GubHLH27
GO:0005575	Cellular Component	GO:0055044	symplast	1	GubHLH27
