# Supplementary material for: Genome-wide identification and expression analysis of bHLH gene family revealed their potential roles in abiotic stress response, anthocyanin biosynthesis and trichome formation in Glycyrrhiza uralensis
Source: Front Plant Sci. 2025 Jan 21;15:1485757. doi: 10.3389/fpls.2024.1485757 (PMC11790457; doi:10.3389/fpls.2024.1485757)
Supplement: Supplementary file 12 [file Table11.xlsx]

## Sheet: out.path
KEGG_A_class	KEGG_B_class	Pathway	out (94)	Pathway ID	Genes	K_IDs
Organismal Systems	Environmental adaptation	Plant-pathogen interaction	24	ko04626	GubHLH1;GubHLH12;GubHLH16;GubHLH21;GubHLH24;GubHLH25;GubHLH28;GubHLH32;GubHLH36;GubHLH37;GubHLH39;GubHLH48;GubHLH53;GubHLH55;GubHLH65;GubHLH67;GubHLH75;GubHLH77;GubHLH90;GubHLH101;GubHLH107;GubHLH112;GubHLH114;GubHLH139	K18878+K18878+K18878+K18878+K18878+K18878+K18878+K18878+K18878+K18878+K18878+K18878+K18878+K18878+K18878+K18878+K18878+K18878+K18878+K18878+K18878+K18878+K18878+K18878
Organismal Systems	Environmental adaptation	Circadian rhythm - plant	18	ko04712	GubHLH3;GubHLH4;GubHLH9;GubHLH18;GubHLH23;GubHLH27;GubHLH42;GubHLH50;GubHLH51;GubHLH58;GubHLH62;GubHLH83;GubHLH84;GubHLH89;GubHLH95;GubHLH97;GubHLH100;GubHLH106	K12126+K12126+K12126+K12126+K12126+K12126+K12126+K12126+K12126+K12126+K12126+K12126+K12126+K12126+K12126+K12126+K12126+K12126
Environmental Information Processing	Signal transduction	MAPK signaling pathway - plant	43	ko04016	GubHLH2;GubHLH5;GubHLH6;GubHLH7;GubHLH13;GubHLH17;GubHLH20;GubHLH35;GubHLH38;GubHLH41;GubHLH49;GubHLH59;GubHLH61;GubHLH66;GubHLH68;GubHLH71;GubHLH72;GubHLH73;GubHLH74;GubHLH78;GubHLH80;GubHLH81;GubHLH82;GubHLH86;GubHLH87;GubHLH93;GubHLH96;GubHLH99;GubHLH102;GubHLH103;GubHLH104;GubHLH105;GubHLH113;GubHLH115;GubHLH120;GubHLH121;GubHLH122;GubHLH123;GubHLH126;GubHLH129;GubHLH131;GubHLH133;GubHLH136	K13422+K20558+K20558+K20558+K13422+K13422+K13422+K20558+K13422+K13422+K13422+K20558+K13422+K13422+K13422+K13422+K13422+K13422+K13422+K13422+K13422+K13422+K13422+K13422+K13422+K13422+K13422+K13422+K13422+K13422+K13422+K13422+K13422+K13422+K13422+K13422+K13422+K13422+K13422+K13422+K13422+K20558+K13422
Environmental Information Processing	Signal transduction	Plant hormone signal transduction	64	ko04075	GubHLH2;GubHLH3;GubHLH4;GubHLH9;GubHLH10;GubHLH13;GubHLH14;GubHLH17;GubHLH18;GubHLH20;GubHLH22;GubHLH23;GubHLH27;GubHLH38;GubHLH41;GubHLH42;GubHLH43;GubHLH44;GubHLH49;GubHLH50;GubHLH51;GubHLH58;GubHLH61;GubHLH62;GubHLH66;GubHLH68;GubHLH71;GubHLH72;GubHLH73;GubHLH74;GubHLH78;GubHLH80;GubHLH81;GubHLH82;GubHLH83;GubHLH84;GubHLH86;GubHLH87;GubHLH89;GubHLH91;GubHLH93;GubHLH95;GubHLH96;GubHLH97;GubHLH9…	K13422+K12126+K12126+K12126+K16189+K13422+K16189+K13422+K12126+K13422+K16189+K12126+K12126+K13422+K13422+K12126+K16189+K16189+K13422+K12126+K12126+K12126+K13422+K12126+K13422+K13422+K13422+K13422+K13422+K13422+K13422+K13422+K13422+K13422+K12126+K12126+K13422+K13422+K12126+K16189+K13422+K12126+K13422+K12126+K13422+K12126+K13422+K13422+K13422+K13422+K12126+K16189+K13422+K13422+K13422+K13422+K13422+…
