# Supplementary material for: Genome-wide identification and expression analysis of bHLH gene family revealed their potential roles in abiotic stress response, anthocyanin biosynthesis and trichome formation in Glycyrrhiza uralensis
Source: Front Plant Sci. 2025 Jan 21;15:1485757. doi: 10.3389/fpls.2024.1485757 (PMC11790457; doi:10.3389/fpls.2024.1485757)
Supplement: Supplementary file 14 [file Table13.xlsx]

## Sheet: Sheet1
Gly0000240.1	GubHLH1	ABRE	ACGTG	657	5	+	Arabidopsis thaliana	cis-acting element involved in the abscisic acid responsiveness
Gly0000240.1	GubHLH1	ABRE	CACGTG	1649	6	-	Arabidopsis thaliana	cis-acting element involved in the abscisic acid responsiveness
Gly0000240.1	GubHLH1	ABRE	ACGTG	1650	5	+	Arabidopsis thaliana	cis-acting element involved in the abscisic acid responsiveness
Gly0000240.1	GubHLH1	ABRE	ACGTG	1655	5	+	Arabidopsis thaliana	cis-acting element involved in the abscisic acid responsiveness
Gly0000240.1	GubHLH1	ARE	AAACCA	961	6	+	Zea mays	cis-acting regulatory element essential for the anaerobic induction
Gly0000240.1	GubHLH1	as-1	TGACG	1137	5	-	Arabidopsis thaliana
Gly0000240.1	GubHLH1	as-1	TGACG	1653	5	+	Arabidopsis thaliana
Gly0000240.1	GubHLH1	AT-TATA-box	TATATA	73	6	+	Arabidopsis thaliana
Gly0000240.1	GubHLH1	AT~TATA-box	TATATA	350	6	+	Arabidopsis thaliana
Gly0000240.1	GubHLH1	AT~TATA-box	TATATA	352	6	+	Arabidopsis thaliana
Gly0000240.1	GubHLH1	AT~TATA-box	TATATA	354	6	+	Arabidopsis thaliana
Gly0000240.1	GubHLH1	AT~TATA-box	TATATA	356	6	+	Arabidopsis thaliana
Gly0000240.1	GubHLH1	AT~TATA-box	TATATA	415	6	+	Arabidopsis thaliana
Gly0000240.1	GubHLH1	AT~TATA-box	TATATA	857	6	+	Arabidopsis thaliana
Gly0000240.1	GubHLH1	AT~TATA-box	TATATA	1160	6	-	Arabidopsis thaliana
Gly0000240.1	GubHLH1	ATCT-motif	AATCTAATCC	1354	9	+	Pisum sativum	part of a conserved DNA module involved in light responsiveness
Gly0000240.1	GubHLH1	ATCT-motif	AATCTAATCC	1945	9	+	Pisum sativum	part of a conserved DNA module involved in light responsiveness
Gly0000240.1	GubHLH1	ATCT-motif	AATCTAATCC	1950	9	+	Pisum sativum	part of a conserved DNA module involved in light responsiveness
Gly0000240.1	GubHLH1	ATCT-motif	AATCTAATCC	1955	9	+	Pisum sativum	part of a conserved DNA module involved in light responsiveness
Gly0000240.1	GubHLH1	ATCT-motif	AATCTAATCC	1960	9	+	Pisum sativum	part of a conserved DNA module involved in light responsiveness
Gly0000240.1	GubHLH1	ATCT-motif	AATCTAATCC	1965	9	+	Pisum sativum	part of a conserved DNA module involved in light responsiveness
Gly0000240.1	GubHLH1	Box 4	ATTAAT	894	6	+	Petroselinum crispum	part of a conserved DNA module involved in light responsiveness
Gly0000240.1	GubHLH1	Box 4	ATTAAT	898	6	+	Petroselinum crispum	part of a conserved DNA module involved in light responsiveness
Gly0000240.1	GubHLH1	Box 4	ATTAAT	1201	6	-	Petroselinum crispum	part of a conserved DNA module involved in light responsiveness
Gly0000240.1	GubHLH1	Box 4	ATTAAT	1897	6	-	Petroselinum crispum	part of a conserved DNA module involved in light responsiveness
Gly0000240.1	GubHLH1	Box 4	ATTAAT	1976	6	-	Petroselinum crispum	part of a conserved DNA module involved in light responsiveness
Gly0000240.1	GubHLH1	CAAT-box	CAAT	168	4	-	Nicotiana glutinosa
Gly0000240.1	GubHLH1	CAAT-box	CAAAT	172	5	-	Pisum sativum	common cis-acting element in promoter and enhancer regions
Gly0000240.1	GubHLH1	CAAT-box	CAAAT	226	5	+	Pisum sativum	common cis-acting element in promoter and enhancer regions
Gly0000240.1	GubHLH1	CAAT-box	CAAAT	275	5	-	Pisum sativum	common cis-acting element in promoter and enhancer regions
Gly0000240.1	GubHLH1	CAAT-box	CAAT	282	4	-	Nicotiana glutinosa
Gly0000240.1	GubHLH1	CAAT-box	CAAT	370	4	-	Nicotiana glutinosa
Gly0000240.1	GubHLH1	CAAT-box	CAAT	374	4	-	Nicotiana glutinosa
Gly0000240.1	GubHLH1	CAAT-box	CAAAT	424	5	+	Pisum sativum	common cis-acting element in promoter and enhancer regions
Gly0000240.1	GubHLH1	CAAT-box	TGCCAAC	437	7	-	Petunia hybrida	common cis-acting element in promoter and enhancer regions
Gly0000240.1	GubHLH1	CAAT-box	CAAAT	596	5	+	Pisum sativum	common cis-acting element in promoter and enhancer regions
Gly0000240.1	GubHLH1	CAAT-box	CAAT	599	4	-	Nicotiana glutinosa
Gly0000240.1	GubHLH1	CAAT-box	CAAAT	707	5	-	Pisum sativum	common cis-acting element in promoter and enhancer regions
Gly0000240.1	GubHLH1	CAAT-box	CAAT	864	4	-	Nicotiana glutinosa
Gly0000240.1	GubHLH1	CAAT-box	CAAT	941	4	+	Nicotiana glutinosa
Gly0000240.1	GubHLH1	CAAT-box	CAAT	966	4	-	Nicotiana glutinosa
Gly0000240.1	GubHLH1	CAAT-box	CAAT	1023	4	-	Nicotiana glutinosa
Gly0000240.1	GubHLH1	CAAT-box	CCAAT	1055	5	-	Arabidopsis thaliana	common cis-acting element in promoter and enhancer regions
Gly0000240.1	GubHLH1	CAAT-box	CAAT	1170	4	-	Nicotiana glutinosa
Gly0000240.1	GubHLH1	CAAT-box	CAAT	1217	4	+	Nicotiana glutinosa
Gly0000240.1	GubHLH1	CAAT-box	CAAT	1222	4	-	Nicotiana glutinosa
Gly0000240.1	GubHLH1	CAAT-box	CCAAT	1259	5	-	Arabidopsis thaliana	common cis-acting element in promoter and enhancer regions
Gly0000240.1	GubHLH1	CAAT-box	CAAAT	1323	5	-	Pisum sativum	common cis-acting element in promoter and enhancer regions
Gly0000240.1	GubHLH1	CAAT-box	CAAT	1334	4	+	Nicotiana glutinosa
Gly0000240.1	GubHLH1	CAAT-box	CAAAT	1336	5	-	Pisum sativum	common cis-acting element in promoter and enhancer regions
Gly0000240.1	GubHLH1	CAAT-box	CAAAT	1347	5	+	Pisum sativum	common cis-acting element in promoter and enhancer regions
Gly0000240.1	GubHLH1	CAAT-box	CAAAT	1352	5	+	Pisum sativum	common cis-acting element in promoter and enhancer regions
Gly0000240.1	GubHLH1	CAAT-box	CAAT	1393	4	-	Nicotiana glutinosa
Gly0000240.1	GubHLH1	CAAT-box	CCAAT	1408	5	-	Arabidopsis thaliana	common cis-acting element in promoter and enhancer regions
Gly0000240.1	GubHLH1	CAAT-box	CAAT	1458	4	-	Nicotiana glutinosa
Gly0000240.1	GubHLH1	CAAT-box	CAAT	1511	4	+	Nicotiana glutinosa
Gly0000240.1	GubHLH1	CAAT-box	CAAT	1660	4	-	Nicotiana glutinosa
Gly0000240.1	GubHLH1	CAAT-box	CAAAT	1667	5	+	Pisum sativum	common cis-acting element in promoter and enhancer regions
Gly0000240.1	GubHLH1	CAAT-box	CAAT	1771	4	-	Nicotiana glutinosa
Gly0000240.1	GubHLH1	CAAT-box	CAAT	1777	4	-	Nicotiana glutinosa
Gly0000240.1	GubHLH1	CAAT-box	CAAT	1783	4	-	Nicotiana glutinosa
Gly0000240.1	GubHLH1	CAAT-box	CAAT	1789	4	-	Nicotiana glutinosa
Gly0000240.1	GubHLH1	CAAT-box	CAAT	1795	4	-	Nicotiana glutinosa
Gly0000240.1	GubHLH1	CAAT-box	CAACCAACTCC	1863	10	+	Arabidopsis thaliana	common cis-acting element in promoter and enhancer regions
Gly0000240.1	GubHLH1	CAAT-box	CAAT	1944	4	+	Nicotiana glutinosa
Gly0000240.1	GubHLH1	CAAT-box	CCAAT	1948	5	+	Arabidopsis thaliana	common cis-acting element in promoter and enhancer regions
Gly0000240.1	GubHLH1	CAAT-box	CAAT	1949	4	+	Nicotiana glutinosa
Gly0000240.1	GubHLH1	CAAT-box	CCAAT	1953	5	+	Arabidopsis thaliana	common cis-acting element in promoter and enhancer regions
Gly0000240.1	GubHLH1	CAAT-box	CAAT	1954	4	+	Nicotiana glutinosa
Gly0000240.1	GubHLH1	CAAT-box	CCAAT	1958	5	+	Arabidopsis thaliana	common cis-acting element in promoter and enhancer regions
Gly0000240.1	GubHLH1	CAAT-box	CAAT	1959	4	+	Nicotiana glutinosa
Gly0000240.1	GubHLH1	CAAT-box	CCAAT	1963	5	+	Arabidopsis thaliana	common cis-acting element in promoter and enhancer regions
Gly0000240.1	GubHLH1	CAAT-box	CAAT	1964	4	+	Nicotiana glutinosa
Gly0000240.1	GubHLH1	CAAT-box	CCAAT	1968	5	+	Arabidopsis thaliana	common cis-acting element in promoter and enhancer regions
Gly0000240.1	GubHLH1	CAAT-box	CAAT	1969	4	+	Nicotiana glutinosa
Gly0000240.1	GubHLH1	CAAT-box	CCAAT	1973	5	+	Arabidopsis thaliana	common cis-acting element in promoter and enhancer regions
Gly0000240.1	GubHLH1	CAAT-box	CAAT	1974	4	+	Nicotiana glutinosa
Gly0000240.1	GubHLH1	CAAT-box	CAAT	1980	4	-	Nicotiana glutinosa
Gly0000240.1	GubHLH1	CAT-box	GCCACT	1015	6	+	Arabidopsis thaliana	cis-acting regulatory element related to meristem expression
Gly0000240.1	GubHLH1	CAT-box	GCCACT	1026	6	+	Arabidopsis thaliana	cis-acting regulatory element related to meristem expression
Gly0000240.1	GubHLH1	CCGTCC-box	CCGTCC	1468	6	-	Petroselinum hortense
Gly0000240.1	GubHLH1	CGTCA-motif	CGTCA	1137	5	+	Hordeum vulgare	cis-acting regulatory element involved in the MeJA-responsiveness
Gly0000240.1	GubHLH1	CGTCA-motif	CGTCA	1653	5	-	Hordeum vulgare	cis-acting regulatory element involved in the MeJA-responsiveness
Gly0000240.1	GubHLH1	GATA-motif	AAGATAAGATT	616	10	-	Arabidopsis thaliana	part of a light responsive element
Gly0000240.1	GubHLH1	GATA-motif	GATAGGA	1293	7	+	Arabidopsis thaliana	part of a light responsive element
Gly0000240.1	GubHLH1	G-Box	CACGTG	1649	6	-	Pisum sativum	cis-acting regulatory element involved in light responsiveness
Gly0000240.1	GubHLH1	G-box	CAGACGTGGCA	654	10	+	Nicotiana plumbaginifolia	cis-acting regulatory element involved in light responsiveness
Gly0000240.1	GubHLH1	G-box	CACGTC	656	6	-	Zea mays	cis-acting regulatory element involved in light responsiveness
Gly0000240.1	GubHLH1	G-box	CACGTG	1649	6	-	Arabidopsis thaliana	cis-acting regulatory element involved in light responsiveness
Gly0000240.1	GubHLH1	G-box	CACGTC	1654	6	-	Zea mays	cis-acting regulatory element involved in light responsiveness
Gly0000240.1	GubHLH1	GC-motif	CCCCCG	1128	6	+	Zea mays	enhancer-like element involved in anoxic specific inducibility
Gly0000240.1	GubHLH1	GC-motif	CCCCCG	1559	6	-	Zea mays	enhancer-like element involved in anoxic specific inducibility
Gly0000240.1	GubHLH1	GT1-motif	GGTTAA	782	6	+	Arabidopsis thaliana	light responsive element
Gly0000240.1	GubHLH1	GT1-motif	GGTTAAT	1835	7	-	Avena sativa	light responsive element
Gly0000240.1	GubHLH1	GT1-motif	GGTTAA	1836	6	-	Arabidopsis thaliana	light responsive element
Gly0000240.1	GubHLH1	HD-Zip 1	CAAT(A/T)ATTG	1217	8.5	-	Arabidopsis thaliana	element involved in differentiation of the palisade mesophyll cells
Gly0000240.1	GubHLH1	LTR	CCGAAA	958	6	+	Hordeum vulgare	cis-acting element involved in low-temperature responsiveness
Gly0000240.1	GubHLH1	MBS	CAACTG	1984	6	+	Arabidopsis thaliana	MYB binding site involved in drought-inducibility
Gly0000240.1	GubHLH1	Myb	TAACTG	178	6	-	Arabidopsis thaliana
Gly0000240.1	GubHLH1	Myb	CAACTG	1984	6	+	Arabidopsis thaliana
Gly0000240.1	GubHLH1	MYB	CAACCA	435	6	-	Arabidopsis thaliana
Gly0000240.1	GubHLH1	MYB	TAACCA	781	6	-	Arabidopsis thaliana
Gly0000240.1	GubHLH1	MYB	CAACCA	1032	6	-	Arabidopsis thaliana
Gly0000240.1	GubHLH1	MYB	CAACCA	1580	6	-	Arabidopsis thaliana
Gly0000240.1	GubHLH1	MYB	CAACCA	1863	6	+	Arabidopsis thaliana
Gly0000240.1	GubHLH1	MYC	CATGTG	31	6	-	Arabidopsis thaliana
Gly0000240.1	GubHLH1	MYC	CATTTG	1322	6	+	Arabidopsis thaliana
Gly0000240.1	GubHLH1	MYC	CATTTG	1667	6	-	Arabidopsis thaliana
Gly0000240.1	GubHLH1	O2-site	GATGA(C/T)(A/G)TG(A/G)	1691	8	+	Zea mays	cis-acting regulatory element involved in zein metabolism regulation
Gly0000240.1	GubHLH1	P-box	CCTTTTG	1525	7	+	Oryza sativa	gibberellin-responsive element
Gly0000240.1	GubHLH1	P-box	CCTTTTG	1825	7	+	Oryza sativa	gibberellin-responsive element
Gly0000240.1	GubHLH1	STRE	AGGGG	329	5	-	Arabidopsis thaliana
Gly0000240.1	GubHLH1	STRE	AGGGG	398	5	+	Arabidopsis thaliana
Gly0000240.1	GubHLH1	TATA-box	TATATA	73	6	+	Arabidopsis thaliana	core promoter element around -30 of transcription start
Gly0000240.1	GubHLH1	TATA-box	TATA	75	4	+	Arabidopsis thaliana	core promoter element around -30 of transcription start
Gly0000240.1	GubHLH1	TATA-box	TATATA	350	6	+	Arabidopsis thaliana	core promoter element around -30 of transcription start
Gly0000240.1	GubHLH1	TATA-box	ATATAT	351	6	+	Brassica napus	core promoter element around -30 of transcription start
Gly0000240.1	GubHLH1	TATA-box	TATATA	352	6	+	Arabidopsis thaliana	core promoter element around -30 of transcription start
Gly0000240.1	GubHLH1	TATA-box	ATATAT	353	6	+	Brassica napus	core promoter element around -30 of transcription start
Gly0000240.1	GubHLH1	TATA-box	TATATA	354	6	+	Arabidopsis thaliana	core promoter element around -30 of transcription start
Gly0000240.1	GubHLH1	TATA-box	ATATAT	355	6	+	Brassica napus	core promoter element around -30 of transcription start
Gly0000240.1	GubHLH1	TATA-box	TATATA	356	6	+	Arabidopsis thaliana	core promoter element around -30 of transcription start
Gly0000240.1	GubHLH1	TATA-box	ATATAT	357	6	+	Brassica napus	core promoter element around -30 of transcription start
Gly0000240.1	GubHLH1	TATA-box	TATA	358	4	+	Arabidopsis thaliana	core promoter element around -30 of transcription start
Gly0000240.1	GubHLH1	TATA-box	ATATAT	407	6	+	Brassica napus	core promoter element around -30 of transcription start
Gly0000240.1	GubHLH1	TATA-box	TATA	408	4	+	Arabidopsis thaliana	core promoter element around -30 of transcription start
Gly0000240.1	GubHLH1	TATA-box	ATATAT	414	6	+	Brassica napus	core promoter element around -30 of transcription start
Gly0000240.1	GubHLH1	TATA-box	TATATA	415	6	+	Arabidopsis thaliana	core promoter element around -30 of transcription start
Gly0000240.1	GubHLH1	TATA-box	ATATAT	416	6	+	Brassica napus	core promoter element around -30 of transcription start
Gly0000240.1	GubHLH1	TATA-box	TATA	417	4	+	Arabidopsis thaliana	core promoter element around -30 of transcription start
Gly0000240.1	GubHLH1	TATA-box	TATA	470	4	+	Arabidopsis thaliana	core promoter element around -30 of transcription start
Gly0000240.1	GubHLH1	TATA-box	TATAA	499	5	-	Arabidopsis thaliana	core promoter element around -30 of transcription start
Gly0000240.1	GubHLH1	TATA-box	TATA	500	4	+	Arabidopsis thaliana	core promoter element around -30 of transcription start
Gly0000240.1	GubHLH1	TATA-box	TATACA	626	6	-	Helianthus annuus	core promoter element around -30 of transcription start
Gly0000240.1	GubHLH1	TATA-box	TATA	628	4	+	Arabidopsis thaliana	core promoter element around -30 of transcription start
Gly0000240.1	GubHLH1	TATA-box	TATA	670	4	+	Arabidopsis thaliana	core promoter element around -30 of transcription start
Gly0000240.1	GubHLH1	TATA-box	ATATAT	856	6	+	Brassica napus	core promoter element around -30 of transcription start
Gly0000240.1	GubHLH1	TATA-box	TATATA	857	6	+	Arabidopsis thaliana	core promoter element around -30 of transcription start
Gly0000240.1	GubHLH1	TATA-box	TATA	859	4	+	Arabidopsis thaliana	core promoter element around -30 of transcription start
Gly0000240.1	GubHLH1	TATA-box	TATACA	932	6	-	Helianthus annuus	core promoter element around -30 of transcription start
Gly0000240.1	GubHLH1	TATA-box	TATA	934	4	+	Arabidopsis thaliana	core promoter element around -30 of transcription start
Gly0000240.1	GubHLH1	TATA-box	ATATAT	1159	6	-	Brassica napus	core promoter element around -30 of transcription start
Gly0000240.1	GubHLH1	TATA-box	TATATA	1160	6	-	Arabidopsis thaliana	core promoter element around -30 of transcription start
Gly0000240.1	GubHLH1	TATA-box	ATATAT	1161	6	-	Brassica napus	core promoter element around -30 of transcription start
Gly0000240.1	GubHLH1	TATA-box	TATA	1162	4	-	Arabidopsis thaliana	core promoter element around -30 of transcription start
Gly0000240.1	GubHLH1	TATA-box	ATATAA	1205	6	+	Brassica oleracea	core promoter element around -30 of transcription start
Gly0000240.1	GubHLH1	TATA-box	TATA	1206	4	-	Arabidopsis thaliana	core promoter element around -30 of transcription start
Gly0000240.1	GubHLH1	TATA-box	ATATAT	1226	6	-	Brassica napus	core promoter element around -30 of transcription start
Gly0000240.1	GubHLH1	TATA-box	TATA	1227	4	-	Arabidopsis thaliana	core promoter element around -30 of transcription start
Gly0000240.1	GubHLH1	TATA-box	ATATAT	1255	6	-	Brassica napus	core promoter element around -30 of transcription start
Gly0000240.1	GubHLH1	TATA-box	TATA	1256	4	-	Arabidopsis thaliana	core promoter element around -30 of transcription start
Gly0000240.1	GubHLH1	TATA-box	ATTATA	1310	6	+	Brassica napus	core promoter element around -30 of transcription start
Gly0000240.1	GubHLH1	TATA-box	TATAA	1311	5	-	Arabidopsis thaliana	core promoter element around -30 of transcription start
Gly0000240.1	GubHLH1	TATA-box	TATA	1312	4	-	Arabidopsis thaliana	core promoter element around -30 of transcription start
Gly0000240.1	GubHLH1	TATA-box	ATATAA	1487	6	+	Brassica oleracea	core promoter element around -30 of transcription start
Gly0000240.1	GubHLH1	TATA-box	TATA	1488	4	-	Arabidopsis thaliana	core promoter element around -30 of transcription start
Gly0000240.1	GubHLH1	TATA-box	TATAAAA	1568	7	-	Pisum sativum	core promoter element around -30 of transcription start
Gly0000240.1	GubHLH1	TATA-box	TATAAA	1569	6	-	Helianthus annuus	core promoter element around -30 of transcription start
Gly0000240.1	GubHLH1	TATA-box	TATAA	1570	5	-	Arabidopsis thaliana	core promoter element around -30 of transcription start
Gly0000240.1	GubHLH1	TATA-box	TATA	1571	4	-	Arabidopsis thaliana	core promoter element around -30 of transcription start
Gly0000240.1	GubHLH1	TATA-box	TACAAAA	1827	7	-	Oryza sativa	core promoter element around -30 of transcription start
Gly0000240.1	GubHLH1	TATC-box	TATCCCA	419	7	+	Oryza sativa	cis-acting element involved in gibberellin-responsiveness
Gly0000240.1	GubHLH1	TC-rich repeats	ATTCTCTAAC	1450	9	-	Nicotiana tabacum	cis-acting element involved in defense and stress responsiveness
Gly0000240.1	GubHLH1	TGACG-motif	TGACG	1137	5	-	Hordeum vulgare	cis-acting regulatory element involved in the MeJA-responsiveness
Gly0000240.1	GubHLH1	TGACG-motif	TGACG	1653	5	+	Hordeum vulgare	cis-acting regulatory element involved in the MeJA-responsiveness
Gly0000240.1	GubHLH1	WRE3	CCACCT	1601	6	-	Pisum sativum
Gly0000240.1	GubHLH1	WUN-motif	TAATTACTC	585	9	-	Nicotiana glutinosa
Gly0000240.1	GubHLH1	WUN-motif	TTATTACAT	1234	9	+	Nicotiana glutinosa
Gly0001950.1	GubHLH2	ACE	CTAACGTATT	74	9	+	Petroselinum crispum	cis-acting element involved in light responsiveness
Gly0001950.1	GubHLH2	AE-box	AGAAACAA	1779	8	-	Arabidopsis thaliana	part of a module for light response
Gly0001950.1	GubHLH2	AT-TATA-box	TATATA	253	6	+	Arabidopsis thaliana
Gly0001950.1	GubHLH2	AT~TATA-box	TATATA	255	6	+	Arabidopsis thaliana
Gly0001950.1	GubHLH2	AT~TATA-box	TATATA	485	6	+	Arabidopsis thaliana
Gly0001950.1	GubHLH2	AT~TATA-box	TATATAAA	544	8	-	Arabidopsis thaliana
Gly0001950.1	GubHLH2	AT~TATA-box	TATATA	546	6	+	Arabidopsis thaliana
Gly0001950.1	GubHLH2	AT~TATA-box	TATATA	700	6	+	Arabidopsis thaliana
Gly0001950.1	GubHLH2	AT~TATA-box	TATATA	807	6	+	Arabidopsis thaliana
Gly0001950.1	GubHLH2	AT~TATA-box	TATATA	836	6	+	Arabidopsis thaliana
Gly0001950.1	GubHLH2	AT~TATA-box	TATATA	1096	6	-	Arabidopsis thaliana
Gly0001950.1	GubHLH2	AT~TATA-box	TATATA	1098	6	-	Arabidopsis thaliana
Gly0001950.1	GubHLH2	AT~TATA-box	TATATA	1240	6	-	Arabidopsis thaliana
Gly0001950.1	GubHLH2	AT~TATA-box	TATATA	1242	6	-	Arabidopsis thaliana
Gly0001950.1	GubHLH2	AT~TATA-box	TATATA	1244	6	-	Arabidopsis thaliana
Gly0001950.1	GubHLH2	AT~TATA-box	TATATA	1511	6	-	Arabidopsis thaliana
Gly0001950.1	GubHLH2	AT~TATA-box	TATATA	1513	6	-	Arabidopsis thaliana
Gly0001950.1	GubHLH2	AT~TATA-box	TATATA	1515	6	-	Arabidopsis thaliana
Gly0001950.1	GubHLH2	AT~TATA-box	TATATA	1517	6	-	Arabidopsis thaliana
Gly0001950.1	GubHLH2	AT~TATA-box	TATATA	1519	6	-	Arabidopsis thaliana
Gly0001950.1	GubHLH2	AT~TATA-box	TATATA	1586	6	-	Arabidopsis thaliana
Gly0001950.1	GubHLH2	AT~TATA-box	TATATA	1588	6	-	Arabidopsis thaliana
Gly0001950.1	GubHLH2	AT~TATA-box	TATATA	1590	6	-	Arabidopsis thaliana
Gly0001950.1	GubHLH2	AT~TATA-box	TATATA	1592	6	-	Arabidopsis thaliana
Gly0001950.1	GubHLH2	AuxRR-core	GGTCCAT	897	7	-	Nicotiana tabacum	cis-acting regulatory element involved in auxin responsiveness
Gly0001950.1	GubHLH2	Box 4	ATTAAT	84	6	+	Petroselinum crispum	part of a conserved DNA module involved in light responsiveness
Gly0001950.1	GubHLH2	Box 4	ATTAAT	142	6	+	Petroselinum crispum	part of a conserved DNA module involved in light responsiveness
Gly0001950.1	GubHLH2	Box 4	ATTAAT	260	6	+	Petroselinum crispum	part of a conserved DNA module involved in light responsiveness
Gly0001950.1	GubHLH2	Box 4	ATTAAT	1502	6	-	Petroselinum crispum	part of a conserved DNA module involved in light responsiveness
Gly0001950.1	GubHLH2	Box 4	ATTAAT	1506	6	-	Petroselinum crispum	part of a conserved DNA module involved in light responsiveness
Gly0001950.1	GubHLH2	CAAT-box	CAAT	57	4	-	Nicotiana glutinosa
Gly0001950.1	GubHLH2	CAAT-box	CAAT	61	4	+	Nicotiana glutinosa
Gly0001950.1	GubHLH2	CAAT-box	CAAT	69	4	+	Nicotiana glutinosa
Gly0001950.1	GubHLH2	CAAT-box	CAAAT	157	5	-	Pisum sativum	common cis-acting element in promoter and enhancer regions
Gly0001950.1	GubHLH2	CAAT-box	CCAAT	323	5	+	Arabidopsis thaliana	common cis-acting element in promoter and enhancer regions
Gly0001950.1	GubHLH2	CAAT-box	CAAT	324	4	+	Nicotiana glutinosa
Gly0001950.1	GubHLH2	CAAT-box	CCAAT	479	5	-	Arabidopsis thaliana	common cis-acting element in promoter and enhancer regions
Gly0001950.1	GubHLH2	CAAT-box	CAAAT	649	5	-	Pisum sativum	common cis-acting element in promoter and enhancer regions
Gly0001950.1	GubHLH2	CAAT-box	CAAT	697	4	+	Nicotiana glutinosa
Gly0001950.1	GubHLH2	CAAT-box	CAAT	761	4	-	Nicotiana glutinosa
Gly0001950.1	GubHLH2	CAAT-box	CAAAT	774	5	-	Pisum sativum	common cis-acting element in promoter and enhancer regions
Gly0001950.1	GubHLH2	CAAT-box	CAAAT	789	5	+	Pisum sativum	common cis-acting element in promoter and enhancer regions
Gly0001950.1	GubHLH2	CAAT-box	CAAT	795	4	+	Nicotiana glutinosa
Gly0001950.1	GubHLH2	CAAT-box	CAAAT	883	5	-	Pisum sativum	common cis-acting element in promoter and enhancer regions
Gly0001950.1	GubHLH2	CAAT-box	CCAAT	902	5	+	Arabidopsis thaliana	common cis-acting element in promoter and enhancer regions
Gly0001950.1	GubHLH2	CAAT-box	CAAT	903	4	+	Nicotiana glutinosa
Gly0001950.1	GubHLH2	CAAT-box	CAAAT	972	5	+	Pisum sativum	common cis-acting element in promoter and enhancer regions
Gly0001950.1	GubHLH2	CAAT-box	CCAAT	990	5	+	Arabidopsis thaliana	common cis-acting element in promoter and enhancer regions
Gly0001950.1	GubHLH2	CAAT-box	CAAT	991	4	+	Nicotiana glutinosa
Gly0001950.1	GubHLH2	CAAT-box	CAAT	993	4	-	Nicotiana glutinosa
Gly0001950.1	GubHLH2	CAAT-box	CAAT	999	4	+	Nicotiana glutinosa
Gly0001950.1	GubHLH2	CAAT-box	CAAAT	1043	5	-	Pisum sativum	common cis-acting element in promoter and enhancer regions
Gly0001950.1	GubHLH2	CAAT-box	CAAT	1069	4	+	Nicotiana glutinosa
Gly0001950.1	GubHLH2	CAAT-box	CAAT	1071	4	-	Nicotiana glutinosa
Gly0001950.1	GubHLH2	CAAT-box	CAAT	1084	4	-	Nicotiana glutinosa
Gly0001950.1	GubHLH2	CAAT-box	CAAAT	1092	5	+	Pisum sativum	common cis-acting element in promoter and enhancer regions
Gly0001950.1	GubHLH2	CAAT-box	TGCCAAC	1123	7	+	Petunia hybrida	common cis-acting element in promoter and enhancer regions
Gly0001950.1	GubHLH2	CAAT-box	CAAT	1148	4	-	Nicotiana glutinosa
Gly0001950.1	GubHLH2	CAAT-box	CAAT	1188	4	+	Nicotiana glutinosa
Gly0001950.1	GubHLH2	CAAT-box	CAAAT	1201	5	+	Pisum sativum	common cis-acting element in promoter and enhancer regions
Gly0001950.1	GubHLH2	CAAT-box	CAAT	1377	4	+	Nicotiana glutinosa
Gly0001950.1	GubHLH2	CAAT-box	CCAAT	1582	5	+	Arabidopsis thaliana	common cis-acting element in promoter and enhancer regions
Gly0001950.1	GubHLH2	CAAT-box	CAAT	1583	4	+	Nicotiana glutinosa
Gly0001950.1	GubHLH2	CAAT-box	CAAT	1662	4	-	Nicotiana glutinosa
Gly0001950.1	GubHLH2	CAAT-box	CAAT	1699	4	-	Nicotiana glutinosa
Gly0001950.1	GubHLH2	CAAT-box	CAAAT	1711	5	+	Pisum sativum	common cis-acting element in promoter and enhancer regions
Gly0001950.1	GubHLH2	CAAT-box	CAAT	1811	4	+	Nicotiana glutinosa
Gly0001950.1	GubHLH2	CAAT-box	CAAT	1821	4	-	Nicotiana glutinosa
Gly0001950.1	GubHLH2	CAAT-box	CAAAT	1890	5	+	Pisum sativum	common cis-acting element in promoter and enhancer regions
Gly0001950.1	GubHLH2	CAAT-box	CAAT	1907	4	-	Nicotiana glutinosa
Gly0001950.1	GubHLH2	CAAT-box	CCAAT	1953	5	-	Arabidopsis thaliana	common cis-acting element in promoter and enhancer regions
Gly0001950.1	GubHLH2	CAAT-box	CAAT	1974	4	-	Nicotiana glutinosa
Gly0001950.1	GubHLH2	chs-CMA1a	TTACTTAA	594	8	+	Daucus carota	part of a light responsive element
Gly0001950.1	GubHLH2	ERE	ATTTTAAA	172	8	+	Nicotiana glutinos
Gly0001950.1	GubHLH2	ERE	ATTTTAAA	279	8	+	Nicotiana glutinos
Gly0001950.1	GubHLH2	ERE	ATTTTAAA	610	8	-	Nicotiana glutinos
Gly0001950.1	GubHLH2	ERE	ATTTTAAA	684	8	+	Nicotiana glutinos
Gly0001950.1	GubHLH2	ERE	ATTTTAAA	686	8	-	Nicotiana glutinos
Gly0001950.1	GubHLH2	GATA-motif	GATAGGG	858	7	+	Pisum sativum	part of a light responsive element
Gly0001950.1	GubHLH2	GT1-motif	GGTTAA	1051	6	-	Arabidopsis thaliana	light responsive element
Gly0001950.1	GubHLH2	GT1-motif	GGTTAAT	1270	7	+	Avena sativa	light responsive element
Gly0001950.1	GubHLH2	MBS	CAACTG	1126	6	+	Arabidopsis thaliana	MYB binding site involved in drought-inducibility
Gly0001950.1	GubHLH2	MBS	CAACTG	1749	6	+	Arabidopsis thaliana	MYB binding site involved in drought-inducibility
Gly0001950.1	GubHLH2	Myb	CAACTG	1126	6	+	Arabidopsis thaliana
Gly0001950.1	GubHLH2	Myb	TAACTG	1732	6	-	Arabidopsis thaliana
Gly0001950.1	GubHLH2	Myb	TAACTG	1736	6	+	Arabidopsis thaliana
Gly0001950.1	GubHLH2	Myb	CAACTG	1749	6	+	Arabidopsis thaliana
Gly0001950.1	GubHLH2	MYB	TAACCA	1052	6	+	Arabidopsis thaliana
Gly0001950.1	GubHLH2	MYB	TAACCA	1269	6	-	Arabidopsis thaliana
Gly0001950.1	GubHLH2	MYB	CAACAG	1739	6	-	Arabidopsis thaliana
Gly0001950.1	GubHLH2	Myc	TCTCTTA	1140	7	+	Arabidopsis thaliana
Gly0001950.1	GubHLH2	MYC	CATTTG	972	6	-	Arabidopsis thaliana
Gly0001950.1	GubHLH2	MYC	CAATTG	991	6	+	Arabidopsis thaliana
Gly0001950.1	GubHLH2	MYC	CAATTG	1069	6	-	Arabidopsis thaliana
Gly0001950.1	GubHLH2	STRE	AGGGG	422	5	-	Arabidopsis thaliana
Gly0001950.1	GubHLH2	STRE	AGGGG	1445	5	-	Arabidopsis thaliana
Gly0001950.1	GubHLH2	TATA-box	TATA	20	4	+	Arabidopsis thaliana	core promoter element around -30 of transcription start
Gly0001950.1	GubHLH2	TATA-box	TATA	150	4	+	Arabidopsis thaliana	core promoter element around -30 of transcription start
Gly0001950.1	GubHLH2	TATA-box	TATTTAAA	174	8	-	Arabidopsis thaliana	core promoter element around -30 of transcription start
Gly0001950.1	GubHLH2	TATA-box	TATA	215	4	+	Arabidopsis thaliana	core promoter element around -30 of transcription start
Gly0001950.1	GubHLH2	TATA-box	TATA	221	4	+	Arabidopsis thaliana	core promoter element around -30 of transcription start
Gly0001950.1	GubHLH2	TATA-box	TATATA	253	6	+	Arabidopsis thaliana	core promoter element around -30 of transcription start
Gly0001950.1	GubHLH2	TATA-box	ATATAT	254	6	+	Brassica napus	core promoter element around -30 of transcription start
Gly0001950.1	GubHLH2	TATA-box	TATATA	255	6	+	Arabidopsis thaliana	core promoter element around -30 of transcription start
Gly0001950.1	GubHLH2	TATA-box	ATATAT	256	6	+	Brassica napus	core promoter element around -30 of transcription start
Gly0001950.1	GubHLH2	TATA-box	TATA	257	4	+	Arabidopsis thaliana	core promoter element around -30 of transcription start
Gly0001950.1	GubHLH2	TATA-box	TATA	275	4	+	Arabidopsis thaliana	core promoter element around -30 of transcription start
Gly0001950.1	GubHLH2	TATA-box	TATA	300	4	+	Arabidopsis thaliana	core promoter element around -30 of transcription start
Gly0001950.1	GubHLH2	TATA-box	ATATAT	484	6	+	Brassica napus	core promoter element around -30 of transcription start
Gly0001950.1	GubHLH2	TATA-box	TATATA	485	6	+	Arabidopsis thaliana	core promoter element around -30 of transcription start
Gly0001950.1	GubHLH2	TATA-box	ATATAT	486	6	+	Brassica napus	core promoter element around -30 of transcription start
Gly0001950.1	GubHLH2	TATA-box	TATA	487	4	+	Arabidopsis thaliana	core promoter element around -30 of transcription start
Gly0001950.1	GubHLH2	TATA-box	ATATAT	513	6	+	Brassica napus	core promoter element around -30 of transcription start
Gly0001950.1	GubHLH2	TATA-box	TATA	514	4	+	Arabidopsis thaliana	core promoter element around -30 of transcription start
Gly0001950.1	GubHLH2	TATA-box	taTATAAAtc	542	9	-	Arabidopsis thaliana	core promoter element around -30 of transcription start
Gly0001950.1	GubHLH2	TATA-box	TATAAAT	543	7	-	Brassica juncea	core promoter element around -30 of transcription start
Gly0001950.1	GubHLH2	TATA-box	TATAAA	544	6	-	Helianthus annuus	core promoter element around -30 of transcription start
Gly0001950.1	GubHLH2	TATA-box	TATATAA	545	7	-	Arabidopsis thaliana	core promoter element around -30 of transcription start
Gly0001950.1	GubHLH2	TATA-box	TATATA	546	6	+	Arabidopsis thaliana	core promoter element around -30 of transcription start
Gly0001950.1	GubHLH2	TATA-box	ATATAA	547	6	+	Brassica oleracea	core promoter element around -30 of transcription start
Gly0001950.1	GubHLH2	TATA-box	TATA	548	4	+	Arabidopsis thaliana	core promoter element around -30 of transcription start
Gly0001950.1	GubHLH2	TATA-box	TATAA	589	5	-	Arabidopsis thaliana	core promoter element around -30 of transcription start
Gly0001950.1	GubHLH2	TATA-box	TATA	590	4	+	Arabidopsis thaliana	core promoter element around -30 of transcription start
Gly0001950.1	GubHLH2	TATA-box	TATTTAAA	608	8	+	Arabidopsis thaliana	core promoter element around -30 of transcription start
Gly0001950.1	GubHLH2	TATA-box	ATATAA	622	6	+	Brassica oleracea	core promoter element around -30 of transcription start
Gly0001950.1	GubHLH2	TATA-box	TATA	623	4	+	Arabidopsis thaliana	core promoter element around -30 of transcription start
Gly0001950.1	GubHLH2	TATA-box	ATTATA	665	6	+	Brassica napus	core promoter element around -30 of transcription start
Gly0001950.1	GubHLH2	TATA-box	TATAA	666	5	-	Arabidopsis thaliana	core promoter element around -30 of transcription start
Gly0001950.1	GubHLH2	TATA-box	TATA	667	4	+	Arabidopsis thaliana	core promoter element around -30 of transcription start
Gly0001950.1	GubHLH2	TATA-box	ATATAT	699	6	+	Brassica napus	core promoter element around -30 of transcription start
Gly0001950.1	GubHLH2	TATA-box	TATATA	700	6	+	Arabidopsis thaliana	core promoter element around -30 of transcription start
Gly0001950.1	GubHLH2	TATA-box	ATATAA	701	6	+	Brassica oleracea	core promoter element around -30 of transcription start
Gly0001950.1	GubHLH2	TATA-box	TATA	702	4	+	Arabidopsis thaliana	core promoter element around -30 of transcription start
Gly0001950.1	GubHLH2	TATA-box	TATTTAAA	715	8	-	Arabidopsis thaliana	core promoter element around -30 of transcription start
Gly0001950.1	GubHLH2	TATA-box	TACAAAA	721	7	+	Oryza sativa	core promoter element around -30 of transcription start
Gly0001950.1	GubHLH2	TATA-box	TATA	731	4	+	Arabidopsis thaliana	core promoter element around -30 of transcription start
Gly0001950.1	GubHLH2	TATA-box	TATATA	807	6	+	Arabidopsis thaliana	core promoter element around -30 of transcription start
Gly0001950.1	GubHLH2	TATA-box	TATA	809	4	+	Arabidopsis thaliana	core promoter element around -30 of transcription start
Gly0001950.1	GubHLH2	TATA-box	TATATAA	835	7	-	Arabidopsis thaliana	core promoter element around -30 of transcription start
Gly0001950.1	GubHLH2	TATA-box	TATATA	836	6	+	Arabidopsis thaliana	core promoter element around -30 of transcription start
Gly0001950.1	GubHLH2	TATA-box	ATATAT	837	6	+	Brassica napus	core promoter element around -30 of transcription start
Gly0001950.1	GubHLH2	TATA-box	TATA	838	4	+	Arabidopsis thaliana	core promoter element around -30 of transcription start
Gly0001950.1	GubHLH2	TATA-box	ATATAT	940	6	+	Brassica napus	core promoter element around -30 of transcription start
Gly0001950.1	GubHLH2	TATA-box	TATA	941	4	+	Arabidopsis thaliana	core promoter element around -30 of transcription start
Gly0001950.1	GubHLH2	TATA-box	ATATAT	1095	6	-	Brassica napus	core promoter element around -30 of transcription start
Gly0001950.1	GubHLH2	TATA-box	TATATA	1096	6	-	Arabidopsis thaliana	core promoter element around -30 of transcription start
Gly0001950.1	GubHLH2	TATA-box	ATATAT	1097	6	-	Brassica napus	core promoter element around -30 of transcription start
Gly0001950.1	GubHLH2	TATA-box	TATATA	1098	6	-	Arabidopsis thaliana	core promoter element around -30 of transcription start
Gly0001950.1	GubHLH2	TATA-box	ATATAA	1099	6	+	Brassica oleracea	core promoter element around -30 of transcription start
Gly0001950.1	GubHLH2	TATA-box	TATA	1100	4	-	Arabidopsis thaliana	core promoter element around -30 of transcription start
Gly0001950.1	GubHLH2	TATA-box	ATATAT	1107	6	-	Brassica napus	core promoter element around -30 of transcription start
Gly0001950.1	GubHLH2	TATA-box	TATA	1108	4	-	Arabidopsis thaliana	core promoter element around -30 of transcription start
Gly0001950.1	GubHLH2	TATA-box	TATACA	1238	6	-	Helianthus annuus	core promoter element around -30 of transcription start
Gly0001950.1	GubHLH2	TATA-box	TATATA	1240	6	-	Arabidopsis thaliana	core promoter element around -30 of transcription start
Gly0001950.1	GubHLH2	TATA-box	ATATAT	1241	6	-	Brassica napus	core promoter element around -30 of transcription start
Gly0001950.1	GubHLH2	TATA-box	TATATA	1242	6	-	Arabidopsis thaliana	core promoter element around -30 of transcription start
Gly0001950.1	GubHLH2	TATA-box	ATATAT	1243	6	-	Brassica napus	core promoter element around -30 of transcription start
Gly0001950.1	GubHLH2	TATA-box	TATATA	1244	6	-	Arabidopsis thaliana	core promoter element around -30 of transcription start
Gly0001950.1	GubHLH2	TATA-box	ATATAT	1245	6	-	Brassica napus	core promoter element around -30 of transcription start
Gly0001950.1	GubHLH2	TATA-box	TATA	1246	4	-	Arabidopsis thaliana	core promoter element around -30 of transcription start
Gly0001950.1	GubHLH2	TATA-box	TACAAAA	1352	7	-	Oryza sativa	core promoter element around -30 of transcription start
Gly0001950.1	GubHLH2	TATA-box	ATATAT	1510	6	-	Brassica napus	core promoter element around -30 of transcription start
Gly0001950.1	GubHLH2	TATA-box	TATATA	1511	6	-	Arabidopsis thaliana	core promoter element around -30 of transcription start
Gly0001950.1	GubHLH2	TATA-box	ATATAT	1512	6	-	Brassica napus	core promoter element around -30 of transcription start
Gly0001950.1	GubHLH2	TATA-box	TATATA	1513	6	-	Arabidopsis thaliana	core promoter element around -30 of transcription start
Gly0001950.1	GubHLH2	TATA-box	ATATAT	1514	6	-	Brassica napus	core promoter element around -30 of transcription start
Gly0001950.1	GubHLH2	TATA-box	TATATA	1515	6	-	Arabidopsis thaliana	core promoter element around -30 of transcription start
Gly0001950.1	GubHLH2	TATA-box	ATATAT	1516	6	-	Brassica napus	core promoter element around -30 of transcription start
Gly0001950.1	GubHLH2	TATA-box	TATATA	1517	6	-	Arabidopsis thaliana	core promoter element around -30 of transcription start
Gly0001950.1	GubHLH2	TATA-box	ATATAT	1518	6	-	Brassica napus	core promoter element around -30 of transcription start
Gly0001950.1	GubHLH2	TATA-box	TATATA	1519	6	-	Arabidopsis thaliana	core promoter element around -30 of transcription start
Gly0001950.1	GubHLH2	TATA-box	ATATAT	1520	6	-	Brassica napus	core promoter element around -30 of transcription start
Gly0001950.1	GubHLH2	TATA-box	TATA	1521	4	-	Arabidopsis thaliana	core promoter element around -30 of transcription start
Gly0001950.1	GubHLH2	TATA-box	ATATAT	1585	6	-	Brassica napus	core promoter element around -30 of transcription start
Gly0001950.1	GubHLH2	TATA-box	TATATA	1586	6	-	Arabidopsis thaliana	core promoter element around -30 of transcription start
Gly0001950.1	GubHLH2	TATA-box	ATATAT	1587	6	-	Brassica napus	core promoter element around -30 of transcription start
Gly0001950.1	GubHLH2	TATA-box	TATATA	1588	6	-	Arabidopsis thaliana	core promoter element around -30 of transcription start
Gly0001950.1	GubHLH2	TATA-box	ATATAT	1589	6	-	Brassica napus	core promoter element around -30 of transcription start
Gly0001950.1	GubHLH2	TATA-box	TATATA	1590	6	-	Arabidopsis thaliana	core promoter element around -30 of transcription start
Gly0001950.1	GubHLH2	TATA-box	ATATAT	1591	6	-	Brassica napus	core promoter element around -30 of transcription start
Gly0001950.1	GubHLH2	TATA-box	TATATA	1592	6	-	Arabidopsis thaliana	core promoter element around -30 of transcription start
Gly0001950.1	GubHLH2	TATA-box	ATATAA	1593	6	+	Brassica oleracea	core promoter element around -30 of transcription start
Gly0001950.1	GubHLH2	TATA-box	TATA	1594	4	-	Arabidopsis thaliana	core promoter element around -30 of transcription start
Gly0001950.1	GubHLH2	TATA-box	TATA	1873	4	-	Arabidopsis thaliana	core promoter element around -30 of transcription start
Gly0001950.1	GubHLH2	TATA-box	ATATAA	1893	6	+	Brassica oleracea	core promoter element around -30 of transcription start
Gly0001950.1	GubHLH2	TATA-box	TATA	1894	4	-	Arabidopsis thaliana	core promoter element around -30 of transcription start
Gly0001950.1	GubHLH2	TATA-box	ATATAT	1915	6	-	Brassica napus	core promoter element around -30 of transcription start
Gly0001950.1	GubHLH2	TATA-box	TATA	1916	4	-	Arabidopsis thaliana	core promoter element around -30 of transcription start
Gly0001950.1	GubHLH2	TATA-box	TATA	1950	4	-	Arabidopsis thaliana	core promoter element around -30 of transcription start
Gly0001950.1	GubHLH2	WRE3	CCACCT	1413	6	+	Pisum sativum
Gly0001950.1	GubHLH2	WRE3	CCACCT	1979	6	-	Pisum sativum
Gly0001950.1	GubHLH2	WUN-motif	CAATTACAT	1902	9	-	Nicotiana glutinosa
Gly0004360.1	GubHLH3	ARE	AAACCA	783	6	-	Zea mays	cis-acting regulatory element essential for the anaerobic induction
Gly0004360.1	GubHLH3	ARE	AAACCA	1260	6	+	Zea mays	cis-acting regulatory element essential for the anaerobic induction
Gly0004360.1	GubHLH3	AT-TATA-box	TATATA	114	6	+	Arabidopsis thaliana
Gly0004360.1	GubHLH3	AT~TATA-box	TATATA	116	6	+	Arabidopsis thaliana
Gly0004360.1	GubHLH3	AT~TATA-box	TATATA	118	6	+	Arabidopsis thaliana
Gly0004360.1	GubHLH3	AT~TATA-box	TATATA	120	6	+	Arabidopsis thaliana
Gly0004360.1	GubHLH3	AT~TATA-box	TATATA	678	6	+	Arabidopsis thaliana
Gly0004360.1	GubHLH3	AT~TATA-box	TATATA	1105	6	-	Arabidopsis thaliana
Gly0004360.1	GubHLH3	AT~TATA-box	TATATA	1107	6	-	Arabidopsis thaliana
Gly0004360.1	GubHLH3	AT~TATA-box	TATATA	1109	6	-	Arabidopsis thaliana
Gly0004360.1	GubHLH3	AT~TATA-box	TATATA	1111	6	-	Arabidopsis thaliana
Gly0004360.1	GubHLH3	AT~TATA-box	TATATA	1113	6	-	Arabidopsis thaliana
Gly0004360.1	GubHLH3	AT~TATA-box	TATATA	1115	6	-	Arabidopsis thaliana
Gly0004360.1	GubHLH3	AT~TATA-box	TATATAAA	1155	8	-	Arabidopsis thaliana
Gly0004360.1	GubHLH3	AT~TATA-box	TATATA	1157	6	-	Arabidopsis thaliana
Gly0004360.1	GubHLH3	AT~TATA-box	TATATA	1159	6	-	Arabidopsis thaliana
Gly0004360.1	GubHLH3	AT~TATA-box	TATATA	1781	6	-	Arabidopsis thaliana
Gly0004360.1	GubHLH3	ATCT-motif	AATCTAATCC	1812	9	+	Pisum sativum	part of a conserved DNA module involved in light responsiveness
Gly0004360.1	GubHLH3	Box 4	ATTAAT	1524	6	-	Petroselinum crispum	part of a conserved DNA module involved in light responsiveness
Gly0004360.1	GubHLH3	Box 4	ATTAAT	1733	6	-	Petroselinum crispum	part of a conserved DNA module involved in light responsiveness
Gly0004360.1	GubHLH3	CAAT-box	CAAAT	23	5	-	Pisum sativum	common cis-acting element in promoter and enhancer regions
Gly0004360.1	GubHLH3	CAAT-box	CAAAT	39	5	-	Pisum sativum	common cis-acting element in promoter and enhancer regions
Gly0004360.1	GubHLH3	CAAT-box	CAAT	189	4	-	Nicotiana glutinosa
Gly0004360.1	GubHLH3	CAAT-box	CAAT	206	4	-	Nicotiana glutinosa
Gly0004360.1	GubHLH3	CAAT-box	CAAT	215	4	+	Nicotiana glutinosa
Gly0004360.1	GubHLH3	CAAT-box	CCAAT	242	5	+	Arabidopsis thaliana	common cis-acting element in promoter and enhancer regions
Gly0004360.1	GubHLH3	CAAT-box	CAAT	243	4	+	Nicotiana glutinosa
Gly0004360.1	GubHLH3	CAAT-box	CAAAT	341	5	-	Pisum sativum	common cis-acting element in promoter and enhancer regions
Gly0004360.1	GubHLH3	CAAT-box	CAAAT	377	5	+	Pisum sativum	common cis-acting element in promoter and enhancer regions
Gly0004360.1	GubHLH3	CAAT-box	CAAT	406	4	-	Nicotiana glutinosa
Gly0004360.1	GubHLH3	CAAT-box	CAAT	643	4	-	Nicotiana glutinosa
Gly0004360.1	GubHLH3	CAAT-box	CCAAT	752	5	-	Arabidopsis thaliana	common cis-acting element in promoter and enhancer regions
Gly0004360.1	GubHLH3	CAAT-box	CAAT	764	4	-	Nicotiana glutinosa
Gly0004360.1	GubHLH3	CAAT-box	CCAAT	781	5	-	Arabidopsis thaliana	common cis-acting element in promoter and enhancer regions
Gly0004360.1	GubHLH3	CAAT-box	CAAT	795	4	+	Nicotiana glutinosa
Gly0004360.1	GubHLH3	CAAT-box	CAAT	797	4	-	Nicotiana glutinosa
Gly0004360.1	GubHLH3	CAAT-box	CAAT	803	4	+	Nicotiana glutinosa
Gly0004360.1	GubHLH3	CAAT-box	CAAT	834	4	-	Nicotiana glutinosa
Gly0004360.1	GubHLH3	CAAT-box	CAAAT	955	5	-	Pisum sativum	common cis-acting element in promoter and enhancer regions
Gly0004360.1	GubHLH3	CAAT-box	CAAT	1075	4	+	Nicotiana glutinosa
Gly0004360.1	GubHLH3	CAAT-box	CAAT	1098	4	-	Nicotiana glutinosa
Gly0004360.1	GubHLH3	CAAT-box	CAAT	1190	4	-	Nicotiana glutinosa
Gly0004360.1	GubHLH3	CAAT-box	CAAT	1195	4	-	Nicotiana glutinosa
Gly0004360.1	GubHLH3	CAAT-box	CAAAT	1221	5	+	Pisum sativum	common cis-acting element in promoter and enhancer regions
Gly0004360.1	GubHLH3	CAAT-box	CAAAT	1394	5	+	Pisum sativum	common cis-acting element in promoter and enhancer regions
Gly0004360.1	GubHLH3	CAAT-box	CAAAT	1397	5	-	Pisum sativum	common cis-acting element in promoter and enhancer regions
Gly0004360.1	GubHLH3	CAAT-box	CAAT	1479	4	-	Nicotiana glutinosa
Gly0004360.1	GubHLH3	CAAT-box	CAAT	1586	4	+	Nicotiana glutinosa
Gly0004360.1	GubHLH3	CAAT-box	CAAT	1598	4	-	Nicotiana glutinosa
Gly0004360.1	GubHLH3	CAAT-box	CAAAT	1730	5	+	Pisum sativum	common cis-acting element in promoter and enhancer regions
Gly0004360.1	GubHLH3	CAAT-box	CCAAT	1776	5	+	Arabidopsis thaliana	common cis-acting element in promoter and enhancer regions
Gly0004360.1	GubHLH3	CAAT-box	CAAT	1777	4	+	Nicotiana glutinosa
Gly0004360.1	GubHLH3	CAAT-box	CAAT	1805	4	-	Nicotiana glutinosa
Gly0004360.1	GubHLH3	CAAT-box	CCAAT	1815	5	+	Arabidopsis thaliana	common cis-acting element in promoter and enhancer regions
Gly0004360.1	GubHLH3	CAAT-box	CAAT	1816	4	+	Nicotiana glutinosa
Gly0004360.1	GubHLH3	CAAT-box	CAAT	1879	4	-	Nicotiana glutinosa
Gly0004360.1	GubHLH3	CAAT-box	CAAAT	1886	5	+	Pisum sativum	common cis-acting element in promoter and enhancer regions
Gly0004360.1	GubHLH3	circadian	CAAAGATATC	969	9	-	Lycopersicon esculentum	cis-acting regulatory element involved in circadian control
Gly0004360.1	GubHLH3	ERE	ATTTTAAA	147	8	+	Nicotiana glutinos
Gly0004360.1	GubHLH3	ERE	ATTTTAAA	746	8	-	Nicotiana glutinos
Gly0004360.1	GubHLH3	LTR	CCGAAA	1127	6	+	Hordeum vulgare	cis-acting element involved in low-temperature responsiveness
Gly0004360.1	GubHLH3	Myb	TAACTG	759	6	-	Arabidopsis thaliana
Gly0004360.1	GubHLH3	MYB recognition site	CCGTTG	1362	6	+	Arabidopsis thaliana
Gly0004360.1	GubHLH3	MYC	CAATTG	795	6	+	Arabidopsis thaliana
Gly0004360.1	GubHLH3	RY-element	CATGCATG	1054	8	-	Helianthus annuus	cis-acting regulatory element involved in seed-specific regulation
Gly0004360.1	GubHLH3	STRE	AGGGG	274	5	+	Arabidopsis thaliana
Gly0004360.1	GubHLH3	STRE	AGGGG	1087	5	+	Arabidopsis thaliana
Gly0004360.1	GubHLH3	STRE	AGGGG	1542	5	+	Arabidopsis thaliana
Gly0004360.1	GubHLH3	STRE	AGGGG	1676	5	-	Arabidopsis thaliana
Gly0004360.1	GubHLH3	TATA-box	ATTATA	112	6	+	Brassica napus	core promoter element around -30 of transcription start
Gly0004360.1	GubHLH3	TATA-box	TATATAA	113	7	-	Arabidopsis thaliana	core promoter element around -30 of transcription start
Gly0004360.1	GubHLH3	TATA-box	TATATA	114	6	+	Arabidopsis thaliana	core promoter element around -30 of transcription start
Gly0004360.1	GubHLH3	TATA-box	ATATAT	115	6	+	Brassica napus	core promoter element around -30 of transcription start
Gly0004360.1	GubHLH3	TATA-box	TATATA	116	6	+	Arabidopsis thaliana	core promoter element around -30 of transcription start
Gly0004360.1	GubHLH3	TATA-box	ATATAT	117	6	+	Brassica napus	core promoter element around -30 of transcription start
Gly0004360.1	GubHLH3	TATA-box	TATATA	118	6	+	Arabidopsis thaliana	core promoter element around -30 of transcription start
Gly0004360.1	GubHLH3	TATA-box	ATATAT	119	6	+	Brassica napus	core promoter element around -30 of transcription start
Gly0004360.1	GubHLH3	TATA-box	TATATA	120	6	+	Arabidopsis thaliana	core promoter element around -30 of transcription start
Gly0004360.1	GubHLH3	TATA-box	ATATAT	121	6	+	Brassica napus	core promoter element around -30 of transcription start
Gly0004360.1	GubHLH3	TATA-box	TATA	122	4	+	Arabidopsis thaliana	core promoter element around -30 of transcription start
Gly0004360.1	GubHLH3	TATA-box	taTATAAAtc	137	9	-	Arabidopsis thaliana	core promoter element around -30 of transcription start
Gly0004360.1	GubHLH3	TATA-box	TATTTAAA	139	8	-	Arabidopsis thaliana	core promoter element around -30 of transcription start
Gly0004360.1	GubHLH3	TATA-box	TACATAAA	324	8	-	Oryza sativa	core promoter element around -30 of transcription start
Gly0004360.1	GubHLH3	TATA-box	TATACA	328	6	-	Helianthus annuus	core promoter element around -30 of transcription start
Gly0004360.1	GubHLH3	TATA-box	TATA	330	4	+	Arabidopsis thaliana	core promoter element around -30 of transcription start
Gly0004360.1	GubHLH3	TATA-box	TACAAAA	602	7	-	Oryza sativa	core promoter element around -30 of transcription start
Gly0004360.1	GubHLH3	TATA-box	TATAAGAA	655	8	-	Zea mays	core promoter element around -30 of transcription start
Gly0004360.1	GubHLH3	TATA-box	TATAA	658	5	-	Arabidopsis thaliana	core promoter element around -30 of transcription start
Gly0004360.1	GubHLH3	TATA-box	TATA	659	4	+	Arabidopsis thaliana	core promoter element around -30 of transcription start
Gly0004360.1	GubHLH3	TATA-box	TATATA	678	6	+	Arabidopsis thaliana	core promoter element around -30 of transcription start
Gly0004360.1	GubHLH3	TATA-box	TATA	680	4	+	Arabidopsis thaliana	core promoter element around -30 of transcription start
Gly0004360.1	GubHLH3	TATA-box	TATTTAAA	809	8	+	Arabidopsis thaliana	core promoter element around -30 of transcription start
Gly0004360.1	GubHLH3	TATA-box	ATATAT	839	6	+	Brassica napus	core promoter element around -30 of transcription start
Gly0004360.1	GubHLH3	TATA-box	TATA	840	4	+	Arabidopsis thaliana	core promoter element around -30 of transcription start
Gly0004360.1	GubHLH3	TATA-box	ATTATA	858	6	+	Brassica napus	core promoter element around -30 of transcription start
Gly0004360.1	GubHLH3	TATA-box	TATAA	859	5	-	Arabidopsis thaliana	core promoter element around -30 of transcription start
Gly0004360.1	GubHLH3	TATA-box	TATA	860	4	+	Arabidopsis thaliana	core promoter element around -30 of transcription start
Gly0004360.1	GubHLH3	TATA-box	TACAAAA	881	7	-	Oryza sativa	core promoter element around -30 of transcription start
Gly0004360.1	GubHLH3	TATA-box	ATATAT	968	6	+	Brassica napus	core promoter element around -30 of transcription start
Gly0004360.1	GubHLH3	TATA-box	TATA	969	4	+	Arabidopsis thaliana	core promoter element around -30 of transcription start
Gly0004360.1	GubHLH3	TATA-box	TACAAAA	989	7	+	Oryza sativa	core promoter element around -30 of transcription start
Gly0004360.1	GubHLH3	TATA-box	ATATAT	1008	6	-	Brassica napus	core promoter element around -30 of transcription start
Gly0004360.1	GubHLH3	TATA-box	TATA	1009	4	-	Arabidopsis thaliana	core promoter element around -30 of transcription start
Gly0004360.1	GubHLH3	TATA-box	taTATAAAtc	1103	9	-	Arabidopsis thaliana	core promoter element around -30 of transcription start
Gly0004360.1	GubHLH3	TATA-box	ATATAT	1104	6	-	Brassica napus	core promoter element around -30 of transcription start
Gly0004360.1	GubHLH3	TATA-box	TATATA	1105	6	-	Arabidopsis thaliana	core promoter element around -30 of transcription start
Gly0004360.1	GubHLH3	TATA-box	ATATAT	1106	6	-	Brassica napus	core promoter element around -30 of transcription start
Gly0004360.1	GubHLH3	TATA-box	TATATA	1107	6	-	Arabidopsis thaliana	core promoter element around -30 of transcription start
Gly0004360.1	GubHLH3	TATA-box	ATATAT	1108	6	-	Brassica napus	core promoter element around -30 of transcription start
Gly0004360.1	GubHLH3	TATA-box	TATATA	1109	6	-	Arabidopsis thaliana	core promoter element around -30 of transcription start
Gly0004360.1	GubHLH3	TATA-box	ATATAT	1110	6	-	Brassica napus	core promoter element around -30 of transcription start
Gly0004360.1	GubHLH3	TATA-box	TATATA	1111	6	-	Arabidopsis thaliana	core promoter element around -30 of transcription start
Gly0004360.1	GubHLH3	TATA-box	ATATAT	1112	6	-	Brassica napus	core promoter element around -30 of transcription start
Gly0004360.1	GubHLH3	TATA-box	TATATA	1113	6	-	Arabidopsis thaliana	core promoter element around -30 of transcription start
Gly0004360.1	GubHLH3	TATA-box	ATATAT	1114	6	-	Brassica napus	core promoter element around -30 of transcription start
Gly0004360.1	GubHLH3	TATA-box	TATATA	1115	6	-	Arabidopsis thaliana	core promoter element around -30 of transcription start
Gly0004360.1	GubHLH3	TATA-box	ATATAT	1116	6	-	Brassica napus	core promoter element around -30 of transcription start
Gly0004360.1	GubHLH3	TATA-box	TATA	1117	4	-	Arabidopsis thaliana	core promoter element around -30 of transcription start
Gly0004360.1	GubHLH3	TATA-box	TATAAA	1136	6	-	Helianthus annuus	core promoter element around -30 of transcription start
Gly0004360.1	GubHLH3	TATA-box	TATAA	1137	5	-	Arabidopsis thaliana	core promoter element around -30 of transcription start
Gly0004360.1	GubHLH3	TATA-box	TATA	1138	4	-	Arabidopsis thaliana	core promoter element around -30 of transcription start
Gly0004360.1	GubHLH3	TATA-box	TATAAA	1155	6	-	Helianthus annuus	core promoter element around -30 of transcription start
Gly0004360.1	GubHLH3	TATA-box	TATATAA	1156	7	-	Arabidopsis thaliana	core promoter element around -30 of transcription start
Gly0004360.1	GubHLH3	TATA-box	TATATA	1157	6	-	Arabidopsis thaliana	core promoter element around -30 of transcription start
Gly0004360.1	GubHLH3	TATA-box	ATATAT	1158	6	-	Brassica napus	core promoter element around -30 of transcription start
Gly0004360.1	GubHLH3	TATA-box	TATATA	1159	6	-	Arabidopsis thaliana	core promoter element around -30 of transcription start
Gly0004360.1	GubHLH3	TATA-box	TATA	1161	4	-	Arabidopsis thaliana	core promoter element around -30 of transcription start
Gly0004360.1	GubHLH3	TATA-box	ATATAA	1208	6	+	Brassica oleracea	core promoter element around -30 of transcription start
Gly0004360.1	GubHLH3	TATA-box	TATA	1209	4	-	Arabidopsis thaliana	core promoter element around -30 of transcription start
Gly0004360.1	GubHLH3	TATA-box	ATTATA	1230	6	+	Brassica napus	core promoter element around -30 of transcription start
Gly0004360.1	GubHLH3	TATA-box	TATAA	1231	5	-	Arabidopsis thaliana	core promoter element around -30 of transcription start
Gly0004360.1	GubHLH3	TATA-box	TATA	1232	4	-	Arabidopsis thaliana	core promoter element around -30 of transcription start
Gly0004360.1	GubHLH3	TATA-box	TATA	1300	4	-	Arabidopsis thaliana	core promoter element around -30 of transcription start
Gly0004360.1	GubHLH3	TATA-box	TATAA	1520	5	-	Arabidopsis thaliana	core promoter element around -30 of transcription start
Gly0004360.1	GubHLH3	TATA-box	TATA	1521	4	-	Arabidopsis thaliana	core promoter element around -30 of transcription start
Gly0004360.1	GubHLH3	TATA-box	TATAA	1699	5	-	Arabidopsis thaliana	core promoter element around -30 of transcription start
Gly0004360.1	GubHLH3	TATA-box	TATA	1700	4	-	Arabidopsis thaliana	core promoter element around -30 of transcription start
Gly0004360.1	GubHLH3	TATA-box	ATTATA	1779	6	+	Brassica napus	core promoter element around -30 of transcription start
Gly0004360.1	GubHLH3	TATA-box	TATATAA	1780	7	-	Arabidopsis thaliana	core promoter element around -30 of transcription start
Gly0004360.1	GubHLH3	TATA-box	TATATA	1781	6	-	Arabidopsis thaliana	core promoter element around -30 of transcription start
Gly0004360.1	GubHLH3	TATA-box	ATATAT	1782	6	-	Brassica napus	core promoter element around -30 of transcription start
Gly0004360.1	GubHLH3	TATA-box	TATA	1783	4	-	Arabidopsis thaliana	core promoter element around -30 of transcription start
Gly0004360.1	GubHLH3	TATA-box	TATA	1850	4	-	Arabidopsis thaliana	core promoter element around -30 of transcription start
Gly0004360.1	GubHLH3	TATA-box	TATA	1856	4	-	Arabidopsis thaliana	core promoter element around -30 of transcription start
Gly0004360.1	GubHLH3	TCT-motif	TCTTAC	1547	6	+	Arabidopsis thaliana	part of a light responsive element
Gly0004370.1	GubHLH4	ABRE	ACGTG	966	5	-	Arabidopsis thaliana	cis-acting element involved in the abscisic acid responsiveness
Gly0004370.1	GubHLH4	ABRE	ACGTG	1520	5	-	Arabidopsis thaliana	cis-acting element involved in the abscisic acid responsiveness
Gly0004370.1	GubHLH4	ABRE3a	TACGTG	966	6	-	Zea mays
Gly0004370.1	GubHLH4	ABRE4	CACGTA	966	6	+	Zea mays
Gly0004370.1	GubHLH4	AE-box	AGAAACAA	1104	8	+	Arabidopsis thaliana	part of a module for light response
Gly0004370.1	GubHLH4	ARE	AAACCA	618	6	+	Zea mays	cis-acting regulatory element essential for the anaerobic induction
Gly0004370.1	GubHLH4	ARE	AAACCA	1236	6	+	Zea mays	cis-acting regulatory element essential for the anaerobic induction
Gly0004370.1	GubHLH4	ARE	AAACCA	1391	6	+	Zea mays	cis-acting regulatory element essential for the anaerobic induction
Gly0004370.1	GubHLH4	as-1	TGACG	1448	5	-	Arabidopsis thaliana
Gly0004370.1	GubHLH4	AT-TATA-box	TATATA	457	6	+	Arabidopsis thaliana
Gly0004370.1	GubHLH4	AT~TATA-box	TATATA	631	6	+	Arabidopsis thaliana
Gly0004370.1	GubHLH4	AT~TATA-box	TATATA	1118	6	-	Arabidopsis thaliana
Gly0004370.1	GubHLH4	AT~TATA-box	TATATA	1283	6	-	Arabidopsis thaliana
Gly0004370.1	GubHLH4	AT~TATA-box	TATATA	1885	6	-	Arabidopsis thaliana
Gly0004370.1	GubHLH4	Box 4	ATTAAT	686	6	+	Petroselinum crispum	part of a conserved DNA module involved in light responsiveness
Gly0004370.1	GubHLH4	Box 4	ATTAAT	1128	6	-	Petroselinum crispum	part of a conserved DNA module involved in light responsiveness
Gly0004370.1	GubHLH4	Box 4	ATTAAT	1789	6	-	Petroselinum crispum	part of a conserved DNA module involved in light responsiveness
Gly0004370.1	GubHLH4	CAAT-box	CAAT	30	4	-	Nicotiana glutinosa
Gly0004370.1	GubHLH4	CAAT-box	CAAT	38	4	+	Nicotiana glutinosa
Gly0004370.1	GubHLH4	CAAT-box	CCAAT	51	5	-	Arabidopsis thaliana	common cis-acting element in promoter and enhancer regions
Gly0004370.1	GubHLH4	CAAT-box	CAAT	107	4	-	Nicotiana glutinosa
Gly0004370.1	GubHLH4	CAAT-box	CAAT	120	4	+	Nicotiana glutinosa
Gly0004370.1	GubHLH4	CAAT-box	CAAT	175	4	-	Nicotiana glutinosa
Gly0004370.1	GubHLH4	CAAT-box	CAAAT	184	5	-	Pisum sativum	common cis-acting element in promoter and enhancer regions
Gly0004370.1	GubHLH4	CAAT-box	CAAAT	210	5	+	Pisum sativum	common cis-acting element in promoter and enhancer regions
Gly0004370.1	GubHLH4	CAAT-box	CAAT	231	4	+	Nicotiana glutinosa
Gly0004370.1	GubHLH4	CAAT-box	CAAT	294	4	+	Nicotiana glutinosa
Gly0004370.1	GubHLH4	CAAT-box	CAAT	309	4	-	Nicotiana glutinosa
Gly0004370.1	GubHLH4	CAAT-box	CAAAT	325	5	-	Pisum sativum	common cis-acting element in promoter and enhancer regions
Gly0004370.1	GubHLH4	CAAT-box	CAAT	335	4	+	Nicotiana glutinosa
Gly0004370.1	GubHLH4	CAAT-box	CAAAT	368	5	+	Pisum sativum	common cis-acting element in promoter and enhancer regions
Gly0004370.1	GubHLH4	CAAT-box	CCAAT	371	5	-	Arabidopsis thaliana	common cis-acting element in promoter and enhancer regions
Gly0004370.1	GubHLH4	CAAT-box	CAAT	469	4	+	Nicotiana glutinosa
Gly0004370.1	GubHLH4	CAAT-box	CAAAT	479	5	-	Pisum sativum	common cis-acting element in promoter and enhancer regions
Gly0004370.1	GubHLH4	CAAT-box	CAAT	508	4	+	Nicotiana glutinosa
Gly0004370.1	GubHLH4	CAAT-box	CAAT	530	4	+	Nicotiana glutinosa
Gly0004370.1	GubHLH4	CAAT-box	CAAT	534	4	+	Nicotiana glutinosa
Gly0004370.1	GubHLH4	CAAT-box	CCAAT	562	5	+	Arabidopsis thaliana	common cis-acting element in promoter and enhancer regions
Gly0004370.1	GubHLH4	CAAT-box	CAAT	563	4	+	Nicotiana glutinosa
Gly0004370.1	GubHLH4	CAAT-box	CAAT	701	4	+	Nicotiana glutinosa
Gly0004370.1	GubHLH4	CAAT-box	CAAAT	762	5	-	Pisum sativum	common cis-acting element in promoter and enhancer regions
Gly0004370.1	GubHLH4	CAAT-box	CAAT	794	4	-	Nicotiana glutinosa
Gly0004370.1	GubHLH4	CAAT-box	CAAT	1026	4	-	Nicotiana glutinosa
Gly0004370.1	GubHLH4	CAAT-box	CCAAT	1048	5	+	Arabidopsis thaliana	common cis-acting element in promoter and enhancer regions
Gly0004370.1	GubHLH4	CAAT-box	CAAT	1049	4	+	Nicotiana glutinosa
Gly0004370.1	GubHLH4	CAAT-box	CAAT	1071	4	+	Nicotiana glutinosa
Gly0004370.1	GubHLH4	CAAT-box	CAAAT	1073	5	-	Pisum sativum	common cis-acting element in promoter and enhancer regions
Gly0004370.1	GubHLH4	CAAT-box	CAAT	1109	4	+	Nicotiana glutinosa
Gly0004370.1	GubHLH4	CAAT-box	CAAT	1179	4	-	Nicotiana glutinosa
Gly0004370.1	GubHLH4	CAAT-box	CCAAT	1225	5	+	Arabidopsis thaliana	common cis-acting element in promoter and enhancer regions
Gly0004370.1	GubHLH4	CAAT-box	CAAT	1226	4	+	Nicotiana glutinosa
Gly0004370.1	GubHLH4	CAAT-box	CAAAT	1266	5	+	Pisum sativum	common cis-acting element in promoter and enhancer regions
Gly0004370.1	GubHLH4	CAAT-box	CAAT	1371	4	-	Nicotiana glutinosa
Gly0004370.1	GubHLH4	CAAT-box	CAAT	1508	4	+	Nicotiana glutinosa
Gly0004370.1	GubHLH4	CAAT-box	TGCCAAC	1511	7	+	Petunia hybrida	common cis-acting element in promoter and enhancer regions
Gly0004370.1	GubHLH4	CAAT-box	CAAT	1533	4	+	Nicotiana glutinosa
Gly0004370.1	GubHLH4	CAAT-box	CAAAT	1589	5	+	Pisum sativum	common cis-acting element in promoter and enhancer regions
Gly0004370.1	GubHLH4	CAAT-box	CAAT	1606	4	+	Nicotiana glutinosa
Gly0004370.1	GubHLH4	CAAT-box	CAAT	1627	4	-	Nicotiana glutinosa
Gly0004370.1	GubHLH4	CAAT-box	CAAAT	1673	5	-	Pisum sativum	common cis-acting element in promoter and enhancer regions
Gly0004370.1	GubHLH4	CAAT-box	CAAT	1711	4	+	Nicotiana glutinosa
Gly0004370.1	GubHLH4	CAAT-box	CCAAT	1831	5	-	Arabidopsis thaliana	common cis-acting element in promoter and enhancer regions
Gly0004370.1	GubHLH4	CAAT-box	CAAT	1836	4	+	Nicotiana glutinosa
Gly0004370.1	GubHLH4	CAAT-box	CAAT	1845	4	-	Nicotiana glutinosa
Gly0004370.1	GubHLH4	CAAT-box	CAAT	1872	4	+	Nicotiana glutinosa
Gly0004370.1	GubHLH4	CAAT-box	CAAT	1940	4	-	Nicotiana glutinosa
Gly0004370.1	GubHLH4	CAAT-box	CAAT	1952	4	+	Nicotiana glutinosa
Gly0004370.1	GubHLH4	CAAT-box	CAAT	1962	4	-	Nicotiana glutinosa
Gly0004370.1	GubHLH4	CAAT-box	CAAT	1969	4	+	Nicotiana glutinosa
Gly0004370.1	GubHLH4	CAAT-box	CAAT	1990	4	+	Nicotiana glutinosa
Gly0004370.1	GubHLH4	CAT-box	GCCACT	1632	6	+	Arabidopsis thaliana	cis-acting regulatory element related to meristem expression
Gly0004370.1	GubHLH4	CGTCA-motif	CGTCA	1448	5	+	Hordeum vulgare	cis-acting regulatory element involved in the MeJA-responsiveness
Gly0004370.1	GubHLH4	G-box	TACGTG	966	6	-	Arabidopsis thaliana	cis-acting regulatory element involved in light responsiveness
Gly0004370.1	GubHLH4	G-box	CACGTC	1520	6	+	Zea mays	cis-acting regulatory element involved in light responsiveness
Gly0004370.1	GubHLH4	MYB	CAACCA	548	6	+	Arabidopsis thaliana
Gly0004370.1	GubHLH4	MYB	CAACAG	1914	6	-	Arabidopsis thaliana
Gly0004370.1	GubHLH4	Myb	TAACTG	718	6	+	Arabidopsis thaliana
Gly0004370.1	GubHLH4	Myb	TAACTG	1287	6	+	Arabidopsis thaliana
Gly0004370.1	GubHLH4	MYC	CATGTG	94	6	+	Arabidopsis thaliana
Gly0004370.1	GubHLH4	MYC	CATTTG	478	6	+	Arabidopsis thaliana
Gly0004370.1	GubHLH4	MYC	CATGTG	552	6	+	Arabidopsis thaliana
Gly0004370.1	GubHLH4	MYC	CATTTG	1266	6	-	Arabidopsis thaliana
Gly0004370.1	GubHLH4	MYC	CATGTG	1743	6	-	Arabidopsis thaliana
Gly0004370.1	GubHLH4	O2-site	GATGA(C/T)(A/G)TG(A/G)	6	8	+	Zea mays	cis-acting regulatory element involved in zein metabolism regulation
Gly0004370.1	GubHLH4	P-box	CCTTTTG	1437	7	+	Oryza sativa	gibberellin-responsive element
Gly0004370.1	GubHLH4	STRE	AGGGG	934	5	+	Arabidopsis thaliana
Gly0004370.1	GubHLH4	STRE	AGGGG	1345	5	+	Arabidopsis thaliana
Gly0004370.1	GubHLH4	TATA-box	TATA	133	4	+	Arabidopsis thaliana	core promoter element around -30 of transcription start
Gly0004370.1	GubHLH4	TATA-box	TATACA	187	6	-	Helianthus annuus	core promoter element around -30 of transcription start
Gly0004370.1	GubHLH4	TATA-box	TATA	189	4	+	Arabidopsis thaliana	core promoter element around -30 of transcription start
Gly0004370.1	GubHLH4	TATA-box	ATTATA	299	6	+	Brassica napus	core promoter element around -30 of transcription start
Gly0004370.1	GubHLH4	TATA-box	TATAA	300	5	-	Arabidopsis thaliana	core promoter element around -30 of transcription start
Gly0004370.1	GubHLH4	TATA-box	TATA	301	4	+	Arabidopsis thaliana	core promoter element around -30 of transcription start
Gly0004370.1	GubHLH4	TATA-box	TATAAAA	314	7	-	Pisum sativum	core promoter element around -30 of transcription start
Gly0004370.1	GubHLH4	TATA-box	TATAAA	315	6	-	Helianthus annuus	core promoter element around -30 of transcription start
Gly0004370.1	GubHLH4	TATA-box	TATAA	316	5	-	Arabidopsis thaliana	core promoter element around -30 of transcription start
Gly0004370.1	GubHLH4	TATA-box	TATA	317	4	+	Arabidopsis thaliana	core promoter element around -30 of transcription start
Gly0004370.1	GubHLH4	TATA-box	TATA	387	4	+	Arabidopsis thaliana	core promoter element around -30 of transcription start
Gly0004370.1	GubHLH4	TATA-box	TATA	398	4	+	Arabidopsis thaliana	core promoter element around -30 of transcription start
Gly0004370.1	GubHLH4	TATA-box	ATTATA	426	6	+	Brassica napus	core promoter element around -30 of transcription start
Gly0004370.1	GubHLH4	TATA-box	TATAA	427	5	-	Arabidopsis thaliana	core promoter element around -30 of transcription start
Gly0004370.1	GubHLH4	TATA-box	TATA	428	4	+	Arabidopsis thaliana	core promoter element around -30 of transcription start
Gly0004370.1	GubHLH4	TATA-box	ATATAT	456	6	+	Brassica napus	core promoter element around -30 of transcription start
Gly0004370.1	GubHLH4	TATA-box	TATATA	457	6	+	Arabidopsis thaliana	core promoter element around -30 of transcription start
Gly0004370.1	GubHLH4	TATA-box	ATATAT	458	6	+	Brassica napus	core promoter element around -30 of transcription start
Gly0004370.1	GubHLH4	TATA-box	TATA	459	4	+	Arabidopsis thaliana	core promoter element around -30 of transcription start
Gly0004370.1	GubHLH4	TATA-box	ATATAT	630	6	+	Brassica napus	core promoter element around -30 of transcription start
Gly0004370.1	GubHLH4	TATA-box	TATATA	631	6	+	Arabidopsis thaliana	core promoter element around -30 of transcription start
Gly0004370.1	GubHLH4	TATA-box	TATA	633	4	+	Arabidopsis thaliana	core promoter element around -30 of transcription start
Gly0004370.1	GubHLH4	TATA-box	TATA	728	4	+	Arabidopsis thaliana	core promoter element around -30 of transcription start
Gly0004370.1	GubHLH4	TATA-box	TACAAAA	748	7	+	Oryza sativa	core promoter element around -30 of transcription start
Gly0004370.1	GubHLH4	TATA-box	TATA	820	4	+	Arabidopsis thaliana	core promoter element around -30 of transcription start
Gly0004370.1	GubHLH4	TATA-box	TATAAAA	878	7	-	Pisum sativum	core promoter element around -30 of transcription start
Gly0004370.1	GubHLH4	TATA-box	TATAAA	879	6	-	Helianthus annuus	core promoter element around -30 of transcription start
Gly0004370.1	GubHLH4	TATA-box	TATAA	880	5	-	Arabidopsis thaliana	core promoter element around -30 of transcription start
Gly0004370.1	GubHLH4	TATA-box	TATA	881	4	+	Arabidopsis thaliana	core promoter element around -30 of transcription start
Gly0004370.1	GubHLH4	TATA-box	TATA	949	4	+	Arabidopsis thaliana	core promoter element around -30 of transcription start
Gly0004370.1	GubHLH4	TATA-box	taTATAAAtc	976	9	-	Arabidopsis thaliana	core promoter element around -30 of transcription start
Gly0004370.1	GubHLH4	TATA-box	ATATAA	981	6	+	Brassica oleracea	core promoter element around -30 of transcription start
Gly0004370.1	GubHLH4	TATA-box	TATA	982	4	+	Arabidopsis thaliana	core promoter element around -30 of transcription start
Gly0004370.1	GubHLH4	TATA-box	ATATAT	1041	6	-	Brassica napus	core promoter element around -30 of transcription start
Gly0004370.1	GubHLH4	TATA-box	TATA	1042	4	-	Arabidopsis thaliana	core promoter element around -30 of transcription start
Gly0004370.1	GubHLH4	TATA-box	ATATAT	1081	6	-	Brassica napus	core promoter element around -30 of transcription start
Gly0004370.1	GubHLH4	TATA-box	TATA	1082	4	-	Arabidopsis thaliana	core promoter element around -30 of transcription start
Gly0004370.1	GubHLH4	TATA-box	ATATAT	1117	6	-	Brassica napus	core promoter element around -30 of transcription start
Gly0004370.1	GubHLH4	TATA-box	TATATA	1118	6	-	Arabidopsis thaliana	core promoter element around -30 of transcription start
Gly0004370.1	GubHLH4	TATA-box	ATATAA	1119	6	+	Brassica oleracea	core promoter element around -30 of transcription start
Gly0004370.1	GubHLH4	TATA-box	TATA	1120	4	-	Arabidopsis thaliana	core promoter element around -30 of transcription start
Gly0004370.1	GubHLH4	TATA-box	ATTATA	1228	6	+	Brassica napus	core promoter element around -30 of transcription start
Gly0004370.1	GubHLH4	TATA-box	TATAA	1229	5	-	Arabidopsis thaliana	core promoter element around -30 of transcription start
Gly0004370.1	GubHLH4	TATA-box	TATA	1230	4	-	Arabidopsis thaliana	core promoter element around -30 of transcription start
Gly0004370.1	GubHLH4	TATA-box	TATATA	1283	6	-	Arabidopsis thaliana	core promoter element around -30 of transcription start
Gly0004370.1	GubHLH4	TATA-box	ATATAA	1284	6	+	Brassica oleracea	core promoter element around -30 of transcription start
Gly0004370.1	GubHLH4	TATA-box	TATA	1285	4	-	Arabidopsis thaliana	core promoter element around -30 of transcription start
Gly0004370.1	GubHLH4	TATA-box	TATAAA	1329	6	-	Helianthus annuus	core promoter element around -30 of transcription start
Gly0004370.1	GubHLH4	TATA-box	TATAA	1330	5	-	Arabidopsis thaliana	core promoter element around -30 of transcription start
Gly0004370.1	GubHLH4	TATA-box	TATA	1331	4	-	Arabidopsis thaliana	core promoter element around -30 of transcription start
Gly0004370.1	GubHLH4	TATA-box	ATATAA	1479	6	+	Brassica oleracea	core promoter element around -30 of transcription start
Gly0004370.1	GubHLH4	TATA-box	TATA	1480	4	-	Arabidopsis thaliana	core promoter element around -30 of transcription start
Gly0004370.1	GubHLH4	TATA-box	ATTATA	1492	6	+	Brassica napus	core promoter element around -30 of transcription start
Gly0004370.1	GubHLH4	TATA-box	TATAA	1493	5	-	Arabidopsis thaliana	core promoter element around -30 of transcription start
Gly0004370.1	GubHLH4	TATA-box	TATA	1494	4	-	Arabidopsis thaliana	core promoter element around -30 of transcription start
Gly0004370.1	GubHLH4	TATA-box	ATATAT	1555	6	-	Brassica napus	core promoter element around -30 of transcription start
Gly0004370.1	GubHLH4	TATA-box	TATA	1556	4	-	Arabidopsis thaliana	core promoter element around -30 of transcription start
Gly0004370.1	GubHLH4	TATA-box	TATA	1680	4	-	Arabidopsis thaliana	core promoter element around -30 of transcription start
Gly0004370.1	GubHLH4	TATA-box	TATAA	1751	5	-	Arabidopsis thaliana	core promoter element around -30 of transcription start
Gly0004370.1	GubHLH4	TATA-box	TATA	1752	4	-	Arabidopsis thaliana	core promoter element around -30 of transcription start
Gly0004370.1	GubHLH4	TATA-box	ATATAT	1785	6	-	Brassica napus	core promoter element around -30 of transcription start
Gly0004370.1	GubHLH4	TATA-box	TATA	1786	4	-	Arabidopsis thaliana	core promoter element around -30 of transcription start
Gly0004370.1	GubHLH4	TATA-box	TATA	1806	4	-	Arabidopsis thaliana	core promoter element around -30 of transcription start
Gly0004370.1	GubHLH4	TATA-box	TACATAAA	1856	8	-	Oryza sativa	core promoter element around -30 of transcription start
Gly0004370.1	GubHLH4	TATA-box	TATATA	1885	6	-	Arabidopsis thaliana	core promoter element around -30 of transcription start
Gly0004370.1	GubHLH4	TATA-box	ATATAA	1886	6	+	Brassica oleracea	core promoter element around -30 of transcription start
Gly0004370.1	GubHLH4	TATA-box	TATA	1887	4	-	Arabidopsis thaliana	core promoter element around -30 of transcription start
Gly0004370.1	GubHLH4	TATA-box	TATA	1922	4	-	Arabidopsis thaliana	core promoter element around -30 of transcription start
Gly0004370.1	GubHLH4	TATC-box	TATCCCA	461	7	+	Oryza sativa	cis-acting element involved in gibberellin-responsiveness
Gly0004370.1	GubHLH4	TCCC-motif	TCTCCCT	911	7	-	Spinacia oleracea	part of a light responsive element
Gly0004370.1	GubHLH4	TCT-motif	TCTTAC	902	6	+	Arabidopsis thaliana	part of a light responsive element
Gly0004370.1	GubHLH4	TGACG-motif	TGACG	1448	5	-	Hordeum vulgare	cis-acting regulatory element involved in the MeJA-responsiveness
Gly0004370.1	GubHLH4	TGA-element	AACGAC	1773	6	+	Brassica oleracea	auxin-responsive element
Gly0004370.1	GubHLH4	W box	TTGACC	527	6	-	Arabidopsis thaliana
Gly0004370.1	GubHLH4	WUN-motif	AAATTTCCT	1668	9	-	Brassica oleracea	wound-responsive element
Gly0006050.1	GubHLH5	ABRE	ACGTG	302	5	+	Arabidopsis thaliana	cis-acting element involved in the abscisic acid responsiveness
Gly0006050.1	GubHLH5	ABRE	ACGTG	376	5	+	Arabidopsis thaliana	cis-acting element involved in the abscisic acid responsiveness
Gly0006050.1	GubHLH5	ABRE3a	TACGTG	301	6	+	Zea mays
Gly0006050.1	GubHLH5	ABRE4	CACGTA	301	6	-	Zea mays
Gly0006050.1	GubHLH5	ARE	AAACCA	862	6	+	Zea mays	cis-acting regulatory element essential for the anaerobic induction
Gly0006050.1	GubHLH5	as-1	TGACG	252	5	-	Arabidopsis thaliana
Gly0006050.1	GubHLH5	as-1	TGACG	948	5	+	Arabidopsis thaliana
Gly0006050.1	GubHLH5	as-1	TGACG	1170	5	+	Arabidopsis thaliana
Gly0006050.1	GubHLH5	as-1	TGACG	1704	5	+	Arabidopsis thaliana
Gly0006050.1	GubHLH5	AT-TATA-box	TATATA	258	6	+	Arabidopsis thaliana
Gly0006050.1	GubHLH5	AT~TATA-box	TATATA	338	6	+	Arabidopsis thaliana
Gly0006050.1	GubHLH5	AT~TATA-box	TATATA	356	6	+	Arabidopsis thaliana
Gly0006050.1	GubHLH5	AT~TATA-box	TATATA	358	6	+	Arabidopsis thaliana
Gly0006050.1	GubHLH5	AT~TATA-box	TATATAAA	1269	8	-	Arabidopsis thaliana
Gly0006050.1	GubHLH5	AT~TATA-box	TATATA	1271	6	-	Arabidopsis thaliana
Gly0006050.1	GubHLH5	AT~TATA-box	TATATA	1751	6	-	Arabidopsis thaliana
Gly0006050.1	GubHLH5	AT~TATA-box	TATATA	1927	6	-	Arabidopsis thaliana
Gly0006050.1	GubHLH5	AT~TATA-box	TATATA	1929	6	-	Arabidopsis thaliana
Gly0006050.1	GubHLH5	AT~TATA-box	TATATA	1931	6	-	Arabidopsis thaliana
Gly0006050.1	GubHLH5	AT~TATA-box	TATATA	1933	6	-	Arabidopsis thaliana
Gly0006050.1	GubHLH5	AT~TATA-box	TATATA	1935	6	-	Arabidopsis thaliana
Gly0006050.1	GubHLH5	AT~TATA-box	TATATA	1937	6	-	Arabidopsis thaliana
Gly0006050.1	GubHLH5	AT~TATA-box	TATATA	1939	6	-	Arabidopsis thaliana
Gly0006050.1	GubHLH5	AT~TATA-box	TATATA	1972	6	-	Arabidopsis thaliana
Gly0006050.1	GubHLH5	Box 4	ATTAAT	423	6	+	Petroselinum crispum	part of a conserved DNA module involved in light responsiveness
Gly0006050.1	GubHLH5	Box 4	ATTAAT	532	6	+	Petroselinum crispum	part of a conserved DNA module involved in light responsiveness
Gly0006050.1	GubHLH5	Box 4	ATTAAT	596	6	+	Petroselinum crispum	part of a conserved DNA module involved in light responsiveness
Gly0006050.1	GubHLH5	Box 4	ATTAAT	749	6	+	Petroselinum crispum	part of a conserved DNA module involved in light responsiveness
Gly0006050.1	GubHLH5	Box 4	ATTAAT	924	6	+	Petroselinum crispum	part of a conserved DNA module involved in light responsiveness
Gly0006050.1	GubHLH5	Box 4	ATTAAT	962	6	+	Petroselinum crispum	part of a conserved DNA module involved in light responsiveness
Gly0006050.1	GubHLH5	Box 4	ATTAAT	1603	6	-	Petroselinum crispum	part of a conserved DNA module involved in light responsiveness
Gly0006050.1	GubHLH5	Box II	TGGTAATAA	671	9	+	Solanum tuberosum	part of a light responsive element
Gly0006050.1	GubHLH5	CAAT-box	CCAAT	63	5	+	Arabidopsis thaliana	common cis-acting element in promoter and enhancer regions
Gly0006050.1	GubHLH5	CAAT-box	CAAT	64	4	+	Nicotiana glutinosa
Gly0006050.1	GubHLH5	CAAT-box	CAAT	90	4	-	Nicotiana glutinosa
Gly0006050.1	GubHLH5	CAAT-box	CAAT	131	4	+	Nicotiana glutinosa
Gly0006050.1	GubHLH5	CAAT-box	CAAT	169	4	+	Nicotiana glutinosa
Gly0006050.1	GubHLH5	CAAT-box	CAAT	197	4	+	Nicotiana glutinosa
Gly0006050.1	GubHLH5	CAAT-box	CAAT	255	4	+	Nicotiana glutinosa
Gly0006050.1	GubHLH5	CAAT-box	CAAT	268	4	+	Nicotiana glutinosa
Gly0006050.1	GubHLH5	CAAT-box	CAAAT	288	5	+	Pisum sativum	common cis-acting element in promoter and enhancer regions
Gly0006050.1	GubHLH5	CAAT-box	CAAAT	312	5	+	Pisum sativum	common cis-acting element in promoter and enhancer regions
Gly0006050.1	GubHLH5	CAAT-box	CAAAT	315	5	-	Pisum sativum	common cis-acting element in promoter and enhancer regions
Gly0006050.1	GubHLH5	CAAT-box	CAAT	324	4	-	Nicotiana glutinosa
Gly0006050.1	GubHLH5	CAAT-box	CAAT	457	4	-	Nicotiana glutinosa
Gly0006050.1	GubHLH5	CAAT-box	CAAT	530	4	+	Nicotiana glutinosa
Gly0006050.1	GubHLH5	CAAT-box	CCAAT	669	5	-	Arabidopsis thaliana	common cis-acting element in promoter and enhancer regions
Gly0006050.1	GubHLH5	CAAT-box	CAAT	686	4	-	Nicotiana glutinosa
Gly0006050.1	GubHLH5	CAAT-box	CAAT	739	4	+	Nicotiana glutinosa
Gly0006050.1	GubHLH5	CAAT-box	CAAT	790	4	+	Nicotiana glutinosa
Gly0006050.1	GubHLH5	CAAT-box	CAAT	800	4	-	Nicotiana glutinosa
Gly0006050.1	GubHLH5	CAAT-box	CAAT	943	4	+	Nicotiana glutinosa
Gly0006050.1	GubHLH5	CAAT-box	CAAT	986	4	+	Nicotiana glutinosa
Gly0006050.1	GubHLH5	CAAT-box	CAAT	1008	4	-	Nicotiana glutinosa
Gly0006050.1	GubHLH5	CAAT-box	CAAT	1020	4	-	Nicotiana glutinosa
Gly0006050.1	GubHLH5	CAAT-box	CAAT	1144	4	-	Nicotiana glutinosa
Gly0006050.1	GubHLH5	CAAT-box	CAAAT	1233	5	-	Pisum sativum	common cis-acting element in promoter and enhancer regions
Gly0006050.1	GubHLH5	CAAT-box	CAAT	1250	4	-	Nicotiana glutinosa
Gly0006050.1	GubHLH5	CAAT-box	CAAAT	1309	5	+	Pisum sativum	common cis-acting element in promoter and enhancer regions
Gly0006050.1	GubHLH5	CAAT-box	CAAT	1338	4	-	Nicotiana glutinosa
Gly0006050.1	GubHLH5	CAAT-box	CAAT	1362	4	+	Nicotiana glutinosa
Gly0006050.1	GubHLH5	CAAT-box	CAAT	1444	4	-	Nicotiana glutinosa
Gly0006050.1	GubHLH5	CAAT-box	CAAAT	1454	5	-	Pisum sativum	common cis-acting element in promoter and enhancer regions
Gly0006050.1	GubHLH5	CAAT-box	CAAT	1577	4	-	Nicotiana glutinosa
Gly0006050.1	GubHLH5	CAAT-box	CAAAT	1618	5	+	Pisum sativum	common cis-acting element in promoter and enhancer regions
Gly0006050.1	GubHLH5	CAAT-box	CAAT	1645	4	+	Nicotiana glutinosa
Gly0006050.1	GubHLH5	CAAT-box	CAAT	1655	4	+	Nicotiana glutinosa
Gly0006050.1	GubHLH5	CAAT-box	CAAT	1709	4	+	Nicotiana glutinosa
Gly0006050.1	GubHLH5	CAAT-box	CAAT	1806	4	-	Nicotiana glutinosa
Gly0006050.1	GubHLH5	CAAT-box	CAAT	1836	4	-	Nicotiana glutinosa
Gly0006050.1	GubHLH5	CAAT-box	CAAT	1860	4	+	Nicotiana glutinosa
Gly0006050.1	GubHLH5	CAAT-box	CAAAT	1884	5	+	Pisum sativum	common cis-acting element in promoter and enhancer regions
Gly0006050.1	GubHLH5	CAAT-box	CAAAT	1947	5	+	Pisum sativum	common cis-acting element in promoter and enhancer regions
Gly0006050.1	GubHLH5	CAAT-box	CAAT	1955	4	-	Nicotiana glutinosa
Gly0006050.1	GubHLH5	CAAT-box	CAAT	1961	4	-	Nicotiana glutinosa
Gly0006050.1	GubHLH5	CAAT-box	CAAAT	1978	5	-	Pisum sativum	common cis-acting element in promoter and enhancer regions
Gly0006050.1	GubHLH5	CGTCA-motif	CGTCA	252	5	+	Hordeum vulgare	cis-acting regulatory element involved in the MeJA-responsiveness
Gly0006050.1	GubHLH5	CGTCA-motif	CGTCA	948	5	-	Hordeum vulgare	cis-acting regulatory element involved in the MeJA-responsiveness
Gly0006050.1	GubHLH5	CGTCA-motif	CGTCA	1170	5	-	Hordeum vulgare	cis-acting regulatory element involved in the MeJA-responsiveness
Gly0006050.1	GubHLH5	CGTCA-motif	CGTCA	1704	5	-	Hordeum vulgare	cis-acting regulatory element involved in the MeJA-responsiveness
Gly0006050.1	GubHLH5	ERE	ATTTTAAA	222	8	-	Nicotiana glutinos
Gly0006050.1	GubHLH5	GARE-motif	TCTGTTG	866	7	-	Brassica oleracea	gibberellin-responsive element
Gly0006050.1	GubHLH5	GARE-motif	TCTGTTG	1517	7	-	Brassica oleracea	gibberellin-responsive element
Gly0006050.1	GubHLH5	GATA-motif	AAGGATAAGG	1914	9	-	Solanum tuberosum	part of a light responsive element
Gly0006050.1	GubHLH5	G-Box	CACGTT	375	6	-	Pisum sativum	cis-acting regulatory element involved in light responsiveness
Gly0006050.1	GubHLH5	G-box	TACGTG	301	6	+	Arabidopsis thaliana	cis-acting regulatory element involved in light responsiveness
Gly0006050.1	GubHLH5	MYB	TAACCA	411	6	-	Arabidopsis thaliana
Gly0006050.1	GubHLH5	MYB	CAACCA	518	6	+	Arabidopsis thaliana
Gly0006050.1	GubHLH5	MYB	CAACAG	866	6	+	Arabidopsis thaliana
Gly0006050.1	GubHLH5	MYB	CAACAG	1517	6	+	Arabidopsis thaliana
Gly0006050.1	GubHLH5	Myb	TAACTG	638	6	-	Arabidopsis thaliana
Gly0006050.1	GubHLH5	MYC	CATTTG	1618	6	-	Arabidopsis thaliana
Gly0006050.1	GubHLH5	STRE	AGGGG	135	5	-	Arabidopsis thaliana
Gly0006050.1	GubHLH5	STRE	AGGGG	1332	5	+	Arabidopsis thaliana
Gly0006050.1	GubHLH5	STRE	AGGGG	1406	5	-	Arabidopsis thaliana
Gly0006050.1	GubHLH5	STRE	AGGGG	1813	5	-	Arabidopsis thaliana
Gly0006050.1	GubHLH5	STRE	AGGGG	1821	5	-	Arabidopsis thaliana
Gly0006050.1	GubHLH5	TATA-box	TACAAAA	143	7	-	Oryza sativa	core promoter element around -30 of transcription start
Gly0006050.1	GubHLH5	TATA-box	ATATAA	199	6	+	Brassica oleracea	core promoter element around -30 of transcription start
Gly0006050.1	GubHLH5	TATA-box	TATA	200	4	+	Arabidopsis thaliana	core promoter element around -30 of transcription start
Gly0006050.1	GubHLH5	TATA-box	ATATAT	257	6	+	Brassica napus	core promoter element around -30 of transcription start
Gly0006050.1	GubHLH5	TATA-box	TATATA	258	6	+	Arabidopsis thaliana	core promoter element around -30 of transcription start
Gly0006050.1	GubHLH5	TATA-box	ATATAA	259	6	+	Brassica oleracea	core promoter element around -30 of transcription start
Gly0006050.1	GubHLH5	TATA-box	TATA	260	4	+	Arabidopsis thaliana	core promoter element around -30 of transcription start
Gly0006050.1	GubHLH5	TATA-box	ATATAA	291	6	+	Brassica oleracea	core promoter element around -30 of transcription start
Gly0006050.1	GubHLH5	TATA-box	TATA	292	4	+	Arabidopsis thaliana	core promoter element around -30 of transcription start
Gly0006050.1	GubHLH5	TATA-box	TACAAAA	330	7	-	Oryza sativa	core promoter element around -30 of transcription start
Gly0006050.1	GubHLH5	TATA-box	ATATAT	337	6	+	Brassica napus	core promoter element around -30 of transcription start
Gly0006050.1	GubHLH5	TATA-box	TATATA	338	6	+	Arabidopsis thaliana	core promoter element around -30 of transcription start
Gly0006050.1	GubHLH5	TATA-box	ATATAT	339	6	+	Brassica napus	core promoter element around -30 of transcription start
Gly0006050.1	GubHLH5	TATA-box	TATA	340	4	+	Arabidopsis thaliana	core promoter element around -30 of transcription start
Gly0006050.1	GubHLH5	TATA-box	TATATA	356	6	+	Arabidopsis thaliana	core promoter element around -30 of transcription start
Gly0006050.1	GubHLH5	TATA-box	ATATAT	357	6	+	Brassica napus	core promoter element around -30 of transcription start
Gly0006050.1	GubHLH5	TATA-box	TATATA	358	6	+	Arabidopsis thaliana	core promoter element around -30 of transcription start
Gly0006050.1	GubHLH5	TATA-box	ATATAA	359	6	+	Brassica oleracea	core promoter element around -30 of transcription start
Gly0006050.1	GubHLH5	TATA-box	TATA	360	4	+	Arabidopsis thaliana	core promoter element around -30 of transcription start
Gly0006050.1	GubHLH5	TATA-box	TATA	383	4	+	Arabidopsis thaliana	core promoter element around -30 of transcription start
Gly0006050.1	GubHLH5	TATA-box	ATTATA	468	6	+	Brassica napus	core promoter element around -30 of transcription start
Gly0006050.1	GubHLH5	TATA-box	TATAA	469	5	-	Arabidopsis thaliana	core promoter element around -30 of transcription start
Gly0006050.1	GubHLH5	TATA-box	TATA	470	4	+	Arabidopsis thaliana	core promoter element around -30 of transcription start
Gly0006050.1	GubHLH5	TATA-box	TATAAAT	536	7	-	Brassica juncea	core promoter element around -30 of transcription start
Gly0006050.1	GubHLH5	TATA-box	TATAAA	537	6	-	Helianthus annuus	core promoter element around -30 of transcription start
Gly0006050.1	GubHLH5	TATA-box	TATAA	538	5	-	Arabidopsis thaliana	core promoter element around -30 of transcription start
Gly0006050.1	GubHLH5	TATA-box	TATA	539	4	+	Arabidopsis thaliana	core promoter element around -30 of transcription start
Gly0006050.1	GubHLH5	TATA-box	TATAAA	664	6	-	Helianthus annuus	core promoter element around -30 of transcription start
Gly0006050.1	GubHLH5	TATA-box	TATAA	665	5	-	Arabidopsis thaliana	core promoter element around -30 of transcription start
Gly0006050.1	GubHLH5	TATA-box	TATA	666	4	+	Arabidopsis thaliana	core promoter element around -30 of transcription start
Gly0006050.1	GubHLH5	TATA-box	TATAA	682	5	-	Arabidopsis thaliana	core promoter element around -30 of transcription start
Gly0006050.1	GubHLH5	TATA-box	TATA	683	4	+	Arabidopsis thaliana	core promoter element around -30 of transcription start
Gly0006050.1	GubHLH5	TATA-box	TATA	746	4	+	Arabidopsis thaliana	core promoter element around -30 of transcription start
Gly0006050.1	GubHLH5	TATA-box	TATACA	768	6	-	Helianthus annuus	core promoter element around -30 of transcription start
Gly0006050.1	GubHLH5	TATA-box	TATA	770	4	+	Arabidopsis thaliana	core promoter element around -30 of transcription start
Gly0006050.1	GubHLH5	TATA-box	TATA	796	4	+	Arabidopsis thaliana	core promoter element around -30 of transcription start
Gly0006050.1	GubHLH5	TATA-box	ATATAA	809	6	+	Brassica oleracea	core promoter element around -30 of transcription start
Gly0006050.1	GubHLH5	TATA-box	TATA	810	4	+	Arabidopsis thaliana	core promoter element around -30 of transcription start
Gly0006050.1	GubHLH5	TATA-box	TATAAAA	1262	7	-	Pisum sativum	core promoter element around -30 of transcription start
Gly0006050.1	GubHLH5	TATA-box	TATAAA	1263	6	-	Helianthus annuus	core promoter element around -30 of transcription start
Gly0006050.1	GubHLH5	TATA-box	TATAA	1264	5	-	Arabidopsis thaliana	core promoter element around -30 of transcription start
Gly0006050.1	GubHLH5	TATA-box	TATATTTATATTT	1265	12	+	Avena sativa	core promoter element around -30 of transcription start
Gly0006050.1	GubHLH5	TATA-box	taTATAAAtc	1267	9	-	Arabidopsis thaliana	core promoter element around -30 of transcription start
Gly0006050.1	GubHLH5	TATA-box	TATAAAT	1268	7	-	Brassica juncea	core promoter element around -30 of transcription start
Gly0006050.1	GubHLH5	TATA-box	TATAAA	1269	6	-	Helianthus annuus	core promoter element around -30 of transcription start
Gly0006050.1	GubHLH5	TATA-box	TATATAA	1270	7	-	Arabidopsis thaliana	core promoter element around -30 of transcription start
Gly0006050.1	GubHLH5	TATA-box	TATATA	1271	6	-	Arabidopsis thaliana	core promoter element around -30 of transcription start
Gly0006050.1	GubHLH5	TATA-box	ATATAT	1272	6	-	Brassica napus	core promoter element around -30 of transcription start
Gly0006050.1	GubHLH5	TATA-box	TATA	1273	4	-	Arabidopsis thaliana	core promoter element around -30 of transcription start
Gly0006050.1	GubHLH5	TATA-box	TATACA	1411	6	-	Helianthus annuus	core promoter element around -30 of transcription start
Gly0006050.1	GubHLH5	TATA-box	TATA	1413	4	-	Arabidopsis thaliana	core promoter element around -30 of transcription start
Gly0006050.1	GubHLH5	TATA-box	TATAAAA	1435	7	-	Pisum sativum	core promoter element around -30 of transcription start
Gly0006050.1	GubHLH5	TATA-box	TATAAA	1436	6	-	Helianthus annuus	core promoter element around -30 of transcription start
Gly0006050.1	GubHLH5	TATA-box	TATAA	1437	5	-	Arabidopsis thaliana	core promoter element around -30 of transcription start
Gly0006050.1	GubHLH5	TATA-box	TATA	1438	4	-	Arabidopsis thaliana	core promoter element around -30 of transcription start
Gly0006050.1	GubHLH5	TATA-box	TATATTTATATTT	1546	12	-	Avena sativa	core promoter element around -30 of transcription start
Gly0006050.1	GubHLH5	TATA-box	ATATAT	1554	6	-	Brassica napus	core promoter element around -30 of transcription start
Gly0006050.1	GubHLH5	TATA-box	TATA	1555	4	-	Arabidopsis thaliana	core promoter element around -30 of transcription start
Gly0006050.1	GubHLH5	TATA-box	ATATAA	1676	6	+	Brassica oleracea	core promoter element around -30 of transcription start
Gly0006050.1	GubHLH5	TATA-box	TATA	1677	4	-	Arabidopsis thaliana	core promoter element around -30 of transcription start
Gly0006050.1	GubHLH5	TATA-box	TATAA	1721	5	-	Arabidopsis thaliana	core promoter element around -30 of transcription start
Gly0006050.1	GubHLH5	TATA-box	TATA	1722	4	-	Arabidopsis thaliana	core promoter element around -30 of transcription start
Gly0006050.1	GubHLH5	TATA-box	TATATA	1751	6	-	Arabidopsis thaliana	core promoter element around -30 of transcription start
Gly0006050.1	GubHLH5	TATA-box	TATA	1753	4	-	Arabidopsis thaliana	core promoter element around -30 of transcription start
Gly0006050.1	GubHLH5	TATA-box	ATATAA	1801	6	+	Brassica oleracea	core promoter element around -30 of transcription start
Gly0006050.1	GubHLH5	TATA-box	TATA	1802	4	-	Arabidopsis thaliana	core promoter element around -30 of transcription start
Gly0006050.1	GubHLH5	TATA-box	ATATAT	1926	6	-	Brassica napus	core promoter element around -30 of transcription start
Gly0006050.1	GubHLH5	TATA-box	TATATA	1927	6	-	Arabidopsis thaliana	core promoter element around -30 of transcription start
Gly0006050.1	GubHLH5	TATA-box	ATATAT	1928	6	-	Brassica napus	core promoter element around -30 of transcription start
Gly0006050.1	GubHLH5	TATA-box	TATATA	1929	6	-	Arabidopsis thaliana	core promoter element around -30 of transcription start
Gly0006050.1	GubHLH5	TATA-box	ATATAT	1930	6	-	Brassica napus	core promoter element around -30 of transcription start
Gly0006050.1	GubHLH5	TATA-box	TATATA	1931	6	-	Arabidopsis thaliana	core promoter element around -30 of transcription start
Gly0006050.1	GubHLH5	TATA-box	ATATAT	1932	6	-	Brassica napus	core promoter element around -30 of transcription start
Gly0006050.1	GubHLH5	TATA-box	TATATA	1933	6	-	Arabidopsis thaliana	core promoter element around -30 of transcription start
Gly0006050.1	GubHLH5	TATA-box	ATATAT	1934	6	-	Brassica napus	core promoter element around -30 of transcription start
Gly0006050.1	GubHLH5	TATA-box	TATATA	1935	6	-	Arabidopsis thaliana	core promoter element around -30 of transcription start
Gly0006050.1	GubHLH5	TATA-box	ATATAT	1936	6	-	Brassica napus	core promoter element around -30 of transcription start
Gly0006050.1	GubHLH5	TATA-box	TATATA	1937	6	-	Arabidopsis thaliana	core promoter element around -30 of transcription start
Gly0006050.1	GubHLH5	TATA-box	ATATAT	1938	6	-	Brassica napus	core promoter element around -30 of transcription start
Gly0006050.1	GubHLH5	TATA-box	TATATA	1939	6	-	Arabidopsis thaliana	core promoter element around -30 of transcription start
Gly0006050.1	GubHLH5	TATA-box	TATA	1941	4	-	Arabidopsis thaliana	core promoter element around -30 of transcription start
Gly0006050.1	GubHLH5	TATA-box	ATTATA	1950	6	+	Brassica napus	core promoter element around -30 of transcription start
Gly0006050.1	GubHLH5	TATA-box	TATAA	1951	5	-	Arabidopsis thaliana	core promoter element around -30 of transcription start
Gly0006050.1	GubHLH5	TATA-box	TATA	1952	4	-	Arabidopsis thaliana	core promoter element around -30 of transcription start
Gly0006050.1	GubHLH5	TATA-box	ATATAT	1971	6	-	Brassica napus	core promoter element around -30 of transcription start
Gly0006050.1	GubHLH5	TATA-box	TATATA	1972	6	-	Arabidopsis thaliana	core promoter element around -30 of transcription start
Gly0006050.1	GubHLH5	TATA-box	ATATAA	1973	6	+	Brassica oleracea	core promoter element around -30 of transcription start
Gly0006050.1	GubHLH5	TATA-box	TATA	1974	4	-	Arabidopsis thaliana	core promoter element around -30 of transcription start
Gly0006050.1	GubHLH5	TCA-element	CCATCTTTTT	607	9	+	Nicotiana tabacum	cis-acting element involved in salicylic acid responsiveness
Gly0006050.1	GubHLH5	TCCC-motif	TCTCCCT	886	7	-	Spinacia oleracea	part of a light responsive element
Gly0006050.1	GubHLH5	TGACG-motif	TGACG	252	5	-	Hordeum vulgare	cis-acting regulatory element involved in the MeJA-responsiveness
Gly0006050.1	GubHLH5	TGACG-motif	TGACG	948	5	+	Hordeum vulgare	cis-acting regulatory element involved in the MeJA-responsiveness
Gly0006050.1	GubHLH5	TGACG-motif	TGACG	1170	5	+	Hordeum vulgare	cis-acting regulatory element involved in the MeJA-responsiveness
Gly0006050.1	GubHLH5	TGACG-motif	TGACG	1704	5	+	Hordeum vulgare	cis-acting regulatory element involved in the MeJA-responsiveness
Gly0006050.1	GubHLH5	TGA-element	AACGAC	496	6	-	Brassica oleracea	auxin-responsive element
Gly0006050.1	GubHLH5	TGA-element	AACGAC	829	6	+	Brassica oleracea	auxin-responsive element
Gly0006050.1	GubHLH5	WUN-motif	TAATTACTC	418	9	-	Nicotiana glutinosa
Gly0006070.1	GubHLH6	ABRE	TACGGTC	322	7	-	Arabidopsis thaliana	cis-acting element involved in the abscisic acid responsiveness
Gly0006070.1	GubHLH6	ABRE	TACGTGTC	1397	8	+	Oryza sativa	cis-acting element involved in the abscisic acid responsiveness
Gly0006070.1	GubHLH6	ABRE	ACGTG	1398	5	+	Arabidopsis thaliana	cis-acting element involved in the abscisic acid responsiveness
Gly0006070.1	GubHLH6	ABRE3a	TACGTG	1397	6	+	Zea mays
Gly0006070.1	GubHLH6	ABRE4	CACGTA	1397	6	-	Zea mays
Gly0006070.1	GubHLH6	as-1	TGACG	390	5	-	Arabidopsis thaliana
Gly0006070.1	GubHLH6	as-1	TGACG	1424	5	-	Arabidopsis thaliana
Gly0006070.1	GubHLH6	AT-TATA-box	TATATA	1738	6	-	Arabidopsis thaliana
Gly0006070.1	GubHLH6	AT~TATA-box	TATATA	1771	6	-	Arabidopsis thaliana
Gly0006070.1	GubHLH6	AT~TATA-box	TATATA	1866	6	-	Arabidopsis thaliana
Gly0006070.1	GubHLH6	AT~TATA-box	TATATA	1896	6	-	Arabidopsis thaliana
Gly0006070.1	GubHLH6	AuxRR-core	GGTCCAT	591	7	+	Nicotiana tabacum	cis-acting regulatory element involved in auxin responsiveness
Gly0006070.1	GubHLH6	Box 4	ATTAAT	308	6	+	Petroselinum crispum	part of a conserved DNA module involved in light responsiveness
Gly0006070.1	GubHLH6	Box 4	ATTAAT	1724	6	-	Petroselinum crispum	part of a conserved DNA module involved in light responsiveness
Gly0006070.1	GubHLH6	CAAT-box	CAAT	2	4	-	Nicotiana glutinosa
Gly0006070.1	GubHLH6	CAAT-box	CAAT	32	4	-	Nicotiana glutinosa
Gly0006070.1	GubHLH6	CAAT-box	CAAT	117	4	-	Nicotiana glutinosa
Gly0006070.1	GubHLH6	CAAT-box	CAAT	177	4	-	Nicotiana glutinosa
Gly0006070.1	GubHLH6	CAAT-box	CAAAT	191	5	+	Pisum sativum	common cis-acting element in promoter and enhancer regions
Gly0006070.1	GubHLH6	CAAT-box	CAAT	237	4	+	Nicotiana glutinosa
Gly0006070.1	GubHLH6	CAAT-box	CAAAT	281	5	+	Pisum sativum	common cis-acting element in promoter and enhancer regions
Gly0006070.1	GubHLH6	CAAT-box	CCAAT	305	5	+	Arabidopsis thaliana	common cis-acting element in promoter and enhancer regions
Gly0006070.1	GubHLH6	CAAT-box	CAAT	306	4	+	Nicotiana glutinosa
Gly0006070.1	GubHLH6	CAAT-box	CAAT	394	4	-	Nicotiana glutinosa
Gly0006070.1	GubHLH6	CAAT-box	CAAT	577	4	+	Nicotiana glutinosa
Gly0006070.1	GubHLH6	CAAT-box	CCAAT	598	5	+	Arabidopsis thaliana	common cis-acting element in promoter and enhancer regions
Gly0006070.1	GubHLH6	CAAT-box	CAAT	599	4	+	Nicotiana glutinosa
Gly0006070.1	GubHLH6	CAAT-box	CAAAT	601	5	-	Pisum sativum	common cis-acting element in promoter and enhancer regions
Gly0006070.1	GubHLH6	CAAT-box	CAAT	648	4	-	Nicotiana glutinosa
Gly0006070.1	GubHLH6	CAAT-box	CAAT	1001	4	+	Nicotiana glutinosa
Gly0006070.1	GubHLH6	CAAT-box	CAAT	1160	4	+	Nicotiana glutinosa
Gly0006070.1	GubHLH6	CAAT-box	CAAT	1171	4	-	Nicotiana glutinosa
Gly0006070.1	GubHLH6	CAAT-box	CAAT	1310	4	-	Nicotiana glutinosa
Gly0006070.1	GubHLH6	CAAT-box	CAAT	1377	4	+	Nicotiana glutinosa
Gly0006070.1	GubHLH6	CAAT-box	CAAT	1379	4	-	Nicotiana glutinosa
Gly0006070.1	GubHLH6	CAAT-box	CAAT	1408	4	+	Nicotiana glutinosa
Gly0006070.1	GubHLH6	CAAT-box	CAAT	1466	4	+	Nicotiana glutinosa
Gly0006070.1	GubHLH6	CAAT-box	CAAT	1468	4	-	Nicotiana glutinosa
Gly0006070.1	GubHLH6	CAAT-box	CAAAT	1550	5	-	Pisum sativum	common cis-acting element in promoter and enhancer regions
Gly0006070.1	GubHLH6	CAAT-box	CAAAT	1562	5	-	Pisum sativum	common cis-acting element in promoter and enhancer regions
Gly0006070.1	GubHLH6	CAAT-box	CAAT	1570	4	+	Nicotiana glutinosa
Gly0006070.1	GubHLH6	CAAT-box	CCAAT	1603	5	+	Arabidopsis thaliana	common cis-acting element in promoter and enhancer regions
Gly0006070.1	GubHLH6	CAAT-box	CAAT	1604	4	+	Nicotiana glutinosa
Gly0006070.1	GubHLH6	CAAT-box	CAAAT	1611	5	+	Pisum sativum	common cis-acting element in promoter and enhancer regions
Gly0006070.1	GubHLH6	CAAT-box	CAAAT	1704	5	+	Pisum sativum	common cis-acting element in promoter and enhancer regions
Gly0006070.1	GubHLH6	CAAT-box	CAAT	1817	4	-	Nicotiana glutinosa
Gly0006070.1	GubHLH6	CAAT-box	CAAAT	1892	5	+	Pisum sativum	common cis-acting element in promoter and enhancer regions
Gly0006070.1	GubHLH6	CAAT-box	CAAT	1904	4	+	Nicotiana glutinosa
Gly0006070.1	GubHLH6	CAAT-box	CAAT	1958	4	-	Nicotiana glutinosa
Gly0006070.1	GubHLH6	CCGTCC-box	CCGTCC	1204	6	-	Petroselinum hortense
Gly0006070.1	GubHLH6	CGTCA-motif	CGTCA	390	5	+	Hordeum vulgare	cis-acting regulatory element involved in the MeJA-responsiveness
Gly0006070.1	GubHLH6	CGTCA-motif	CGTCA	1424	5	+	Hordeum vulgare	cis-acting regulatory element involved in the MeJA-responsiveness
Gly0006070.1	GubHLH6	ERE	ATTTCATA	896	8	+	Nicotiana glutinos
Gly0006070.1	GubHLH6	GARE-motif	TCTGTTG	341	7	-	Brassica oleracea	gibberellin-responsive element
Gly0006070.1	GubHLH6	G-box	TACGTG	1397	6	+	Arabidopsis thaliana	cis-acting regulatory element involved in light responsiveness
Gly0006070.1	GubHLH6	MBS	CAACTG	1128	6	-	Arabidopsis thaliana	MYB binding site involved in drought-inducibility
Gly0006070.1	GubHLH6	MRE	AACCTAA	127	7	-	Petroselinum crispum	MYB binding site involved in light responsiveness
Gly0006070.1	GubHLH6	MYB	CAACAG	341	6	+	Arabidopsis thaliana
Gly0006070.1	GubHLH6	MYB	CAACCA	1166	6	+	Arabidopsis thaliana
Gly0006070.1	GubHLH6	MYB	CAACAG	1181	6	-	Arabidopsis thaliana
Gly0006070.1	GubHLH6	Myb	CAACTG	1128	6	-	Arabidopsis thaliana
Gly0006070.1	GubHLH6	MYC	CATGTG	657	6	-	Arabidopsis thaliana
Gly0006070.1	GubHLH6	MYC	CAATTG	1377	6	-	Arabidopsis thaliana
Gly0006070.1	GubHLH6	MYC	CAATTG	1466	6	-	Arabidopsis thaliana
Gly0006070.1	GubHLH6	Myc	TCTCTTA	1456	7	-	Arabidopsis thaliana
Gly0006070.1	GubHLH6	Sp1	GGGCGG	244	6	-	Oryza sativa	light responsive element
Gly0006070.1	GubHLH6	STRE	AGGGG	56	5	-	Arabidopsis thaliana
Gly0006070.1	GubHLH6	STRE	AGGGG	1359	5	+	Arabidopsis thaliana
Gly0006070.1	GubHLH6	STRE	AGGGG	1616	5	-	Arabidopsis thaliana
Gly0006070.1	GubHLH6	TATA-box	TATA	327	4	+	Arabidopsis thaliana	core promoter element around -30 of transcription start
Gly0006070.1	GubHLH6	TATA-box	TATACA	451	6	-	Helianthus annuus	core promoter element around -30 of transcription start
Gly0006070.1	GubHLH6	TATA-box	TATA	453	4	+	Arabidopsis thaliana	core promoter element around -30 of transcription start
Gly0006070.1	GubHLH6	TATA-box	TATA	653	4	+	Arabidopsis thaliana	core promoter element around -30 of transcription start
Gly0006070.1	GubHLH6	TATA-box	TATAA	687	5	-	Arabidopsis thaliana	core promoter element around -30 of transcription start
Gly0006070.1	GubHLH6	TATA-box	TATA	688	4	+	Arabidopsis thaliana	core promoter element around -30 of transcription start
Gly0006070.1	GubHLH6	TATA-box	TATA	795	4	+	Arabidopsis thaliana	core promoter element around -30 of transcription start
Gly0006070.1	GubHLH6	TATA-box	TATACA	851	6	-	Helianthus annuus	core promoter element around -30 of transcription start
Gly0006070.1	GubHLH6	TATA-box	TATA	853	4	+	Arabidopsis thaliana	core promoter element around -30 of transcription start
Gly0006070.1	GubHLH6	TATA-box	TATAAAA	863	7	-	Pisum sativum	core promoter element around -30 of transcription start
Gly0006070.1	GubHLH6	TATA-box	TATAAA	864	6	-	Helianthus annuus	core promoter element around -30 of transcription start
Gly0006070.1	GubHLH6	TATA-box	TATAA	865	5	-	Arabidopsis thaliana	core promoter element around -30 of transcription start
Gly0006070.1	GubHLH6	TATA-box	TATA	866	4	+	Arabidopsis thaliana	core promoter element around -30 of transcription start
Gly0006070.1	GubHLH6	TATA-box	ATATAA	901	6	+	Brassica oleracea	core promoter element around -30 of transcription start
Gly0006070.1	GubHLH6	TATA-box	TATA	902	4	+	Arabidopsis thaliana	core promoter element around -30 of transcription start
Gly0006070.1	GubHLH6	TATA-box	TATA	909	4	+	Arabidopsis thaliana	core promoter element around -30 of transcription start
Gly0006070.1	GubHLH6	TATA-box	TATACA	992	6	-	Helianthus annuus	core promoter element around -30 of transcription start
Gly0006070.1	GubHLH6	TATA-box	TATA	994	4	+	Arabidopsis thaliana	core promoter element around -30 of transcription start
Gly0006070.1	GubHLH6	TATA-box	TACATAAA	1446	8	-	Oryza sativa	core promoter element around -30 of transcription start
Gly0006070.1	GubHLH6	TATA-box	TATA	1533	4	-	Arabidopsis thaliana	core promoter element around -30 of transcription start
Gly0006070.1	GubHLH6	TATA-box	ATTATA	1542	6	+	Brassica napus	core promoter element around -30 of transcription start
Gly0006070.1	GubHLH6	TATA-box	TATAA	1543	5	-	Arabidopsis thaliana	core promoter element around -30 of transcription start
Gly0006070.1	GubHLH6	TATA-box	TATA	1544	4	-	Arabidopsis thaliana	core promoter element around -30 of transcription start
Gly0006070.1	GubHLH6	TATA-box	TACATAAA	1595	8	-	Oryza sativa	core promoter element around -30 of transcription start
Gly0006070.1	GubHLH6	TATA-box	ATATAT	1632	6	-	Brassica napus	core promoter element around -30 of transcription start
Gly0006070.1	GubHLH6	TATA-box	TATA	1633	4	-	Arabidopsis thaliana	core promoter element around -30 of transcription start
Gly0006070.1	GubHLH6	TATA-box	ATATAT	1737	6	-	Brassica napus	core promoter element around -30 of transcription start
Gly0006070.1	GubHLH6	TATA-box	TATATA	1738	6	-	Arabidopsis thaliana	core promoter element around -30 of transcription start
Gly0006070.1	GubHLH6	TATA-box	ATATAA	1739	6	+	Brassica oleracea	core promoter element around -30 of transcription start
Gly0006070.1	GubHLH6	TATA-box	TATA	1740	4	-	Arabidopsis thaliana	core promoter element around -30 of transcription start
Gly0006070.1	GubHLH6	TATA-box	taTATAAAtc	1767	9	-	Arabidopsis thaliana	core promoter element around -30 of transcription start
Gly0006070.1	GubHLH6	TATA-box	ATTATA	1769	6	+	Brassica napus	core promoter element around -30 of transcription start
Gly0006070.1	GubHLH6	TATA-box	TATATAA	1770	7	-	Arabidopsis thaliana	core promoter element around -30 of transcription start
Gly0006070.1	GubHLH6	TATA-box	TATATA	1771	6	-	Arabidopsis thaliana	core promoter element around -30 of transcription start
Gly0006070.1	GubHLH6	TATA-box	ATATAA	1772	6	+	Brassica oleracea	core promoter element around -30 of transcription start
Gly0006070.1	GubHLH6	TATA-box	TATA	1773	4	-	Arabidopsis thaliana	core promoter element around -30 of transcription start
Gly0006070.1	GubHLH6	TATA-box	TATAA	1821	5	-	Arabidopsis thaliana	core promoter element around -30 of transcription start
Gly0006070.1	GubHLH6	TATA-box	TATA	1822	4	-	Arabidopsis thaliana	core promoter element around -30 of transcription start
Gly0006070.1	GubHLH6	TATA-box	TATATA	1866	6	-	Arabidopsis thaliana	core promoter element around -30 of transcription start
Gly0006070.1	GubHLH6	TATA-box	TATA	1868	4	-	Arabidopsis thaliana	core promoter element around -30 of transcription start
Gly0006070.1	GubHLH6	TATA-box	ATATAT	1895	6	-	Brassica napus	core promoter element around -30 of transcription start
Gly0006070.1	GubHLH6	TATA-box	TATATA	1896	6	-	Arabidopsis thaliana	core promoter element around -30 of transcription start
Gly0006070.1	GubHLH6	TATA-box	ATATAA	1897	6	+	Brassica oleracea	core promoter element around -30 of transcription start
Gly0006070.1	GubHLH6	TATA-box	TATA	1898	4	-	Arabidopsis thaliana	core promoter element around -30 of transcription start
Gly0006070.1	GubHLH6	TATA-box	TATA	1977	4	-	Arabidopsis thaliana	core promoter element around -30 of transcription start
Gly0006070.1	GubHLH6	TCA-element	CCATCTTTTT	878	9	-	Nicotiana tabacum	cis-acting element involved in salicylic acid responsiveness
Gly0006070.1	GubHLH6	TC-rich repeats	ATTCTCTAAC	1247	9	+	Nicotiana tabacum	cis-acting element involved in defense and stress responsiveness
Gly0006070.1	GubHLH6	TGACG-motif	TGACG	390	5	-	Hordeum vulgare	cis-acting regulatory element involved in the MeJA-responsiveness
Gly0006070.1	GubHLH6	TGACG-motif	TGACG	1424	5	-	Hordeum vulgare	cis-acting regulatory element involved in the MeJA-responsiveness
Gly0006070.1	GubHLH6	TGA-element	AACGAC	764	6	-	Brassica oleracea	auxin-responsive element
Gly0006070.1	GubHLH6	TGA-element	AACGAC	1191	6	+	Brassica oleracea	auxin-responsive element
Gly0006080.1	GubHLH7	ABRE	ACGTG	544	5	-	Arabidopsis thaliana	cis-acting element involved in the abscisic acid responsiveness
Gly0006080.1	GubHLH7	ABRE	CACGTG	1378	6	-	Arabidopsis thaliana	cis-acting element involved in the abscisic acid responsiveness
Gly0006080.1	GubHLH7	ABRE	ACGTG	1379	5	+	Arabidopsis thaliana	cis-acting element involved in the abscisic acid responsiveness
Gly0006080.1	GubHLH7	ARE	AAACCA	1622	6	+	Zea mays	cis-acting regulatory element essential for the anaerobic induction
Gly0006080.1	GubHLH7	ARE	AAACCA	1805	6	+	Zea mays	cis-acting regulatory element essential for the anaerobic induction
Gly0006080.1	GubHLH7	AT-TATA-box	TATATA	285	6	+	Arabidopsis thaliana
Gly0006080.1	GubHLH7	AT~TATA-box	TATATA	287	6	+	Arabidopsis thaliana
Gly0006080.1	GubHLH7	AT~TATA-box	TATATA	897	6	+	Arabidopsis thaliana
Gly0006080.1	GubHLH7	AT~TATA-box	TATATA	1017	6	-	Arabidopsis thaliana
Gly0006080.1	GubHLH7	AT~TATA-box	TATATA	1019	6	-	Arabidopsis thaliana
Gly0006080.1	GubHLH7	AT~TATA-box	TATATA	1261	6	-	Arabidopsis thaliana
Gly0006080.1	GubHLH7	AT~TATA-box	TATATA	1934	6	-	Arabidopsis thaliana
Gly0006080.1	GubHLH7	AT~TATA-box	TATATA	1936	6	-	Arabidopsis thaliana
Gly0006080.1	GubHLH7	AT~TATA-box	TATATA	1946	6	-	Arabidopsis thaliana
Gly0006080.1	GubHLH7	AT~TATA-box	TATATA	1948	6	-	Arabidopsis thaliana
Gly0006080.1	GubHLH7	Box 4	ATTAAT	105	6	+	Petroselinum crispum	part of a conserved DNA module involved in light responsiveness
Gly0006080.1	GubHLH7	Box 4	ATTAAT	571	6	+	Petroselinum crispum	part of a conserved DNA module involved in light responsiveness
Gly0006080.1	GubHLH7	Box 4	ATTAAT	946	6	+	Petroselinum crispum	part of a conserved DNA module involved in light responsiveness
Gly0006080.1	GubHLH7	Box 4	ATTAAT	957	6	+	Petroselinum crispum	part of a conserved DNA module involved in light responsiveness
Gly0006080.1	GubHLH7	Box 4	ATTAAT	1060	6	-	Petroselinum crispum	part of a conserved DNA module involved in light responsiveness
Gly0006080.1	GubHLH7	Box 4	ATTAAT	1064	6	-	Petroselinum crispum	part of a conserved DNA module involved in light responsiveness
Gly0006080.1	GubHLH7	CAAT-box	CAAT	7	4	+	Nicotiana glutinosa
Gly0006080.1	GubHLH7	CAAT-box	CAAAT	39	5	-	Pisum sativum	common cis-acting element in promoter and enhancer regions
Gly0006080.1	GubHLH7	CAAT-box	CAAT	84	4	+	Nicotiana glutinosa
Gly0006080.1	GubHLH7	CAAT-box	CAAT	130	4	-	Nicotiana glutinosa
Gly0006080.1	GubHLH7	CAAT-box	CAAT	371	4	-	Nicotiana glutinosa
Gly0006080.1	GubHLH7	CAAT-box	CAAAT	390	5	-	Pisum sativum	common cis-acting element in promoter and enhancer regions
Gly0006080.1	GubHLH7	CAAT-box	CAAT	406	4	+	Nicotiana glutinosa
Gly0006080.1	GubHLH7	CAAT-box	CAAT	415	4	-	Nicotiana glutinosa
Gly0006080.1	GubHLH7	CAAT-box	CAAAT	504	5	+	Pisum sativum	common cis-acting element in promoter and enhancer regions
Gly0006080.1	GubHLH7	CAAT-box	CAAAT	688	5	-	Pisum sativum	common cis-acting element in promoter and enhancer regions
Gly0006080.1	GubHLH7	CAAT-box	CAAT	748	4	-	Nicotiana glutinosa
Gly0006080.1	GubHLH7	CAAT-box	CAAT	774	4	-	Nicotiana glutinosa
Gly0006080.1	GubHLH7	CAAT-box	CCAAT	809	5	-	Arabidopsis thaliana	common cis-acting element in promoter and enhancer regions
Gly0006080.1	GubHLH7	CAAT-box	CAAT	855	4	-	Nicotiana glutinosa
Gly0006080.1	GubHLH7	CAAT-box	CAAT	928	4	-	Nicotiana glutinosa
Gly0006080.1	GubHLH7	CAAT-box	CAAT	994	4	+	Nicotiana glutinosa
Gly0006080.1	GubHLH7	CAAT-box	CAAT	996	4	-	Nicotiana glutinosa
Gly0006080.1	GubHLH7	CAAT-box	CAAAT	1111	5	+	Pisum sativum	common cis-acting element in promoter and enhancer regions
Gly0006080.1	GubHLH7	CAAT-box	CAAT	1114	4	-	Nicotiana glutinosa
Gly0006080.1	GubHLH7	CAAT-box	CAAT	1158	4	+	Nicotiana glutinosa
Gly0006080.1	GubHLH7	CAAT-box	CAAT	1182	4	+	Nicotiana glutinosa
Gly0006080.1	GubHLH7	CAAT-box	CAAT	1190	4	+	Nicotiana glutinosa
Gly0006080.1	GubHLH7	CAAT-box	CCCAATTT	1201	8	+	Arabidopsis thaliana	common cis-acting element in promoter and enhancer regions
Gly0006080.1	GubHLH7	CAAT-box	CCAAT	1202	5	+	Arabidopsis thaliana	common cis-acting element in promoter and enhancer regions
Gly0006080.1	GubHLH7	CAAT-box	CAAT	1203	4	+	Nicotiana glutinosa
Gly0006080.1	GubHLH7	CAAT-box	CAAT	1216	4	+	Nicotiana glutinosa
Gly0006080.1	GubHLH7	CAAT-box	CAAT	1250	4	-	Nicotiana glutinosa
Gly0006080.1	GubHLH7	CAAT-box	CAAT	1291	4	+	Nicotiana glutinosa
Gly0006080.1	GubHLH7	CAAT-box	CAAT	1304	4	-	Nicotiana glutinosa
Gly0006080.1	GubHLH7	CAAT-box	CAAAT	1329	5	-	Pisum sativum	common cis-acting element in promoter and enhancer regions
Gly0006080.1	GubHLH7	CAAT-box	CCAAT	1354	5	+	Arabidopsis thaliana	common cis-acting element in promoter and enhancer regions
Gly0006080.1	GubHLH7	CAAT-box	CAAT	1355	4	+	Nicotiana glutinosa
Gly0006080.1	GubHLH7	CAAT-box	CAAAT	1393	5	+	Pisum sativum	common cis-acting element in promoter and enhancer regions
Gly0006080.1	GubHLH7	CAAT-box	CAAAT	1421	5	-	Pisum sativum	common cis-acting element in promoter and enhancer regions
Gly0006080.1	GubHLH7	CAAT-box	CAAT	1442	4	+	Nicotiana glutinosa
Gly0006080.1	GubHLH7	CAAT-box	CAAT	1571	4	-	Nicotiana glutinosa
Gly0006080.1	GubHLH7	CAAT-box	CAAT	1644	4	-	Nicotiana glutinosa
Gly0006080.1	GubHLH7	CAAT-box	CAAAT	1654	5	+	Pisum sativum	common cis-acting element in promoter and enhancer regions
Gly0006080.1	GubHLH7	CAAT-box	CAAT	1759	4	+	Nicotiana glutinosa
Gly0006080.1	GubHLH7	CAAT-box	CAAT	1784	4	+	Nicotiana glutinosa
Gly0006080.1	GubHLH7	CAAT-box	CAAAT	1821	5	+	Pisum sativum	common cis-acting element in promoter and enhancer regions
Gly0006080.1	GubHLH7	CAAT-box	CAAT	1844	4	-	Nicotiana glutinosa
Gly0006080.1	GubHLH7	CAAT-box	CAAAT	1848	5	-	Pisum sativum	common cis-acting element in promoter and enhancer regions
Gly0006080.1	GubHLH7	CAAT-box	CAAAT	1894	5	-	Pisum sativum	common cis-acting element in promoter and enhancer regions
Gly0006080.1	GubHLH7	CAAT-box	CAAAT	1930	5	+	Pisum sativum	common cis-acting element in promoter and enhancer regions
Gly0006080.1	GubHLH7	CAT-box	GCCACT	823	6	+	Arabidopsis thaliana	cis-acting regulatory element related to meristem expression
Gly0006080.1	GubHLH7	chs-CMA1a	TTACTTAA	1615	8	-	Daucus carota	part of a light responsive element
Gly0006080.1	GubHLH7	circadian	CAAAGATATC	1967	10	-	Lycopersicon esculentum	cis-acting regulatory element involved in circadian control
Gly0006080.1	GubHLH7	ERE	ATTTTAAA	65	8	+	Nicotiana glutinos
Gly0006080.1	GubHLH7	ERE	ATTTTAAA	98	8	+	Nicotiana glutinos
Gly0006080.1	GubHLH7	ERE	ATTTTAAA	1237	8	-	Nicotiana glutinos
Gly0006080.1	GubHLH7	ERE	ATTTTAAA	1671	8	-	Nicotiana glutinos
Gly0006080.1	GubHLH7	GARE-motif	TCTGTTG	598	7	+	Brassica oleracea	gibberellin-responsive element
Gly0006080.1	GubHLH7	GATA-motif	AAGATAAGATT	1869	10	-	Arabidopsis thaliana	part of a light responsive element
Gly0006080.1	GubHLH7	GATA-motif	GATAGGA	1903	7	-	Arabidopsis thaliana	part of a light responsive element
Gly0006080.1	GubHLH7	G-Box	CACGTT	544	6	+	Pisum sativum	cis-acting regulatory element involved in light responsiveness
Gly0006080.1	GubHLH7	G-Box	CACGTG	1378	6	-	Pisum sativum	cis-acting regulatory element involved in light responsiveness
Gly0006080.1	GubHLH7	G-box	CACGTG	1378	6	-	Arabidopsis thaliana	cis-acting regulatory element involved in light responsiveness
Gly0006080.1	GubHLH7	LTR	CCGAAA	737	6	+	Hordeum vulgare	cis-acting element involved in low-temperature responsiveness
Gly0006080.1	GubHLH7	MBS	CAACTG	1401	6	-	Arabidopsis thaliana	MYB binding site involved in drought-inducibility
Gly0006080.1	GubHLH7	MYB	CAACAG	599	6	-	Arabidopsis thaliana
Gly0006080.1	GubHLH7	MYB	CAACCA	1351	6	+	Arabidopsis thaliana
Gly0006080.1	GubHLH7	MYB	TAACCA	1926	6	+	Arabidopsis thaliana
Gly0006080.1	GubHLH7	Myb	TAACTG	47	6	+	Arabidopsis thaliana
Gly0006080.1	GubHLH7	Myb	TAACTG	177	6	-	Arabidopsis thaliana
Gly0006080.1	GubHLH7	Myb	CAACTG	1401	6	-	Arabidopsis thaliana
Gly0006080.1	GubHLH7	Myb	TAACTG	1448	6	+	Arabidopsis thaliana
Gly0006080.1	GubHLH7	MYC	CATTTG	389	6	+	Arabidopsis thaliana
Gly0006080.1	GubHLH7	MYC	CATTTG	504	6	-	Arabidopsis thaliana
Gly0006080.1	GubHLH7	MYC	CAATTG	994	6	+	Arabidopsis thaliana
Gly0006080.1	GubHLH7	MYC	CATGTG	1130	6	-	Arabidopsis thaliana
Gly0006080.1	GubHLH7	MYC	CATGTG	1195	6	+	Arabidopsis thaliana
Gly0006080.1	GubHLH7	STRE	AGGGG	1733	5	+	Arabidopsis thaliana
Gly0006080.1	GubHLH7	TATA-box	ATTATA	9	6	+	Brassica napus	core promoter element around -30 of transcription start
Gly0006080.1	GubHLH7	TATA-box	TATAA	10	5	-	Arabidopsis thaliana	core promoter element around -30 of transcription start
Gly0006080.1	GubHLH7	TATA-box	TATA	11	4	+	Arabidopsis thaliana	core promoter element around -30 of transcription start
Gly0006080.1	GubHLH7	TATA-box	TATA	110	4	+	Arabidopsis thaliana	core promoter element around -30 of transcription start
Gly0006080.1	GubHLH7	TATA-box	TATTTAAA	123	8	-	Arabidopsis thaliana	core promoter element around -30 of transcription start
Gly0006080.1	GubHLH7	TATA-box	ATATAA	199	6	+	Brassica oleracea	core promoter element around -30 of transcription start
Gly0006080.1	GubHLH7	TATA-box	TATA	200	4	+	Arabidopsis thaliana	core promoter element around -30 of transcription start
Gly0006080.1	GubHLH7	TATA-box	ATATAT	217	6	+	Brassica napus	core promoter element around -30 of transcription start
Gly0006080.1	GubHLH7	TATA-box	TATATTTATATTT	218	12	+	Avena sativa	core promoter element around -30 of transcription start
Gly0006080.1	GubHLH7	TATA-box	TACAAAA	270	7	-	Oryza sativa	core promoter element around -30 of transcription start
Gly0006080.1	GubHLH7	TATA-box	TATAAAT	277	7	-	Brassica juncea	core promoter element around -30 of transcription start
Gly0006080.1	GubHLH7	TATA-box	TATAAA	278	6	-	Helianthus annuus	core promoter element around -30 of transcription start
Gly0006080.1	GubHLH7	TATA-box	TATAA	279	5	-	Arabidopsis thaliana	core promoter element around -30 of transcription start
Gly0006080.1	GubHLH7	TATA-box	TATA	280	4	+	Arabidopsis thaliana	core promoter element around -30 of transcription start
Gly0006080.1	GubHLH7	TATA-box	ATTATA	283	6	+	Brassica napus	core promoter element around -30 of transcription start
Gly0006080.1	GubHLH7	TATA-box	TATATAA	284	7	-	Arabidopsis thaliana	core promoter element around -30 of transcription start
Gly0006080.1	GubHLH7	TATA-box	TATATA	285	6	+	Arabidopsis thaliana	core promoter element around -30 of transcription start
Gly0006080.1	GubHLH7	TATA-box	ATATAT	286	6	+	Brassica napus	core promoter element around -30 of transcription start
Gly0006080.1	GubHLH7	TATA-box	TATATA	287	6	+	Arabidopsis thaliana	core promoter element around -30 of transcription start
Gly0006080.1	GubHLH7	TATA-box	ATATAT	288	6	+	Brassica napus	core promoter element around -30 of transcription start
Gly0006080.1	GubHLH7	TATA-box	TATA	289	4	+	Arabidopsis thaliana	core promoter element around -30 of transcription start
Gly0006080.1	GubHLH7	TATA-box	TACAAAA	548	7	-	Oryza sativa	core promoter element around -30 of transcription start
Gly0006080.1	GubHLH7	TATA-box	TATACA	551	6	-	Helianthus annuus	core promoter element around -30 of transcription start
Gly0006080.1	GubHLH7	TATA-box	TATA	553	4	+	Arabidopsis thaliana	core promoter element around -30 of transcription start
Gly0006080.1	GubHLH7	TATA-box	TATACA	804	6	-	Helianthus annuus	core promoter element around -30 of transcription start
Gly0006080.1	GubHLH7	TATA-box	TATA	806	4	+	Arabidopsis thaliana	core promoter element around -30 of transcription start
Gly0006080.1	GubHLH7	TATA-box	TACAAAA	841	7	-	Oryza sativa	core promoter element around -30 of transcription start
Gly0006080.1	GubHLH7	TATA-box	ATATAA	848	6	+	Brassica oleracea	core promoter element around -30 of transcription start
Gly0006080.1	GubHLH7	TATA-box	TATA	849	4	+	Arabidopsis thaliana	core promoter element around -30 of transcription start
Gly0006080.1	GubHLH7	TATA-box	TATA	873	4	+	Arabidopsis thaliana	core promoter element around -30 of transcription start
Gly0006080.1	GubHLH7	TATA-box	TATATA	897	6	+	Arabidopsis thaliana	core promoter element around -30 of transcription start
Gly0006080.1	GubHLH7	TATA-box	TATA	899	4	+	Arabidopsis thaliana	core promoter element around -30 of transcription start
Gly0006080.1	GubHLH7	TATA-box	TATAAATA	937	8	-	Daucus carota	core promoter element around -30 of transcription start
Gly0006080.1	GubHLH7	TATA-box	TATAAAT	938	7	-	Brassica juncea	core promoter element around -30 of transcription start
Gly0006080.1	GubHLH7	TATA-box	TATAAA	939	6	-	Helianthus annuus	core promoter element around -30 of transcription start
Gly0006080.1	GubHLH7	TATA-box	TATAA	940	5	-	Arabidopsis thaliana	core promoter element around -30 of transcription start
Gly0006080.1	GubHLH7	TATA-box	TATA	941	4	+	Arabidopsis thaliana	core promoter element around -30 of transcription start
Gly0006080.1	GubHLH7	TATA-box	TATAAA	973	6	-	Helianthus annuus	core promoter element around -30 of transcription start
Gly0006080.1	GubHLH7	TATA-box	TATAA	974	5	-	Arabidopsis thaliana	core promoter element around -30 of transcription start
Gly0006080.1	GubHLH7	TATA-box	TATA	975	4	+	Arabidopsis thaliana	core promoter element around -30 of transcription start
Gly0006080.1	GubHLH7	TATA-box	ATATAT	1016	6	-	Brassica napus	core promoter element around -30 of transcription start
Gly0006080.1	GubHLH7	TATA-box	TATATA	1017	6	-	Arabidopsis thaliana	core promoter element around -30 of transcription start
Gly0006080.1	GubHLH7	TATA-box	ATATAT	1018	6	-	Brassica napus	core promoter element around -30 of transcription start
Gly0006080.1	GubHLH7	TATA-box	TATATA	1019	6	-	Arabidopsis thaliana	core promoter element around -30 of transcription start
Gly0006080.1	GubHLH7	TATA-box	TATA	1021	4	-	Arabidopsis thaliana	core promoter element around -30 of transcription start
Gly0006080.1	GubHLH7	TATA-box	TATAAAT	1040	7	-	Brassica juncea	core promoter element around -30 of transcription start
Gly0006080.1	GubHLH7	TATA-box	TATAAA	1041	6	-	Helianthus annuus	core promoter element around -30 of transcription start
Gly0006080.1	GubHLH7	TATA-box	TATAA	1042	5	-	Arabidopsis thaliana	core promoter element around -30 of transcription start
Gly0006080.1	GubHLH7	TATA-box	TATA	1043	4	-	Arabidopsis thaliana	core promoter element around -30 of transcription start
Gly0006080.1	GubHLH7	TATA-box	ATATAT	1056	6	-	Brassica napus	core promoter element around -30 of transcription start
Gly0006080.1	GubHLH7	TATA-box	TATA	1057	4	-	Arabidopsis thaliana	core promoter element around -30 of transcription start
Gly0006080.1	GubHLH7	TATA-box	ATTATA	1083	6	+	Brassica napus	core promoter element around -30 of transcription start
Gly0006080.1	GubHLH7	TATA-box	TATAA	1084	5	-	Arabidopsis thaliana	core promoter element around -30 of transcription start
Gly0006080.1	GubHLH7	TATA-box	TATA	1085	4	-	Arabidopsis thaliana	core promoter element around -30 of transcription start
Gly0006080.1	GubHLH7	TATA-box	TATAAAA	1141	7	-	Pisum sativum	core promoter element around -30 of transcription start
Gly0006080.1	GubHLH7	TATA-box	TATAAA	1142	6	-	Helianthus annuus	core promoter element around -30 of transcription start
Gly0006080.1	GubHLH7	TATA-box	TATAA	1143	5	-	Arabidopsis thaliana	core promoter element around -30 of transcription start
Gly0006080.1	GubHLH7	TATA-box	TATA	1144	4	-	Arabidopsis thaliana	core promoter element around -30 of transcription start
Gly0006080.1	GubHLH7	TATA-box	TATAAAA	1206	7	-	Pisum sativum	core promoter element around -30 of transcription start
Gly0006080.1	GubHLH7	TATA-box	TATAAA	1207	6	-	Helianthus annuus	core promoter element around -30 of transcription start
Gly0006080.1	GubHLH7	TATA-box	TATAA	1208	5	-	Arabidopsis thaliana	core promoter element around -30 of transcription start
Gly0006080.1	GubHLH7	TATA-box	TATA	1209	4	-	Arabidopsis thaliana	core promoter element around -30 of transcription start
Gly0006080.1	GubHLH7	TATA-box	TAAAGATT	1224	8	-	Arabidopsis thaliana	core promoter element around -30 of transcription start
Gly0006080.1	GubHLH7	TATA-box	ATATAT	1260	6	-	Brassica napus	core promoter element around -30 of transcription start
Gly0006080.1	GubHLH7	TATA-box	TATATA	1261	6	-	Arabidopsis thaliana	core promoter element around -30 of transcription start
Gly0006080.1	GubHLH7	TATA-box	ATATAA	1262	6	+	Brassica oleracea	core promoter element around -30 of transcription start
Gly0006080.1	GubHLH7	TATA-box	TATA	1263	4	-	Arabidopsis thaliana	core promoter element around -30 of transcription start
Gly0006080.1	GubHLH7	TATA-box	TATAA	1279	5	-	Arabidopsis thaliana	core promoter element around -30 of transcription start
Gly0006080.1	GubHLH7	TATA-box	TATA	1280	4	-	Arabidopsis thaliana	core promoter element around -30 of transcription start
Gly0006080.1	GubHLH7	TATA-box	TATAAA	1485	6	-	Helianthus annuus	core promoter element around -30 of transcription start
Gly0006080.1	GubHLH7	TATA-box	TATAA	1486	5	-	Arabidopsis thaliana	core promoter element around -30 of transcription start
Gly0006080.1	GubHLH7	TATA-box	TATA	1487	4	-	Arabidopsis thaliana	core promoter element around -30 of transcription start
Gly0006080.1	GubHLH7	TATA-box	TATAAAT	1525	7	-	Brassica juncea	core promoter element around -30 of transcription start
Gly0006080.1	GubHLH7	TATA-box	TATAAA	1526	6	-	Helianthus annuus	core promoter element around -30 of transcription start
Gly0006080.1	GubHLH7	TATA-box	TATAA	1527	5	-	Arabidopsis thaliana	core promoter element around -30 of transcription start
Gly0006080.1	GubHLH7	TATA-box	TATA	1528	4	-	Arabidopsis thaliana	core promoter element around -30 of transcription start
Gly0006080.1	GubHLH7	TATA-box	TAAAGATT	1585	8	+	Arabidopsis thaliana	core promoter element around -30 of transcription start
Gly0006080.1	GubHLH7	TATA-box	ATTATA	1793	6	+	Brassica napus	core promoter element around -30 of transcription start
Gly0006080.1	GubHLH7	TATA-box	TATAA	1794	5	-	Arabidopsis thaliana	core promoter element around -30 of transcription start
Gly0006080.1	GubHLH7	TATA-box	TATA	1795	4	-	Arabidopsis thaliana	core promoter element around -30 of transcription start
Gly0006080.1	GubHLH7	TATA-box	ATATAT	1840	6	-	Brassica napus	core promoter element around -30 of transcription start
Gly0006080.1	GubHLH7	TATA-box	TATA	1841	4	-	Arabidopsis thaliana	core promoter element around -30 of transcription start
Gly0006080.1	GubHLH7	TATA-box	TATAA	1878	5	-	Arabidopsis thaliana	core promoter element around -30 of transcription start
Gly0006080.1	GubHLH7	TATA-box	TATA	1879	4	-	Arabidopsis thaliana	core promoter element around -30 of transcription start
Gly0006080.1	GubHLH7	TATA-box	ATATAT	1933	6	-	Brassica napus	core promoter element around -30 of transcription start
Gly0006080.1	GubHLH7	TATA-box	TATATA	1934	6	-	Arabidopsis thaliana	core promoter element around -30 of transcription start
Gly0006080.1	GubHLH7	TATA-box	ATATAT	1935	6	-	Brassica napus	core promoter element around -30 of transcription start
Gly0006080.1	GubHLH7	TATA-box	TATATA	1936	6	-	Arabidopsis thaliana	core promoter element around -30 of transcription start
Gly0006080.1	GubHLH7	TATA-box	ATATAA	1937	6	+	Brassica oleracea	core promoter element around -30 of transcription start
Gly0006080.1	GubHLH7	TATA-box	TATA	1938	4	-	Arabidopsis thaliana	core promoter element around -30 of transcription start
Gly0006080.1	GubHLH7	TATA-box	TATATA	1946	6	-	Arabidopsis thaliana	core promoter element around -30 of transcription start
Gly0006080.1	GubHLH7	TATA-box	ATATAT	1947	6	-	Brassica napus	core promoter element around -30 of transcription start
Gly0006080.1	GubHLH7	TATA-box	TATATA	1948	6	-	Arabidopsis thaliana	core promoter element around -30 of transcription start
Gly0006080.1	GubHLH7	TATA-box	ATATAA	1949	6	+	Brassica oleracea	core promoter element around -30 of transcription start
Gly0006080.1	GubHLH7	TATA-box	TATA	1950	4	-	Arabidopsis thaliana	core promoter element around -30 of transcription start
Gly0006080.1	GubHLH7	TC-rich repeats	ATTCTCTAAC	1334	9	+	Nicotiana tabacum	cis-acting element involved in defense and stress responsiveness
Gly0006080.1	GubHLH7	W box	TTGACC	495	6	+	Arabidopsis thaliana
Gly0009500.1	GubHLH8	ABRE	ACGTG	807	5	-	Arabidopsis thaliana	cis-acting element involved in the abscisic acid responsiveness
Gly0009500.1	GubHLH8	ABRE	ACGTG	1664	5	-	Arabidopsis thaliana	cis-acting element involved in the abscisic acid responsiveness
Gly0009500.1	GubHLH8	AE-box	AGAAACAA	1455	8	+	Arabidopsis thaliana	part of a module for light response
Gly0009500.1	GubHLH8	ARE	AAACCA	45	6	+	Zea mays	cis-acting regulatory element essential for the anaerobic induction
Gly0009500.1	GubHLH8	AT-TATA-box	TATATA	141	6	+	Arabidopsis thaliana
Gly0009500.1	GubHLH8	AT~TATA-box	TATATA	207	6	+	Arabidopsis thaliana
Gly0009500.1	GubHLH8	AT~TATA-box	TATATAAA	1625	8	-	Arabidopsis thaliana
Gly0009500.1	GubHLH8	AT~TATA-box	TATATA	1627	6	-	Arabidopsis thaliana
Gly0009500.1	GubHLH8	AT~TATA-box	TATATA	1712	6	-	Arabidopsis thaliana
Gly0009500.1	GubHLH8	AT~TATA-box	TATATA	1786	6	-	Arabidopsis thaliana
Gly0009500.1	GubHLH8	AT~TATA-box	TATATA	1941	6	-	Arabidopsis thaliana
Gly0009500.1	GubHLH8	AT1-motif	AATTATTTTTTATT	1808	13	-	Solanum tuberosum	part of a light responsive module
Gly0009500.1	GubHLH8	Box 4	ATTAAT	1127	6	-	Petroselinum crispum	part of a conserved DNA module involved in light responsiveness
Gly0009500.1	GubHLH8	Box 4	ATTAAT	1469	6	-	Petroselinum crispum	part of a conserved DNA module involved in light responsiveness
Gly0009500.1	GubHLH8	CAAT-box	CAAT	157	4	-	Nicotiana glutinosa
Gly0009500.1	GubHLH8	CAAT-box	CAAT	310	4	+	Nicotiana glutinosa
Gly0009500.1	GubHLH8	CAAT-box	CAAAT	446	5	-	Pisum sativum	common cis-acting element in promoter and enhancer regions
Gly0009500.1	GubHLH8	CAAT-box	CAAT	475	4	+	Nicotiana glutinosa
Gly0009500.1	GubHLH8	CAAT-box	CCAAT	479	5	-	Arabidopsis thaliana	common cis-acting element in promoter and enhancer regions
Gly0009500.1	GubHLH8	CAAT-box	CCAAT	519	5	+	Arabidopsis thaliana	common cis-acting element in promoter and enhancer regions
Gly0009500.1	GubHLH8	CAAT-box	CAAT	520	4	+	Nicotiana glutinosa
Gly0009500.1	GubHLH8	CAAT-box	CAAT	625	4	+	Nicotiana glutinosa
Gly0009500.1	GubHLH8	CAAT-box	CCAAT	635	5	+	Arabidopsis thaliana	common cis-acting element in promoter and enhancer regions
Gly0009500.1	GubHLH8	CAAT-box	CAAT	636	4	+	Nicotiana glutinosa
Gly0009500.1	GubHLH8	CAAT-box	CAAT	676	4	-	Nicotiana glutinosa
Gly0009500.1	GubHLH8	CAAT-box	CAAAT	701	5	-	Pisum sativum	common cis-acting element in promoter and enhancer regions
Gly0009500.1	GubHLH8	CAAT-box	CAAAT	717	5	+	Pisum sativum	common cis-acting element in promoter and enhancer regions
Gly0009500.1	GubHLH8	CAAT-box	CAAT	813	4	+	Nicotiana glutinosa
Gly0009500.1	GubHLH8	CAAT-box	CAAT	826	4	-	Nicotiana glutinosa
Gly0009500.1	GubHLH8	CAAT-box	CAAAT	843	5	+	Pisum sativum	common cis-acting element in promoter and enhancer regions
Gly0009500.1	GubHLH8	CAAT-box	CAAAT	862	5	+	Pisum sativum	common cis-acting element in promoter and enhancer regions
Gly0009500.1	GubHLH8	CAAT-box	CAAT	892	4	-	Nicotiana glutinosa
Gly0009500.1	GubHLH8	CAAT-box	CAAT	950	4	+	Nicotiana glutinosa
Gly0009500.1	GubHLH8	CAAT-box	CAAAT	1005	5	+	Pisum sativum	common cis-acting element in promoter and enhancer regions
Gly0009500.1	GubHLH8	CAAT-box	CAAT	1039	4	-	Nicotiana glutinosa
Gly0009500.1	GubHLH8	CAAT-box	CAAT	1125	4	+	Nicotiana glutinosa
Gly0009500.1	GubHLH8	CAAT-box	CAAT	1139	4	-	Nicotiana glutinosa
Gly0009500.1	GubHLH8	CAAT-box	CAAAT	1225	5	+	Pisum sativum	common cis-acting element in promoter and enhancer regions
Gly0009500.1	GubHLH8	CAAT-box	CAAAT	1331	5	-	Pisum sativum	common cis-acting element in promoter and enhancer regions
Gly0009500.1	GubHLH8	CAAT-box	CAAAT	1375	5	-	Pisum sativum	common cis-acting element in promoter and enhancer regions
Gly0009500.1	GubHLH8	CAAT-box	CAAT	1382	4	-	Nicotiana glutinosa
Gly0009500.1	GubHLH8	CAAT-box	CAAAT	1612	5	-	Pisum sativum	common cis-acting element in promoter and enhancer regions
Gly0009500.1	GubHLH8	CAAT-box	TGCCAAC	1667	7	-	Petunia hybrida	common cis-acting element in promoter and enhancer regions
Gly0009500.1	GubHLH8	CAAT-box	CAAT	1757	4	+	Nicotiana glutinosa
Gly0009500.1	GubHLH8	CAAT-box	CAAT	1851	4	+	Nicotiana glutinosa
Gly0009500.1	GubHLH8	CAAT-box	CAAAT	1887	5	-	Pisum sativum	common cis-acting element in promoter and enhancer regions
Gly0009500.1	GubHLH8	CAAT-box	CAAT	1982	4	+	Nicotiana glutinosa
Gly0009500.1	GubHLH8	G-Box	CACGTT	807	6	+	Pisum sativum	cis-acting regulatory element involved in light responsiveness
Gly0009500.1	GubHLH8	G-Box	CACGTT	1664	6	+	Pisum sativum	cis-acting regulatory element involved in light responsiveness
Gly0009500.1	GubHLH8	GT1-motif	GGTTAAT	905	7	+	Avena sativa	light responsive element
Gly0009500.1	GubHLH8	MBS	CAACTG	850	6	+	Arabidopsis thaliana	MYB binding site involved in drought-inducibility
Gly0009500.1	GubHLH8	Myb	CAACTG	850	6	+	Arabidopsis thaliana
Gly0009500.1	GubHLH8	Myb	TAACTG	1250	6	-	Arabidopsis thaliana
Gly0009500.1	GubHLH8	MYB	TAACCA	904	6	-	Arabidopsis thaliana
Gly0009500.1	GubHLH8	MYB	TAACCA	933	6	-	Arabidopsis thaliana
Gly0009500.1	GubHLH8	MYB	CAACCA	973	6	-	Arabidopsis thaliana
Gly0009500.1	GubHLH8	MYB recognition site	CCGTTG	1283	6	+	Arabidopsis thaliana
Gly0009500.1	GubHLH8	MYC	CATGTG	422	6	+	Arabidopsis thaliana
Gly0009500.1	GubHLH8	MYC	CATTTG	843	6	-	Arabidopsis thaliana
Gly0009500.1	GubHLH8	MYC	CATGTG	1358	6	-	Arabidopsis thaliana
Gly0009500.1	GubHLH8	MYC	CATTTG	1886	6	+	Arabidopsis thaliana
Gly0009500.1	GubHLH8	P-box	CCTTTTG	236	7	-	Oryza sativa	gibberellin-responsive element
Gly0009500.1	GubHLH8	P-box	CCTTTTG	463	7	+	Oryza sativa	gibberellin-responsive element
Gly0009500.1	GubHLH8	Sp1	GGGCGG	1420	6	-	Oryza sativa	light responsive element
Gly0009500.1	GubHLH8	STRE	AGGGG	198	5	+	Arabidopsis thaliana
Gly0009500.1	GubHLH8	STRE	AGGGG	1647	5	-	Arabidopsis thaliana
Gly0009500.1	GubHLH8	TATA-box	TATA	13	4	+	Arabidopsis thaliana	core promoter element around -30 of transcription start
Gly0009500.1	GubHLH8	TATA-box	ATATAA	50	6	+	Brassica oleracea	core promoter element around -30 of transcription start
Gly0009500.1	GubHLH8	TATA-box	TATA	51	4	+	Arabidopsis thaliana	core promoter element around -30 of transcription start
Gly0009500.1	GubHLH8	TATA-box	TACAAAA	56	7	-	Oryza sativa	core promoter element around -30 of transcription start
Gly0009500.1	GubHLH8	TATA-box	ATATAT	140	6	+	Brassica napus	core promoter element around -30 of transcription start
Gly0009500.1	GubHLH8	TATA-box	TATATA	141	6	+	Arabidopsis thaliana	core promoter element around -30 of transcription start
Gly0009500.1	GubHLH8	TATA-box	TATA	143	4	+	Arabidopsis thaliana	core promoter element around -30 of transcription start
Gly0009500.1	GubHLH8	TATA-box	TATATA	207	6	+	Arabidopsis thaliana	core promoter element around -30 of transcription start
Gly0009500.1	GubHLH8	TATA-box	ATATAT	208	6	+	Brassica napus	core promoter element around -30 of transcription start
Gly0009500.1	GubHLH8	TATA-box	TATA	209	4	+	Arabidopsis thaliana	core promoter element around -30 of transcription start
Gly0009500.1	GubHLH8	TATA-box	ATTATA	360	6	+	Brassica napus	core promoter element around -30 of transcription start
Gly0009500.1	GubHLH8	TATA-box	TATAA	361	5	-	Arabidopsis thaliana	core promoter element around -30 of transcription start
Gly0009500.1	GubHLH8	TATA-box	TATA	362	4	+	Arabidopsis thaliana	core promoter element around -30 of transcription start
Gly0009500.1	GubHLH8	TATA-box	TATA	528	4	+	Arabidopsis thaliana	core promoter element around -30 of transcription start
Gly0009500.1	GubHLH8	TATA-box	ATTATA	534	6	+	Brassica napus	core promoter element around -30 of transcription start
Gly0009500.1	GubHLH8	TATA-box	TATAA	535	5	-	Arabidopsis thaliana	core promoter element around -30 of transcription start
Gly0009500.1	GubHLH8	TATA-box	TATA	536	4	+	Arabidopsis thaliana	core promoter element around -30 of transcription start
Gly0009500.1	GubHLH8	TATA-box	TACAAAA	559	7	+	Oryza sativa	core promoter element around -30 of transcription start
Gly0009500.1	GubHLH8	TATA-box	TATAAAA	579	7	-	Pisum sativum	core promoter element around -30 of transcription start
Gly0009500.1	GubHLH8	TATA-box	TATAAA	580	6	-	Helianthus annuus	core promoter element around -30 of transcription start
Gly0009500.1	GubHLH8	TATA-box	TATAA	581	5	-	Arabidopsis thaliana	core promoter element around -30 of transcription start
Gly0009500.1	GubHLH8	TATA-box	TATA	582	4	+	Arabidopsis thaliana	core promoter element around -30 of transcription start
Gly0009500.1	GubHLH8	TATA-box	TATAAATA	584	8	-	Daucus carota	core promoter element around -30 of transcription start
Gly0009500.1	GubHLH8	TATA-box	TATAAAT	585	7	-	Brassica juncea	core promoter element around -30 of transcription start
Gly0009500.1	GubHLH8	TATA-box	TATAAA	586	6	-	Helianthus annuus	core promoter element around -30 of transcription start
Gly0009500.1	GubHLH8	TATA-box	TATAA	587	5	-	Arabidopsis thaliana	core promoter element around -30 of transcription start
Gly0009500.1	GubHLH8	TATA-box	TATA	588	4	+	Arabidopsis thaliana	core promoter element around -30 of transcription start
Gly0009500.1	GubHLH8	TATA-box	TATACA	678	6	-	Helianthus annuus	core promoter element around -30 of transcription start
Gly0009500.1	GubHLH8	TATA-box	TATA	680	4	+	Arabidopsis thaliana	core promoter element around -30 of transcription start
Gly0009500.1	GubHLH8	TATA-box	TATA	1033	4	-	Arabidopsis thaliana	core promoter element around -30 of transcription start
Gly0009500.1	GubHLH8	TATA-box	TATA	1047	4	-	Arabidopsis thaliana	core promoter element around -30 of transcription start
Gly0009500.1	GubHLH8	TATA-box	TATAAAA	1234	7	-	Pisum sativum	core promoter element around -30 of transcription start
Gly0009500.1	GubHLH8	TATA-box	TATAAA	1235	6	-	Helianthus annuus	core promoter element around -30 of transcription start
Gly0009500.1	GubHLH8	TATA-box	TATAA	1236	5	-	Arabidopsis thaliana	core promoter element around -30 of transcription start
Gly0009500.1	GubHLH8	TATA-box	TATA	1237	4	-	Arabidopsis thaliana	core promoter element around -30 of transcription start
Gly0009500.1	GubHLH8	TATA-box	ATTATA	1301	6	+	Brassica napus	core promoter element around -30 of transcription start
Gly0009500.1	GubHLH8	TATA-box	TATAA	1302	5	-	Arabidopsis thaliana	core promoter element around -30 of transcription start
Gly0009500.1	GubHLH8	TATA-box	TATA	1303	4	-	Arabidopsis thaliana	core promoter element around -30 of transcription start
Gly0009500.1	GubHLH8	TATA-box	ATATAT	1444	6	-	Brassica napus	core promoter element around -30 of transcription start
Gly0009500.1	GubHLH8	TATA-box	TATA	1445	4	-	Arabidopsis thaliana	core promoter element around -30 of transcription start
Gly0009500.1	GubHLH8	TATA-box	ATTATA	1532	6	+	Brassica napus	core promoter element around -30 of transcription start
Gly0009500.1	GubHLH8	TATA-box	TATAA	1533	5	-	Arabidopsis thaliana	core promoter element around -30 of transcription start
Gly0009500.1	GubHLH8	TATA-box	TATA	1534	4	-	Arabidopsis thaliana	core promoter element around -30 of transcription start
Gly0009500.1	GubHLH8	TATA-box	taTATAAAtc	1623	9	-	Arabidopsis thaliana	core promoter element around -30 of transcription start
Gly0009500.1	GubHLH8	TATA-box	TATAAAT	1624	7	-	Brassica juncea	core promoter element around -30 of transcription start
Gly0009500.1	GubHLH8	TATA-box	TATAAA	1625	6	-	Helianthus annuus	core promoter element around -30 of transcription start
Gly0009500.1	GubHLH8	TATA-box	TATATAA	1626	7	-	Arabidopsis thaliana	core promoter element around -30 of transcription start
Gly0009500.1	GubHLH8	TATA-box	TATATA	1627	6	-	Arabidopsis thaliana	core promoter element around -30 of transcription start
Gly0009500.1	GubHLH8	TATA-box	ATATAT	1628	6	-	Brassica napus	core promoter element around -30 of transcription start
Gly0009500.1	GubHLH8	TATA-box	TATA	1629	4	-	Arabidopsis thaliana	core promoter element around -30 of transcription start
Gly0009500.1	GubHLH8	TATA-box	TATACA	1710	6	-	Helianthus annuus	core promoter element around -30 of transcription start
Gly0009500.1	GubHLH8	TATA-box	TATATA	1712	6	-	Arabidopsis thaliana	core promoter element around -30 of transcription start
Gly0009500.1	GubHLH8	TATA-box	TATA	1714	4	-	Arabidopsis thaliana	core promoter element around -30 of transcription start
Gly0009500.1	GubHLH8	TATA-box	ATTATA	1724	6	+	Brassica napus	core promoter element around -30 of transcription start
Gly0009500.1	GubHLH8	TATA-box	TATAA	1725	5	-	Arabidopsis thaliana	core promoter element around -30 of transcription start
Gly0009500.1	GubHLH8	TATA-box	TATA	1726	4	-	Arabidopsis thaliana	core promoter element around -30 of transcription start
Gly0009500.1	GubHLH8	TATA-box	TATAA	1763	5	-	Arabidopsis thaliana	core promoter element around -30 of transcription start
Gly0009500.1	GubHLH8	TATA-box	TATA	1764	4	-	Arabidopsis thaliana	core promoter element around -30 of transcription start
Gly0009500.1	GubHLH8	TATA-box	ATATAT	1785	6	-	Brassica napus	core promoter element around -30 of transcription start
Gly0009500.1	GubHLH8	TATA-box	TATATA	1786	6	-	Arabidopsis thaliana	core promoter element around -30 of transcription start
Gly0009500.1	GubHLH8	TATA-box	ATATAT	1787	6	-	Brassica napus	core promoter element around -30 of transcription start
Gly0009500.1	GubHLH8	TATA-box	TATA	1788	4	-	Arabidopsis thaliana	core promoter element around -30 of transcription start
Gly0009500.1	GubHLH8	TATA-box	TACAAAA	1854	7	+	Oryza sativa	core promoter element around -30 of transcription start
Gly0009500.1	GubHLH8	TATA-box	ccTATAAAaa	1939	9	+	Arabidopsis thaliana	core promoter element around -30 of transcription start
Gly0009500.1	GubHLH8	TATA-box	TATATA	1941	6	-	Arabidopsis thaliana	core promoter element around -30 of transcription start
Gly0009500.1	GubHLH8	TATA-box	ATATAA	1942	6	+	Brassica oleracea	core promoter element around -30 of transcription start
Gly0009500.1	GubHLH8	TATA-box	TATA	1943	4	-	Arabidopsis thaliana	core promoter element around -30 of transcription start
Gly0009500.1	GubHLH8	TATC-box	TATCCCA	1018	7	+	Oryza sativa	cis-acting element involved in gibberellin-responsiveness
Gly0009500.1	GubHLH8	TCCC-motif	TCTCCCT	1027	7	+	Spinacia oleracea	part of a light responsive element
Gly0009500.1	GubHLH8	TCT-motif	TCTTAC	163	6	-	Arabidopsis thaliana	part of a light responsive element
Gly0009500.1	GubHLH8	W box	TTGACC	612	6	-	Arabidopsis thaliana
Gly0009500.1	GubHLH8	W box	TTGACC	994	6	+	Arabidopsis thaliana
Gly0012690.1	GubHLH9	ABRE	CACGTG	543	6	+	Arabidopsis thaliana	cis-acting element involved in the abscisic acid responsiveness
Gly0012690.1	GubHLH9	ABRE	ACGTG	544	5	+	Arabidopsis thaliana	cis-acting element involved in the abscisic acid responsiveness
Gly0012690.1	GubHLH9	ABRE	CGTACGTGCA	1312	9	-	Hordeum vulgare	cis-acting element involved in the abscisic acid responsiveness
Gly0012690.1	GubHLH9	ABRE	ACGTG	1314	5	-	Arabidopsis thaliana	cis-acting element involved in the abscisic acid responsiveness
Gly0012690.1	GubHLH9	ABRE3a	TACGTG	1314	6	-	Zea mays
Gly0012690.1	GubHLH9	ABRE4	CACGTA	1314	6	+	Zea mays
Gly0012690.1	GubHLH9	ACE	CTAACGTATT	57	9	-	Petroselinum crispum	cis-acting element involved in light responsiveness
Gly0012690.1	GubHLH9	ARE	AAACCA	65	6	-	Zea mays	cis-acting regulatory element essential for the anaerobic induction
Gly0012690.1	GubHLH9	ARE	AAACCA	1922	6	+	Zea mays	cis-acting regulatory element essential for the anaerobic induction
Gly0012690.1	GubHLH9	as-1	TGACG	214	5	+	Arabidopsis thaliana
Gly0012690.1	GubHLH9	as-1	TGACG	603	5	+	Arabidopsis thaliana
Gly0012690.1	GubHLH9	AT-TATA-box	TATATA	672	6	+	Arabidopsis thaliana
Gly0012690.1	GubHLH9	AT~TATA-box	TATATA	674	6	+	Arabidopsis thaliana
Gly0012690.1	GubHLH9	AT~TATA-box	TATATA	1490	6	-	Arabidopsis thaliana
Gly0012690.1	GubHLH9	AT~TATA-box	TATATA	1643	6	-	Arabidopsis thaliana
Gly0012690.1	GubHLH9	AT~TATA-box	TATATA	1645	6	-	Arabidopsis thaliana
Gly0012690.1	GubHLH9	AT~TATA-box	TATATA	1983	6	-	Arabidopsis thaliana
Gly0012690.1	GubHLH9	Box 4	ATTAAT	900	6	+	Petroselinum crispum	part of a conserved DNA module involved in light responsiveness
Gly0012690.1	GubHLH9	Box 4	ATTAAT	1721	6	-	Petroselinum crispum	part of a conserved DNA module involved in light responsiveness
Gly0012690.1	GubHLH9	CAAT-box	CAAAT	80	5	+	Pisum sativum	common cis-acting element in promoter and enhancer regions
Gly0012690.1	GubHLH9	CAAT-box	CAAT	83	4	-	Nicotiana glutinosa
Gly0012690.1	GubHLH9	CAAT-box	CAAT	281	4	-	Nicotiana glutinosa
Gly0012690.1	GubHLH9	CAAT-box	CAAAT	312	5	-	Pisum sativum	common cis-acting element in promoter and enhancer regions
Gly0012690.1	GubHLH9	CAAT-box	CCAAT	530	5	+	Arabidopsis thaliana	common cis-acting element in promoter and enhancer regions
Gly0012690.1	GubHLH9	CAAT-box	CAAT	531	4	+	Nicotiana glutinosa
Gly0012690.1	GubHLH9	CAAT-box	CAAT	594	4	-	Nicotiana glutinosa
Gly0012690.1	GubHLH9	CAAT-box	CAAT	601	4	-	Nicotiana glutinosa
Gly0012690.1	GubHLH9	CAAT-box	CCAAT	710	5	-	Arabidopsis thaliana	common cis-acting element in promoter and enhancer regions
Gly0012690.1	GubHLH9	CAAT-box	CAAAT	791	5	-	Pisum sativum	common cis-acting element in promoter and enhancer regions
Gly0012690.1	GubHLH9	CAAT-box	CAAT	1060	4	-	Nicotiana glutinosa
Gly0012690.1	GubHLH9	CAAT-box	CAAT	1070	4	+	Nicotiana glutinosa
Gly0012690.1	GubHLH9	CAAT-box	CAAT	1085	4	+	Nicotiana glutinosa
Gly0012690.1	GubHLH9	CAAT-box	CAAT	1195	4	+	Nicotiana glutinosa
Gly0012690.1	GubHLH9	CAAT-box	CAAT	1282	4	+	Nicotiana glutinosa
Gly0012690.1	GubHLH9	CAAT-box	CAAT	1296	4	-	Nicotiana glutinosa
Gly0012690.1	GubHLH9	CAAT-box	CAAT	1338	4	+	Nicotiana glutinosa
Gly0012690.1	GubHLH9	CAAT-box	CAAT	1532	4	+	Nicotiana glutinosa
Gly0012690.1	GubHLH9	CAAT-box	CAAAT	1560	5	-	Pisum sativum	common cis-acting element in promoter and enhancer regions
Gly0012690.1	GubHLH9	CAAT-box	CAAAT	1587	5	-	Pisum sativum	common cis-acting element in promoter and enhancer regions
Gly0012690.1	GubHLH9	CAAT-box	CAAT	1656	4	+	Nicotiana glutinosa
Gly0012690.1	GubHLH9	CAAT-box	CAAAT	1678	5	-	Pisum sativum	common cis-acting element in promoter and enhancer regions
Gly0012690.1	GubHLH9	CAAT-box	CAAT	1685	4	+	Nicotiana glutinosa
Gly0012690.1	GubHLH9	CAAT-box	CAAT	1823	4	+	Nicotiana glutinosa
Gly0012690.1	GubHLH9	CAAT-box	CAAAT	1859	5	+	Pisum sativum	common cis-acting element in promoter and enhancer regions
Gly0012690.1	GubHLH9	CAAT-box	CCAAT	1990	5	+	Arabidopsis thaliana	common cis-acting element in promoter and enhancer regions
Gly0012690.1	GubHLH9	CAAT-box	CAAT	1991	4	+	Nicotiana glutinosa
Gly0012690.1	GubHLH9	CAT-box	GCCACT	195	6	+	Arabidopsis thaliana	cis-acting regulatory element related to meristem expression
Gly0012690.1	GubHLH9	CGTCA-motif	CGTCA	214	5	-	Hordeum vulgare	cis-acting regulatory element involved in the MeJA-responsiveness
Gly0012690.1	GubHLH9	CGTCA-motif	CGTCA	603	5	-	Hordeum vulgare	cis-acting regulatory element involved in the MeJA-responsiveness
Gly0012690.1	GubHLH9	ERE	ATTTCATA	226	8	-	Nicotiana glutinos
Gly0012690.1	GubHLH9	ERE	ATTTCATA	1246	8	-	Nicotiana glutinos
Gly0012690.1	GubHLH9	ERE	ATTTCATA	1508	8	+	Nicotiana glutinos
Gly0012690.1	GubHLH9	GATA-motif	GATAGGA	577	7	-	Arabidopsis thaliana	part of a light responsive element
Gly0012690.1	GubHLH9	GATA-motif	GATAGGG	717	7	+	Pisum sativum	part of a light responsive element
Gly0012690.1	GubHLH9	GATA-motif	GATAGGA	1462	7	+	Arabidopsis thaliana	part of a light responsive element
Gly0012690.1	GubHLH9	G-Box	CACGTG	543	6	+	Pisum sativum	cis-acting regulatory element involved in light responsiveness
Gly0012690.1	GubHLH9	G-box	CACGTG	543	6	+	Arabidopsis thaliana	cis-acting regulatory element involved in light responsiveness
Gly0012690.1	GubHLH9	G-box	TACGTG	1314	6	-	Arabidopsis thaliana	cis-acting regulatory element involved in light responsiveness
Gly0012690.1	GubHLH9	LTR	CCGAAA	487	6	+	Hordeum vulgare	cis-acting element involved in low-temperature responsiveness
Gly0012690.1	GubHLH9	MBS	CAACTG	1874	6	+	Arabidopsis thaliana	MYB binding site involved in drought-inducibility
Gly0012690.1	GubHLH9	MRE	AACCTAA	586	7	+	Petroselinum crispum	MYB binding site involved in light responsiveness
Gly0012690.1	GubHLH9	MRE	AACCTAA	696	7	-	Petroselinum crispum	MYB binding site involved in light responsiveness
Gly0012690.1	GubHLH9	Myb	CAACTG	1874	6	+	Arabidopsis thaliana
Gly0012690.1	GubHLH9	MYB	CAACCA	210	6	-	Arabidopsis thaliana
Gly0012690.1	GubHLH9	MYC	CATGTG	957	6	-	Arabidopsis thaliana
Gly0012690.1	GubHLH9	MYC	CATGTG	1451	6	-	Arabidopsis thaliana
Gly0012690.1	GubHLH9	MYC	CATTTG	1677	6	+	Arabidopsis thaliana
Gly0012690.1	GubHLH9	MYC	CATGTG	1702	6	-	Arabidopsis thaliana
Gly0012690.1	GubHLH9	O2-site	GATGATGTGG	1607	9	-	Zea mays	cis-acting regulatory element involved in zein metabolism regulation
Gly0012690.1	GubHLH9	RY-element	CATGCATG	123	8	+	Helianthus annuus	cis-acting regulatory element involved in seed-specific regulation
Gly0012690.1	GubHLH9	STRE	AGGGG	457	5	-	Arabidopsis thaliana
Gly0012690.1	GubHLH9	STRE	AGGGG	621	5	+	Arabidopsis thaliana
Gly0012690.1	GubHLH9	STRE	AGGGG	627	5	+	Arabidopsis thaliana
Gly0012690.1	GubHLH9	TATA-box	TACAAAA	105	7	+	Oryza sativa	core promoter element around -30 of transcription start
Gly0012690.1	GubHLH9	TATA-box	TATA	133	4	+	Arabidopsis thaliana	core promoter element around -30 of transcription start
Gly0012690.1	GubHLH9	TATA-box	TATA	264	4	+	Arabidopsis thaliana	core promoter element around -30 of transcription start
Gly0012690.1	GubHLH9	TATA-box	ATATAT	671	6	+	Brassica napus	core promoter element around -30 of transcription start
Gly0012690.1	GubHLH9	TATA-box	TATATA	672	6	+	Arabidopsis thaliana	core promoter element around -30 of transcription start
Gly0012690.1	GubHLH9	TATA-box	ATATAT	673	6	+	Brassica napus	core promoter element around -30 of transcription start
Gly0012690.1	GubHLH9	TATA-box	TATATA	674	6	+	Arabidopsis thaliana	core promoter element around -30 of transcription start
Gly0012690.1	GubHLH9	TATA-box	ATATAA	675	6	+	Brassica oleracea	core promoter element around -30 of transcription start
Gly0012690.1	GubHLH9	TATA-box	TATA	676	4	+	Arabidopsis thaliana	core promoter element around -30 of transcription start
Gly0012690.1	GubHLH9	TATA-box	ATTATA	829	6	+	Brassica napus	core promoter element around -30 of transcription start
Gly0012690.1	GubHLH9	TATA-box	TATAA	830	5	-	Arabidopsis thaliana	core promoter element around -30 of transcription start
Gly0012690.1	GubHLH9	TATA-box	TATA	831	4	+	Arabidopsis thaliana	core promoter element around -30 of transcription start
Gly0012690.1	GubHLH9	TATA-box	TATA	1011	4	-	Arabidopsis thaliana	core promoter element around -30 of transcription start
Gly0012690.1	GubHLH9	TATA-box	TATTTAAA	1091	8	-	Arabidopsis thaliana	core promoter element around -30 of transcription start
Gly0012690.1	GubHLH9	TATA-box	TATAA	1140	5	-	Arabidopsis thaliana	core promoter element around -30 of transcription start
Gly0012690.1	GubHLH9	TATA-box	TATA	1141	4	-	Arabidopsis thaliana	core promoter element around -30 of transcription start
Gly0012690.1	GubHLH9	TATA-box	ATTATA	1167	6	+	Brassica napus	core promoter element around -30 of transcription start
Gly0012690.1	GubHLH9	TATA-box	TATAA	1168	5	-	Arabidopsis thaliana	core promoter element around -30 of transcription start
Gly0012690.1	GubHLH9	TATA-box	TATA	1169	4	-	Arabidopsis thaliana	core promoter element around -30 of transcription start
Gly0012690.1	GubHLH9	TATA-box	TATAAAA	1223	7	-	Pisum sativum	core promoter element around -30 of transcription start
Gly0012690.1	GubHLH9	TATA-box	TATAAA	1224	6	-	Helianthus annuus	core promoter element around -30 of transcription start
Gly0012690.1	GubHLH9	TATA-box	TATAA	1225	5	-	Arabidopsis thaliana	core promoter element around -30 of transcription start
Gly0012690.1	GubHLH9	TATA-box	TATA	1226	4	-	Arabidopsis thaliana	core promoter element around -30 of transcription start
Gly0012690.1	GubHLH9	TATA-box	ATATAT	1365	6	-	Brassica napus	core promoter element around -30 of transcription start
Gly0012690.1	GubHLH9	TATA-box	TATA	1366	4	-	Arabidopsis thaliana	core promoter element around -30 of transcription start
Gly0012690.1	GubHLH9	TATA-box	ATATAT	1489	6	-	Brassica napus	core promoter element around -30 of transcription start
Gly0012690.1	GubHLH9	TATA-box	TATATA	1490	6	-	Arabidopsis thaliana	core promoter element around -30 of transcription start
Gly0012690.1	GubHLH9	TATA-box	ATATAA	1491	6	+	Brassica oleracea	core promoter element around -30 of transcription start
Gly0012690.1	GubHLH9	TATA-box	TATA	1492	4	-	Arabidopsis thaliana	core promoter element around -30 of transcription start
Gly0012690.1	GubHLH9	TATA-box	ccTATAAAaa	1512	9	+	Arabidopsis thaliana	core promoter element around -30 of transcription start
Gly0012690.1	GubHLH9	TATA-box	ATATAA	1513	6	+	Brassica oleracea	core promoter element around -30 of transcription start
Gly0012690.1	GubHLH9	TATA-box	TATA	1514	4	-	Arabidopsis thaliana	core promoter element around -30 of transcription start
Gly0012690.1	GubHLH9	TATA-box	TATA	1596	4	-	Arabidopsis thaliana	core promoter element around -30 of transcription start
Gly0012690.1	GubHLH9	TATA-box	TATATA	1643	6	-	Arabidopsis thaliana	core promoter element around -30 of transcription start
Gly0012690.1	GubHLH9	TATA-box	ATATAT	1644	6	-	Brassica napus	core promoter element around -30 of transcription start
Gly0012690.1	GubHLH9	TATA-box	TATATA	1645	6	-	Arabidopsis thaliana	core promoter element around -30 of transcription start
Gly0012690.1	GubHLH9	TATA-box	ATATAT	1646	6	-	Brassica napus	core promoter element around -30 of transcription start
Gly0012690.1	GubHLH9	TATA-box	TATA	1647	4	-	Arabidopsis thaliana	core promoter element around -30 of transcription start
Gly0012690.1	GubHLH9	TATA-box	ATATAA	1766	6	+	Brassica oleracea	core promoter element around -30 of transcription start
Gly0012690.1	GubHLH9	TATA-box	TATA	1767	4	-	Arabidopsis thaliana	core promoter element around -30 of transcription start
Gly0012690.1	GubHLH9	TATA-box	ATATAT	1771	6	-	Brassica napus	core promoter element around -30 of transcription start
Gly0012690.1	GubHLH9	TATA-box	TATA	1772	4	-	Arabidopsis thaliana	core promoter element around -30 of transcription start
Gly0012690.1	GubHLH9	TATA-box	TATAAAT	1815	7	-	Brassica juncea	core promoter element around -30 of transcription start
Gly0012690.1	GubHLH9	TATA-box	TATAAA	1816	6	-	Helianthus annuus	core promoter element around -30 of transcription start
Gly0012690.1	GubHLH9	TATA-box	TATAA	1817	5	-	Arabidopsis thaliana	core promoter element around -30 of transcription start
Gly0012690.1	GubHLH9	TATA-box	TATA	1818	4	-	Arabidopsis thaliana	core promoter element around -30 of transcription start
Gly0012690.1	GubHLH9	TATA-box	ATATAT	1982	6	-	Brassica napus	core promoter element around -30 of transcription start
Gly0012690.1	GubHLH9	TATA-box	TATATA	1983	6	-	Arabidopsis thaliana	core promoter element around -30 of transcription start
Gly0012690.1	GubHLH9	TATA-box	ATATAT	1984	6	-	Brassica napus	core promoter element around -30 of transcription start
Gly0012690.1	GubHLH9	TATA-box	TATA	1985	4	-	Arabidopsis thaliana	core promoter element around -30 of transcription start
Gly0012690.1	GubHLH9	TGACG-motif	TGACG	214	5	+	Hordeum vulgare	cis-acting regulatory element involved in the MeJA-responsiveness
Gly0012690.1	GubHLH9	TGACG-motif	TGACG	603	5	+	Hordeum vulgare	cis-acting regulatory element involved in the MeJA-responsiveness
Gly0012690.1	GubHLH9	WRE3	CCACCT	184	6	-	Pisum sativum
Gly0012690.1	GubHLH9	WRE3	CCACCT	965	6	+	Pisum sativum
Gly0012690.1	GubHLH9	WRE3	CCACCT	1607	6	+	Pisum sativum
Gly0012690.1	GubHLH9	WUN-motif	AAATTACT	33	8	-	Nicotiana glutinosa
Gly0012970.1	GubHLH10	ABRE	ACGTG	1384	5	+	Arabidopsis thaliana	cis-acting element involved in the abscisic acid responsiveness
Gly0012970.1	GubHLH10	ABRE3a	TACGTG	1383	6	+	Zea mays
Gly0012970.1	GubHLH10	ABRE4	CACGTA	1383	6	-	Zea mays
Gly0012970.1	GubHLH10	AE-box	AGAAACAA	1686	8	-	Arabidopsis thaliana	part of a module for light response
Gly0012970.1	GubHLH10	ARE	AAACCA	403	6	+	Zea mays	cis-acting regulatory element essential for the anaerobic induction
Gly0012970.1	GubHLH10	ARE	AAACCA	616	6	+	Zea mays	cis-acting regulatory element essential for the anaerobic induction
Gly0012970.1	GubHLH10	ARE	AAACCA	995	6	+	Zea mays	cis-acting regulatory element essential for the anaerobic induction
Gly0012970.1	GubHLH10	ARE	AAACCA	1116	6	-	Zea mays	cis-acting regulatory element essential for the anaerobic induction
Gly0012970.1	GubHLH10	ARE	AAACCA	1954	6	-	Zea mays	cis-acting regulatory element essential for the anaerobic induction
Gly0012970.1	GubHLH10	as-1	TGACG	1836	5	-	Arabidopsis thaliana
Gly0012970.1	GubHLH10	AT-TATA-box	TATATA	770	6	+	Arabidopsis thaliana
Gly0012970.1	GubHLH10	AT~TATA-box	TATATA	1594	6	-	Arabidopsis thaliana
Gly0012970.1	GubHLH10	AT~TATA-box	TATATA	1596	6	-	Arabidopsis thaliana
Gly0012970.1	GubHLH10	AT~TATA-box	TATATA	1598	6	-	Arabidopsis thaliana
Gly0012970.1	GubHLH10	AT~TATA-box	TATATA	1600	6	-	Arabidopsis thaliana
Gly0012970.1	GubHLH10	AT~TATA-box	TATATA	1602	6	-	Arabidopsis thaliana
Gly0012970.1	GubHLH10	AT~TATA-box	TATATA	1604	6	-	Arabidopsis thaliana
Gly0012970.1	GubHLH10	AT~TATA-box	TATATA	1606	6	-	Arabidopsis thaliana
Gly0012970.1	GubHLH10	AT~TATA-box	TATATA	1608	6	-	Arabidopsis thaliana
Gly0012970.1	GubHLH10	AT~TATA-box	TATATA	1610	6	-	Arabidopsis thaliana
Gly0012970.1	GubHLH10	ATC-motif	AGTAATCT	56	8	+	Spinacia oleracea	part of a conserved DNA module involved in light responsiveness
Gly0012970.1	GubHLH10	ATCT-motif	AATCTAATCC	59	9	+	Pisum sativum	part of a conserved DNA module involved in light responsiveness
Gly0012970.1	GubHLH10	Box 4	ATTAAT	301	6	+	Petroselinum crispum	part of a conserved DNA module involved in light responsiveness
Gly0012970.1	GubHLH10	Box 4	ATTAAT	1651	6	-	Petroselinum crispum	part of a conserved DNA module involved in light responsiveness
Gly0012970.1	GubHLH10	CAAT-box	CAAAT	25	5	-	Pisum sativum	common cis-acting element in promoter and enhancer regions
Gly0012970.1	GubHLH10	CAAT-box	CAAT	72	4	+	Nicotiana glutinosa
Gly0012970.1	GubHLH10	CAAT-box	CAAAT	129	5	-	Pisum sativum	common cis-acting element in promoter and enhancer regions
Gly0012970.1	GubHLH10	CAAT-box	CAAT	162	4	+	Nicotiana glutinosa
Gly0012970.1	GubHLH10	CAAT-box	CAAT	175	4	+	Nicotiana glutinosa
Gly0012970.1	GubHLH10	CAAT-box	CAAT	216	4	+	Nicotiana glutinosa
Gly0012970.1	GubHLH10	CAAT-box	CAAT	299	4	+	Nicotiana glutinosa
Gly0012970.1	GubHLH10	CAAT-box	CAAAT	337	5	-	Pisum sativum	common cis-acting element in promoter and enhancer regions
Gly0012970.1	GubHLH10	CAAT-box	CAAAT	371	5	+	Pisum sativum	common cis-acting element in promoter and enhancer regions
Gly0012970.1	GubHLH10	CAAT-box	CAAT	440	4	-	Nicotiana glutinosa
Gly0012970.1	GubHLH10	CAAT-box	CAAT	444	4	+	Nicotiana glutinosa
Gly0012970.1	GubHLH10	CAAT-box	CAAT	459	4	-	Nicotiana glutinosa
Gly0012970.1	GubHLH10	CAAT-box	CAAAT	464	5	+	Pisum sativum	common cis-acting element in promoter and enhancer regions
Gly0012970.1	GubHLH10	CAAT-box	CAAT	511	4	+	Nicotiana glutinosa
Gly0012970.1	GubHLH10	CAAT-box	CCAAT	541	5	+	Arabidopsis thaliana	common cis-acting element in promoter and enhancer regions
Gly0012970.1	GubHLH10	CAAT-box	CAAT	542	4	+	Nicotiana glutinosa
Gly0012970.1	GubHLH10	CAAT-box	CAAT	581	4	+	Nicotiana glutinosa
Gly0012970.1	GubHLH10	CAAT-box	CAAT	591	4	-	Nicotiana glutinosa
Gly0012970.1	GubHLH10	CAAT-box	CAAT	608	4	+	Nicotiana glutinosa
Gly0012970.1	GubHLH10	CAAT-box	CAAAT	625	5	-	Pisum sativum	common cis-acting element in promoter and enhancer regions
Gly0012970.1	GubHLH10	CAAT-box	CCCAATTT	730	8	+	Arabidopsis thaliana	common cis-acting element in promoter and enhancer regions
Gly0012970.1	GubHLH10	CAAT-box	CCAAT	731	5	+	Arabidopsis thaliana	common cis-acting element in promoter and enhancer regions
Gly0012970.1	GubHLH10	CAAT-box	CAAT	732	4	+	Nicotiana glutinosa
Gly0012970.1	GubHLH10	CAAT-box	CCAAT	967	5	-	Arabidopsis thaliana	common cis-acting element in promoter and enhancer regions
Gly0012970.1	GubHLH10	CAAT-box	CCAAT	1114	5	-	Arabidopsis thaliana	common cis-acting element in promoter and enhancer regions
Gly0012970.1	GubHLH10	CAAT-box	TGCAAATCT	1133	9	+	Brassica juncea	common cis-acting element in promoter and enhancer regions
Gly0012970.1	GubHLH10	CAAT-box	CAAAT	1135	5	+	Pisum sativum	common cis-acting element in promoter and enhancer regions
Gly0012970.1	GubHLH10	CAAT-box	CAAAT	1161	5	-	Pisum sativum	common cis-acting element in promoter and enhancer regions
Gly0012970.1	GubHLH10	CAAT-box	CAAT	1220	4	-	Nicotiana glutinosa
Gly0012970.1	GubHLH10	CAAT-box	CAAT	1260	4	-	Nicotiana glutinosa
Gly0012970.1	GubHLH10	CAAT-box	CAAAT	1306	5	-	Pisum sativum	common cis-acting element in promoter and enhancer regions
Gly0012970.1	GubHLH10	CAAT-box	CCAAT	1371	5	-	Arabidopsis thaliana	common cis-acting element in promoter and enhancer regions
Gly0012970.1	GubHLH10	CAAT-box	CAAT	1425	4	-	Nicotiana glutinosa
Gly0012970.1	GubHLH10	CAAT-box	CAAT	1490	4	+	Nicotiana glutinosa
Gly0012970.1	GubHLH10	CAAT-box	CAAAT	1628	5	-	Pisum sativum	common cis-acting element in promoter and enhancer regions
Gly0012970.1	GubHLH10	CAAT-box	CAAT	1747	4	-	Nicotiana glutinosa
Gly0012970.1	GubHLH10	CAAT-box	CAAT	1757	4	-	Nicotiana glutinosa
Gly0012970.1	GubHLH10	CAAT-box	CAAT	1806	4	-	Nicotiana glutinosa
Gly0012970.1	GubHLH10	CAAT-box	CAAT	1810	4	-	Nicotiana glutinosa
Gly0012970.1	GubHLH10	CAAT-box	CAAAT	1869	5	-	Pisum sativum	common cis-acting element in promoter and enhancer regions
Gly0012970.1	GubHLH10	CAT-box	GCCACT	1474	6	+	Arabidopsis thaliana	cis-acting regulatory element related to meristem expression
Gly0012970.1	GubHLH10	CGTCA-motif	CGTCA	1836	5	+	Hordeum vulgare	cis-acting regulatory element involved in the MeJA-responsiveness
Gly0012970.1	GubHLH10	ERE	ATTTTAAA	1790	8	-	Nicotiana glutinos
Gly0012970.1	GubHLH10	G-box	TACGTG	1383	6	+	Arabidopsis thaliana	cis-acting regulatory element involved in light responsiveness
Gly0012970.1	GubHLH10	GT1-motif	GGTTAA	600	6	-	Arabidopsis thaliana	light responsive element
Gly0012970.1	GubHLH10	LTR	CCGAAA	1213	6	+	Hordeum vulgare	cis-acting element involved in low-temperature responsiveness
Gly0012970.1	GubHLH10	MBS	CAACTG	1080	6	-	Arabidopsis thaliana	MYB binding site involved in drought-inducibility
Gly0012970.1	GubHLH10	MBS	CAACTG	1355	6	-	Arabidopsis thaliana	MYB binding site involved in drought-inducibility
Gly0012970.1	GubHLH10	MBS	CAACTG	1440	6	+	Arabidopsis thaliana	MYB binding site involved in drought-inducibility
Gly0012970.1	GubHLH10	MYB	TAACCA	233	6	-	Arabidopsis thaliana
Gly0012970.1	GubHLH10	MYB	TAACCA	1015	6	+	Arabidopsis thaliana
Gly0012970.1	GubHLH10	MYB	TAACCA	1021	6	-	Arabidopsis thaliana
Gly0012970.1	GubHLH10	Myb	CAACTG	1080	6	-	Arabidopsis thaliana
Gly0012970.1	GubHLH10	Myb	CAACTG	1355	6	-	Arabidopsis thaliana
Gly0012970.1	GubHLH10	Myb	CAACTG	1440	6	+	Arabidopsis thaliana
Gly0012970.1	GubHLH10	Myb	TAACTG	1890	6	-	Arabidopsis thaliana
Gly0012970.1	GubHLH10	MYB recognition site	CCGTTG	698	6	+	Arabidopsis thaliana
Gly0012970.1	GubHLH10	MYC	CATTTG	336	6	+	Arabidopsis thaliana
Gly0012970.1	GubHLH10	MYC	CATTTG	1160	6	+	Arabidopsis thaliana
Gly0012970.1	GubHLH10	MYC	CATTTG	1305	6	+	Arabidopsis thaliana
Gly0012970.1	GubHLH10	MYC	CATTTG	1868	6	+	Arabidopsis thaliana
Gly0012970.1	GubHLH10	O2-site	GATGACATGG	1849	9	-	Zea mays	cis-acting regulatory element involved in zein metabolism regulation
Gly0012970.1	GubHLH10	P-box	CCTTTTG	386	7	-	Oryza sativa	gibberellin-responsive element
Gly0012970.1	GubHLH10	STRE	AGGGG	1048	5	-	Arabidopsis thaliana
Gly0012970.1	GubHLH10	STRE	AGGGG	1925	5	+	Arabidopsis thaliana
Gly0012970.1	GubHLH10	TATA-box	ATTATA	124	6	+	Brassica napus	core promoter element around -30 of transcription start
Gly0012970.1	GubHLH10	TATA-box	TATAA	125	5	-	Arabidopsis thaliana	core promoter element around -30 of transcription start
Gly0012970.1	GubHLH10	TATA-box	TATA	126	4	+	Arabidopsis thaliana	core promoter element around -30 of transcription start
Gly0012970.1	GubHLH10	TATA-box	ATATAA	218	6	+	Brassica oleracea	core promoter element around -30 of transcription start
Gly0012970.1	GubHLH10	TATA-box	TATA	219	4	+	Arabidopsis thaliana	core promoter element around -30 of transcription start
Gly0012970.1	GubHLH10	TATA-box	TATAA	275	5	-	Arabidopsis thaliana	core promoter element around -30 of transcription start
Gly0012970.1	GubHLH10	TATA-box	TATA	276	4	+	Arabidopsis thaliana	core promoter element around -30 of transcription start
Gly0012970.1	GubHLH10	TATA-box	ccTATAAAaa	643	9	-	Arabidopsis thaliana	core promoter element around -30 of transcription start
Gly0012970.1	GubHLH10	TATA-box	TATAA	676	5	-	Arabidopsis thaliana	core promoter element around -30 of transcription start
Gly0012970.1	GubHLH10	TATA-box	TATA	677	4	+	Arabidopsis thaliana	core promoter element around -30 of transcription start
Gly0012970.1	GubHLH10	TATA-box	ATATAT	769	6	+	Brassica napus	core promoter element around -30 of transcription start
Gly0012970.1	GubHLH10	TATA-box	TATATA	770	6	+	Arabidopsis thaliana	core promoter element around -30 of transcription start
Gly0012970.1	GubHLH10	TATA-box	TATA	772	4	+	Arabidopsis thaliana	core promoter element around -30 of transcription start
Gly0012970.1	GubHLH10	TATA-box	TACAAAA	774	7	+	Oryza sativa	core promoter element around -30 of transcription start
Gly0012970.1	GubHLH10	TATA-box	TATATA	1594	6	-	Arabidopsis thaliana	core promoter element around -30 of transcription start
Gly0012970.1	GubHLH10	TATA-box	ATATAT	1595	6	-	Brassica napus	core promoter element around -30 of transcription start
Gly0012970.1	GubHLH10	TATA-box	TATATA	1596	6	-	Arabidopsis thaliana	core promoter element around -30 of transcription start
Gly0012970.1	GubHLH10	TATA-box	ATATAT	1597	6	-	Brassica napus	core promoter element around -30 of transcription start
Gly0012970.1	GubHLH10	TATA-box	TATATA	1598	6	-	Arabidopsis thaliana	core promoter element around -30 of transcription start
Gly0012970.1	GubHLH10	TATA-box	ATATAT	1599	6	-	Brassica napus	core promoter element around -30 of transcription start
Gly0012970.1	GubHLH10	TATA-box	TATATA	1600	6	-	Arabidopsis thaliana	core promoter element around -30 of transcription start
Gly0012970.1	GubHLH10	TATA-box	ATATAT	1601	6	-	Brassica napus	core promoter element around -30 of transcription start
Gly0012970.1	GubHLH10	TATA-box	TATATA	1602	6	-	Arabidopsis thaliana	core promoter element around -30 of transcription start
Gly0012970.1	GubHLH10	TATA-box	ATATAT	1603	6	-	Brassica napus	core promoter element around -30 of transcription start
Gly0012970.1	GubHLH10	TATA-box	TATATA	1604	6	-	Arabidopsis thaliana	core promoter element around -30 of transcription start
Gly0012970.1	GubHLH10	TATA-box	ATATAT	1605	6	-	Brassica napus	core promoter element around -30 of transcription start
Gly0012970.1	GubHLH10	TATA-box	TATATA	1606	6	-	Arabidopsis thaliana	core promoter element around -30 of transcription start
Gly0012970.1	GubHLH10	TATA-box	ATATAT	1607	6	-	Brassica napus	core promoter element around -30 of transcription start
Gly0012970.1	GubHLH10	TATA-box	TATATA	1608	6	-	Arabidopsis thaliana	core promoter element around -30 of transcription start
Gly0012970.1	GubHLH10	TATA-box	ATATAT	1609	6	-	Brassica napus	core promoter element around -30 of transcription start
Gly0012970.1	GubHLH10	TATA-box	TATATA	1610	6	-	Arabidopsis thaliana	core promoter element around -30 of transcription start
Gly0012970.1	GubHLH10	TATA-box	ATATAA	1611	6	+	Brassica oleracea	core promoter element around -30 of transcription start
Gly0012970.1	GubHLH10	TATA-box	TATA	1612	4	-	Arabidopsis thaliana	core promoter element around -30 of transcription start
Gly0012970.1	GubHLH10	TATA-box	TACAAAA	1662	7	-	Oryza sativa	core promoter element around -30 of transcription start
Gly0012970.1	GubHLH10	TATA-box	ATTATA	1668	6	+	Brassica napus	core promoter element around -30 of transcription start
Gly0012970.1	GubHLH10	TATA-box	TATAA	1669	5	-	Arabidopsis thaliana	core promoter element around -30 of transcription start
Gly0012970.1	GubHLH10	TATA-box	TATA	1670	4	-	Arabidopsis thaliana	core promoter element around -30 of transcription start
Gly0012970.1	GubHLH10	TCA-element	TCAGAAGAGG	951	9	+	Brassica oleracea	cis-acting element involved in salicylic acid responsiveness
Gly0012970.1	GubHLH10	TCA-element	TCAGAAGAGG	1176	9	-	Brassica oleracea	cis-acting element involved in salicylic acid responsiveness
Gly0012970.1	GubHLH10	TCA-element	CCATCTTTTT	1338	9	+	Nicotiana tabacum	cis-acting element involved in salicylic acid responsiveness
Gly0012970.1	GubHLH10	TCA-element	TCAGAAGAGG	1359	9	+	Brassica oleracea	cis-acting element involved in salicylic acid responsiveness
Gly0012970.1	GubHLH10	TGACG-motif	TGACG	1836	5	-	Hordeum vulgare	cis-acting regulatory element involved in the MeJA-responsiveness
Gly0012970.1	GubHLH10	TGA-element	AACGAC	1167	6	-	Brassica oleracea	auxin-responsive element
Gly0012970.1	GubHLH10	WUN-motif	AAATTTCCT	1724	9	-	Brassica oleracea	wound-responsive element
Gly0014290.1	GubHLH11	ABRE	CACGTG	1381	6	-	Arabidopsis thaliana	cis-acting element involved in the abscisic acid responsiveness
Gly0014290.1	GubHLH11	ABRE	ACGTG	1382	5	+	Arabidopsis thaliana	cis-acting element involved in the abscisic acid responsiveness
Gly0014290.1	GubHLH11	ARE	AAACCA	1585	6	-	Zea mays	cis-acting regulatory element essential for the anaerobic induction
Gly0014290.1	GubHLH11	ARE	AAACCA	1867	6	+	Zea mays	cis-acting regulatory element essential for the anaerobic induction
Gly0014290.1	GubHLH11	AT-TATA-box	TATATA	981	6	+	Arabidopsis thaliana
Gly0014290.1	GubHLH11	AT~TATA-box	TATATA	1072	6	-	Arabidopsis thaliana
Gly0014290.1	GubHLH11	AT~TATA-box	TATATAAA	1088	8	-	Arabidopsis thaliana
Gly0014290.1	GubHLH11	AT~TATA-box	TATATA	1090	6	-	Arabidopsis thaliana
Gly0014290.1	GubHLH11	Box 4	ATTAAT	339	6	+	Petroselinum crispum	part of a conserved DNA module involved in light responsiveness
Gly0014290.1	GubHLH11	Box 4	ATTAAT	685	6	+	Petroselinum crispum	part of a conserved DNA module involved in light responsiveness
Gly0014290.1	GubHLH11	Box 4	ATTAAT	829	6	+	Petroselinum crispum	part of a conserved DNA module involved in light responsiveness
Gly0014290.1	GubHLH11	Box 4	ATTAAT	877	6	+	Petroselinum crispum	part of a conserved DNA module involved in light responsiveness
Gly0014290.1	GubHLH11	CAAT-box	CAAT	16	4	-	Nicotiana glutinosa
Gly0014290.1	GubHLH11	CAAT-box	CCAAT	64	5	-	Arabidopsis thaliana	common cis-acting element in promoter and enhancer regions
Gly0014290.1	GubHLH11	CAAT-box	CAAAT	83	5	+	Pisum sativum	common cis-acting element in promoter and enhancer regions
Gly0014290.1	GubHLH11	CAAT-box	CAAAT	94	5	-	Pisum sativum	common cis-acting element in promoter and enhancer regions
Gly0014290.1	GubHLH11	CAAT-box	CCAAT	175	5	+	Arabidopsis thaliana	common cis-acting element in promoter and enhancer regions
Gly0014290.1	GubHLH11	CAAT-box	CAAT	176	4	+	Nicotiana glutinosa
Gly0014290.1	GubHLH11	CAAT-box	CAAAT	186	5	-	Pisum sativum	common cis-acting element in promoter and enhancer regions
Gly0014290.1	GubHLH11	CAAT-box	CAAAT	219	5	+	Pisum sativum	common cis-acting element in promoter and enhancer regions
Gly0014290.1	GubHLH11	CAAT-box	CAAT	237	4	+	Nicotiana glutinosa
Gly0014290.1	GubHLH11	CAAT-box	CAAT	239	4	-	Nicotiana glutinosa
Gly0014290.1	GubHLH11	CAAT-box	CAAT	250	4	+	Nicotiana glutinosa
Gly0014290.1	GubHLH11	CAAT-box	CAAAT	345	5	+	Pisum sativum	common cis-acting element in promoter and enhancer regions
Gly0014290.1	GubHLH11	CAAT-box	CAAT	351	4	+	Nicotiana glutinosa
Gly0014290.1	GubHLH11	CAAT-box	CAAT	353	4	-	Nicotiana glutinosa
Gly0014290.1	GubHLH11	CAAT-box	CAAAT	372	5	+	Pisum sativum	common cis-acting element in promoter and enhancer regions
Gly0014290.1	GubHLH11	CAAT-box	CAAT	378	4	+	Nicotiana glutinosa
Gly0014290.1	GubHLH11	CAAT-box	CAAAT	380	5	-	Pisum sativum	common cis-acting element in promoter and enhancer regions
Gly0014290.1	GubHLH11	CAAT-box	CAAAT	481	5	-	Pisum sativum	common cis-acting element in promoter and enhancer regions
Gly0014290.1	GubHLH11	CAAT-box	CAAT	527	4	+	Nicotiana glutinosa
Gly0014290.1	GubHLH11	CAAT-box	CAAT	635	4	+	Nicotiana glutinosa
Gly0014290.1	GubHLH11	CAAT-box	CAAT	647	4	+	Nicotiana glutinosa
Gly0014290.1	GubHLH11	CAAT-box	CCAAT	779	5	+	Arabidopsis thaliana	common cis-acting element in promoter and enhancer regions
Gly0014290.1	GubHLH11	CAAT-box	CAAT	780	4	+	Nicotiana glutinosa
Gly0014290.1	GubHLH11	CAAT-box	CAAT	809	4	+	Nicotiana glutinosa
Gly0014290.1	GubHLH11	CAAT-box	CAAAT	840	5	-	Pisum sativum	common cis-acting element in promoter and enhancer regions
Gly0014290.1	GubHLH11	CAAT-box	CAAT	856	4	-	Nicotiana glutinosa
Gly0014290.1	GubHLH11	CAAT-box	CAAT	860	4	-	Nicotiana glutinosa
Gly0014290.1	GubHLH11	CAAT-box	CAAT	903	4	+	Nicotiana glutinosa
Gly0014290.1	GubHLH11	CAAT-box	CAAT	945	4	-	Nicotiana glutinosa
Gly0014290.1	GubHLH11	CAAT-box	CAAAT	949	5	-	Pisum sativum	common cis-acting element in promoter and enhancer regions
Gly0014290.1	GubHLH11	CAAT-box	CAAAT	1060	5	+	Pisum sativum	common cis-acting element in promoter and enhancer regions
Gly0014290.1	GubHLH11	CAAT-box	CAAAT	1153	5	+	Pisum sativum	common cis-acting element in promoter and enhancer regions
Gly0014290.1	GubHLH11	CAAT-box	CAAT	1166	4	-	Nicotiana glutinosa
Gly0014290.1	GubHLH11	CAAT-box	CAAT	1171	4	+	Nicotiana glutinosa
Gly0014290.1	GubHLH11	CAAT-box	CAAAT	1176	5	+	Pisum sativum	common cis-acting element in promoter and enhancer regions
Gly0014290.1	GubHLH11	CAAT-box	CAAT	1212	4	-	Nicotiana glutinosa
Gly0014290.1	GubHLH11	CAAT-box	CAAT	1218	4	-	Nicotiana glutinosa
Gly0014290.1	GubHLH11	CAAT-box	CAAAT	1294	5	+	Pisum sativum	common cis-acting element in promoter and enhancer regions
Gly0014290.1	GubHLH11	CAAT-box	CAAAT	1330	5	+	Pisum sativum	common cis-acting element in promoter and enhancer regions
Gly0014290.1	GubHLH11	CAAT-box	CAAT	1333	4	-	Nicotiana glutinosa
Gly0014290.1	GubHLH11	CAAT-box	CAAT	1365	4	+	Nicotiana glutinosa
Gly0014290.1	GubHLH11	CAAT-box	CAAT	1466	4	+	Nicotiana glutinosa
Gly0014290.1	GubHLH11	CAAT-box	CAAT	1518	4	+	Nicotiana glutinosa
Gly0014290.1	GubHLH11	CAAT-box	CAAT	1520	4	-	Nicotiana glutinosa
Gly0014290.1	GubHLH11	CAAT-box	CAAT	1524	4	-	Nicotiana glutinosa
Gly0014290.1	GubHLH11	CAAT-box	CAAAT	1610	5	-	Pisum sativum	common cis-acting element in promoter and enhancer regions
Gly0014290.1	GubHLH11	CAAT-box	CAAT	1655	4	+	Nicotiana glutinosa
Gly0014290.1	GubHLH11	CAAT-box	CAAT	1657	4	-	Nicotiana glutinosa
Gly0014290.1	GubHLH11	CAAT-box	CCAAT	1795	5	-	Arabidopsis thaliana	common cis-acting element in promoter and enhancer regions
Gly0014290.1	GubHLH11	CAAT-box	CAAT	1986	4	-	Nicotiana glutinosa
Gly0014290.1	GubHLH11	CCGTCC-box	CCGTCC	418	6	-	Petroselinum hortense
Gly0014290.1	GubHLH11	chs-CMA2a	TCACTTGA	1841	8	+	Petroselinum crispum	part of a light responsive element
Gly0014290.1	GubHLH11	ERE	ATTTTAAA	461	8	+	Nicotiana glutinos
Gly0014290.1	GubHLH11	ERE	ATTTCATA	915	8	-	Nicotiana glutinos
Gly0014290.1	GubHLH11	ERE	ATTTTAAA	930	8	-	Nicotiana glutinos
Gly0014290.1	GubHLH11	GA-motif	ATAGATAA	48	8	+	Arabidopsis thaliana	part of a light responsive element
Gly0014290.1	GubHLH11	G-box	CACGTG	1381	6	-	Arabidopsis thaliana	cis-acting regulatory element involved in light responsiveness
Gly0014290.1	GubHLH11	G-Box	CACGTG	1381	6	-	Pisum sativum	cis-acting regulatory element involved in light responsiveness
Gly0014290.1	GubHLH11	GT1-motif	GGTTAA	625	6	+	Arabidopsis thaliana	light responsive element
Gly0014290.1	GubHLH11	GT1-motif	GGTTAAT	1929	7	-	Avena sativa	light responsive element
Gly0014290.1	GubHLH11	GT1-motif	GGTTAA	1930	6	-	Arabidopsis thaliana	light responsive element
Gly0014290.1	GubHLH11	LTR	CCGAAA	105	6	-	Hordeum vulgare	cis-acting element involved in low-temperature responsiveness
Gly0014290.1	GubHLH11	MYB	CAACCA	1267	6	+	Arabidopsis thaliana
Gly0014290.1	GubHLH11	Myb	TAACTG	471	6	+	Arabidopsis thaliana
Gly0014290.1	GubHLH11	Myb	TAACTG	1673	6	+	Arabidopsis thaliana
Gly0014290.1	GubHLH11	Myb	TAACTG	1769	6	+	Arabidopsis thaliana
Gly0014290.1	GubHLH11	MYC	CATTTG	219	6	-	Arabidopsis thaliana
Gly0014290.1	GubHLH11	MYC	CAATTG	237	6	+	Arabidopsis thaliana
Gly0014290.1	GubHLH11	MYC	CAATTG	351	6	+	Arabidopsis thaliana
Gly0014290.1	GubHLH11	MYC	CATTTG	839	6	+	Arabidopsis thaliana
Gly0014290.1	GubHLH11	MYC	CATTTG	1153	6	-	Arabidopsis thaliana
Gly0014290.1	GubHLH11	MYC	CATGTG	1419	6	-	Arabidopsis thaliana
Gly0014290.1	GubHLH11	MYC	CAATTG	1518	6	-	Arabidopsis thaliana
Gly0014290.1	GubHLH11	MYC	CATTTG	1609	6	+	Arabidopsis thaliana
Gly0014290.1	GubHLH11	MYC	CAATTG	1655	6	-	Arabidopsis thaliana
Gly0014290.1	GubHLH11	STRE	AGGGG	1490	5	-	Arabidopsis thaliana
Gly0014290.1	GubHLH11	STRE	AGGGG	1544	5	+	Arabidopsis thaliana
Gly0014290.1	GubHLH11	TATA-box	TATAAGAA	164	8	-	Zea mays	core promoter element around -30 of transcription start
Gly0014290.1	GubHLH11	TATA-box	TATAA	167	5	-	Arabidopsis thaliana	core promoter element around -30 of transcription start
Gly0014290.1	GubHLH11	TATA-box	TATA	168	4	+	Arabidopsis thaliana	core promoter element around -30 of transcription start
Gly0014290.1	GubHLH11	TATA-box	ATATAT	312	6	+	Brassica napus	core promoter element around -30 of transcription start
Gly0014290.1	GubHLH11	TATA-box	TATA	313	4	+	Arabidopsis thaliana	core promoter element around -30 of transcription start
Gly0014290.1	GubHLH11	TATA-box	ATATAT	610	6	+	Brassica napus	core promoter element around -30 of transcription start
Gly0014290.1	GubHLH11	TATA-box	TATA	611	4	+	Arabidopsis thaliana	core promoter element around -30 of transcription start
Gly0014290.1	GubHLH11	TATA-box	ATATAA	637	6	+	Brassica oleracea	core promoter element around -30 of transcription start
Gly0014290.1	GubHLH11	TATA-box	TATA	638	4	+	Arabidopsis thaliana	core promoter element around -30 of transcription start
Gly0014290.1	GubHLH11	TATA-box	TACAAAA	721	7	-	Oryza sativa	core promoter element around -30 of transcription start
Gly0014290.1	GubHLH11	TATA-box	ATTATA	740	6	+	Brassica napus	core promoter element around -30 of transcription start
Gly0014290.1	GubHLH11	TATA-box	TATAA	741	5	-	Arabidopsis thaliana	core promoter element around -30 of transcription start
Gly0014290.1	GubHLH11	TATA-box	TATA	742	4	+	Arabidopsis thaliana	core promoter element around -30 of transcription start
Gly0014290.1	GubHLH11	TATA-box	TATA	771	4	+	Arabidopsis thaliana	core promoter element around -30 of transcription start
Gly0014290.1	GubHLH11	TATA-box	TATAAAT	822	7	-	Brassica juncea	core promoter element around -30 of transcription start
Gly0014290.1	GubHLH11	TATA-box	TATAAA	823	6	-	Helianthus annuus	core promoter element around -30 of transcription start
Gly0014290.1	GubHLH11	TATA-box	TATAA	824	5	-	Arabidopsis thaliana	core promoter element around -30 of transcription start
Gly0014290.1	GubHLH11	TATA-box	TATA	825	4	+	Arabidopsis thaliana	core promoter element around -30 of transcription start
Gly0014290.1	GubHLH11	TATA-box	TATTTAAA	870	8	-	Arabidopsis thaliana	core promoter element around -30 of transcription start
Gly0014290.1	GubHLH11	TATA-box	TATA	966	4	+	Arabidopsis thaliana	core promoter element around -30 of transcription start
Gly0014290.1	GubHLH11	TATA-box	ATATAT	980	6	+	Brassica napus	core promoter element around -30 of transcription start
Gly0014290.1	GubHLH11	TATA-box	TATATA	981	6	+	Arabidopsis thaliana	core promoter element around -30 of transcription start
Gly0014290.1	GubHLH11	TATA-box	ATATAA	982	6	+	Brassica oleracea	core promoter element around -30 of transcription start
Gly0014290.1	GubHLH11	TATA-box	TATA	983	4	+	Arabidopsis thaliana	core promoter element around -30 of transcription start
Gly0014290.1	GubHLH11	TATA-box	ATATAT	1071	6	-	Brassica napus	core promoter element around -30 of transcription start
Gly0014290.1	GubHLH11	TATA-box	TATATA	1072	6	-	Arabidopsis thaliana	core promoter element around -30 of transcription start
Gly0014290.1	GubHLH11	TATA-box	ATATAA	1073	6	+	Brassica oleracea	core promoter element around -30 of transcription start
Gly0014290.1	GubHLH11	TATA-box	TATA	1074	4	-	Arabidopsis thaliana	core promoter element around -30 of transcription start
Gly0014290.1	GubHLH11	TATA-box	taTATAAAtc	1086	9	-	Arabidopsis thaliana	core promoter element around -30 of transcription start
Gly0014290.1	GubHLH11	TATA-box	TATAAAT	1087	7	-	Brassica juncea	core promoter element around -30 of transcription start
Gly0014290.1	GubHLH11	TATA-box	TATAAA	1088	6	-	Helianthus annuus	core promoter element around -30 of transcription start
Gly0014290.1	GubHLH11	TATA-box	TATATAA	1089	7	-	Arabidopsis thaliana	core promoter element around -30 of transcription start
Gly0014290.1	GubHLH11	TATA-box	TATATA	1090	6	-	Arabidopsis thaliana	core promoter element around -30 of transcription start
Gly0014290.1	GubHLH11	TATA-box	ATATAT	1091	6	-	Brassica napus	core promoter element around -30 of transcription start
Gly0014290.1	GubHLH11	TATA-box	TATA	1092	4	-	Arabidopsis thaliana	core promoter element around -30 of transcription start
Gly0014290.1	GubHLH11	TATA-box	TATA	1357	4	-	Arabidopsis thaliana	core promoter element around -30 of transcription start
Gly0014290.1	GubHLH11	TATA-box	TATAAA	1434	6	-	Helianthus annuus	core promoter element around -30 of transcription start
Gly0014290.1	GubHLH11	TATA-box	TATAA	1435	5	-	Arabidopsis thaliana	core promoter element around -30 of transcription start
Gly0014290.1	GubHLH11	TATA-box	TATA	1436	4	-	Arabidopsis thaliana	core promoter element around -30 of transcription start
Gly0014290.1	GubHLH11	TCA-element	CCATCTTTTT	1300	9	+	Nicotiana tabacum	cis-acting element involved in salicylic acid responsiveness
Gly0014290.1	GubHLH11	TCA-element	TCAGAAGAGG	1510	9	-	Brassica oleracea	cis-acting element involved in salicylic acid responsiveness
Gly0014290.1	GubHLH11	TC-rich repeats	ATTCTCTAAC	68	9	-	Nicotiana tabacum	cis-acting element involved in defense and stress responsiveness
Gly0014290.1	GubHLH11	TCT-motif	TCTTAC	430	6	+	Arabidopsis thaliana	part of a light responsive element
Gly0014290.1	GubHLH11	TGA-element	AACGAC	552	6	+	Brassica oleracea	auxin-responsive element
Gly0014290.1	GubHLH11	WUN-motif	AAATTTCTT	864	9	-	Nicotiana glutinosa
Gly0014820.1	GubHLH12	ABRE	ACGTG	1106	5	+	Arabidopsis thaliana	cis-acting element involved in the abscisic acid responsiveness
Gly0014820.1	GubHLH12	ABRE	ACGTG	1284	5	-	Arabidopsis thaliana	cis-acting element involved in the abscisic acid responsiveness
Gly0014820.1	GubHLH12	ABRE3a	TACGTG	1284	6	-	Zea mays
Gly0014820.1	GubHLH12	ABRE4	CACGTA	1284	6	+	Zea mays
Gly0014820.1	GubHLH12	AE-box	AGAAACAA	313	8	+	Arabidopsis thaliana	part of a module for light response
Gly0014820.1	GubHLH12	ARE	AAACCA	633	6	-	Zea mays	cis-acting regulatory element essential for the anaerobic induction
Gly0014820.1	GubHLH12	ARE	AAACCA	846	6	+	Zea mays	cis-acting regulatory element essential for the anaerobic induction
Gly0014820.1	GubHLH12	ARE	AAACCA	863	6	+	Zea mays	cis-acting regulatory element essential for the anaerobic induction
Gly0014820.1	GubHLH12	ARE	AAACCA	870	6	+	Zea mays	cis-acting regulatory element essential for the anaerobic induction
Gly0014820.1	GubHLH12	ARE	AAACCA	887	6	+	Zea mays	cis-acting regulatory element essential for the anaerobic induction
Gly0014820.1	GubHLH12	ARE	AAACCA	908	6	+	Zea mays	cis-acting regulatory element essential for the anaerobic induction
Gly0014820.1	GubHLH12	as-1	TGACG	1133	5	+	Arabidopsis thaliana
Gly0014820.1	GubHLH12	AT-TATA-box	TATATA	33	6	+	Arabidopsis thaliana
Gly0014820.1	GubHLH12	AT~TATA-box	TATATA	254	6	+	Arabidopsis thaliana
Gly0014820.1	GubHLH12	AT~TATA-box	TATATA	256	6	+	Arabidopsis thaliana
Gly0014820.1	GubHLH12	AT~TATA-box	TATATA	258	6	+	Arabidopsis thaliana
Gly0014820.1	GubHLH12	AT~TATA-box	TATATA	260	6	+	Arabidopsis thaliana
Gly0014820.1	GubHLH12	AT~TATA-box	TATATA	262	6	+	Arabidopsis thaliana
Gly0014820.1	GubHLH12	AT~TATA-box	TATATA	264	6	+	Arabidopsis thaliana
Gly0014820.1	GubHLH12	AT~TATA-box	TATATA	922	6	+	Arabidopsis thaliana
Gly0014820.1	GubHLH12	AT~TATA-box	TATATA	1063	6	-	Arabidopsis thaliana
Gly0014820.1	GubHLH12	AT~TATA-box	TATATA	1065	6	-	Arabidopsis thaliana
Gly0014820.1	GubHLH12	AT~TATA-box	TATATA	1075	6	-	Arabidopsis thaliana
Gly0014820.1	GubHLH12	AT~TATA-box	TATATA	1077	6	-	Arabidopsis thaliana
Gly0014820.1	GubHLH12	ATCT-motif	AATCTAATCC	1550	9	+	Pisum sativum	part of a conserved DNA module involved in light responsiveness
Gly0014820.1	GubHLH12	ATCT-motif	AATCTAATCC	1555	9	+	Pisum sativum	part of a conserved DNA module involved in light responsiveness
Gly0014820.1	GubHLH12	Box 4	ATTAAT	798	6	+	Petroselinum crispum	part of a conserved DNA module involved in light responsiveness
Gly0014820.1	GubHLH12	Box 4	ATTAAT	819	6	+	Petroselinum crispum	part of a conserved DNA module involved in light responsiveness
Gly0014820.1	GubHLH12	CAAT-box	CCAAT	1	5	+	Arabidopsis thaliana	common cis-acting element in promoter and enhancer regions
Gly0014820.1	GubHLH12	CAAT-box	CAAT	2	4	+	Nicotiana glutinosa
Gly0014820.1	GubHLH12	CAAT-box	CAAT	65	4	+	Nicotiana glutinosa
Gly0014820.1	GubHLH12	CAAT-box	CAAAT	107	5	-	Pisum sativum	common cis-acting element in promoter and enhancer regions
Gly0014820.1	GubHLH12	CAAT-box	CAAT	180	4	+	Nicotiana glutinosa
Gly0014820.1	GubHLH12	CAAT-box	CAAT	215	4	+	Nicotiana glutinosa
Gly0014820.1	GubHLH12	CAAT-box	CAAAT	343	5	-	Pisum sativum	common cis-acting element in promoter and enhancer regions
Gly0014820.1	GubHLH12	CAAT-box	CAAAT	364	5	-	Pisum sativum	common cis-acting element in promoter and enhancer regions
Gly0014820.1	GubHLH12	CAAT-box	CAAAT	435	5	-	Pisum sativum	common cis-acting element in promoter and enhancer regions
Gly0014820.1	GubHLH12	CAAT-box	CAAAT	456	5	+	Pisum sativum	common cis-acting element in promoter and enhancer regions
Gly0014820.1	GubHLH12	CAAT-box	CAAT	481	4	+	Nicotiana glutinosa
Gly0014820.1	GubHLH12	CAAT-box	CAAAT	597	5	-	Pisum sativum	common cis-acting element in promoter and enhancer regions
Gly0014820.1	GubHLH12	CAAT-box	CAAT	730	4	-	Nicotiana glutinosa
Gly0014820.1	GubHLH12	CAAT-box	CAAT	769	4	-	Nicotiana glutinosa
Gly0014820.1	GubHLH12	CAAT-box	CAAT	793	4	-	Nicotiana glutinosa
Gly0014820.1	GubHLH12	CAAT-box	CAAT	1020	4	+	Nicotiana glutinosa
Gly0014820.1	GubHLH12	CAAT-box	CAAAT	1384	5	-	Pisum sativum	common cis-acting element in promoter and enhancer regions
Gly0014820.1	GubHLH12	CAAT-box	CAAT	1411	4	-	Nicotiana glutinosa
Gly0014820.1	GubHLH12	CAAT-box	CCAAT	1553	5	+	Arabidopsis thaliana	common cis-acting element in promoter and enhancer regions
Gly0014820.1	GubHLH12	CAAT-box	CAAT	1554	4	+	Nicotiana glutinosa
Gly0014820.1	GubHLH12	CAAT-box	CCAAT	1558	5	+	Arabidopsis thaliana	common cis-acting element in promoter and enhancer regions
Gly0014820.1	GubHLH12	CAAT-box	CAAT	1559	4	+	Nicotiana glutinosa
Gly0014820.1	GubHLH12	CAAT-box	CAAT	1668	4	-	Nicotiana glutinosa
Gly0014820.1	GubHLH12	CAAT-box	CCAAT	1705	5	-	Arabidopsis thaliana	common cis-acting element in promoter and enhancer regions
Gly0014820.1	GubHLH12	CAAT-box	CAAAT	1819	5	+	Pisum sativum	common cis-acting element in promoter and enhancer regions
Gly0014820.1	GubHLH12	CAAT-box	CAAT	1856	4	+	Nicotiana glutinosa
Gly0014820.1	GubHLH12	CAAT-box	CAAAT	1867	5	+	Pisum sativum	common cis-acting element in promoter and enhancer regions
Gly0014820.1	GubHLH12	CAAT-box	CAAT	1879	4	+	Nicotiana glutinosa
Gly0014820.1	GubHLH12	CGTCA-motif	CGTCA	1133	5	-	Hordeum vulgare	cis-acting regulatory element involved in the MeJA-responsiveness
Gly0014820.1	GubHLH12	ERE	ATTTTAAA	943	8	+	Nicotiana glutinos
Gly0014820.1	GubHLH12	G-box	CACGTC	1105	6	-	Zea mays	cis-acting regulatory element involved in light responsiveness
Gly0014820.1	GubHLH12	G-box	TACGTG	1284	6	-	Arabidopsis thaliana	cis-acting regulatory element involved in light responsiveness
Gly0014820.1	GubHLH12	GT1-motif	GTGTGTGAA	1768	9	-	Solanum tuberosum	light responsive element
Gly0014820.1	GubHLH12	MBS	CAACTG	967	6	+	Arabidopsis thaliana	MYB binding site involved in drought-inducibility
Gly0014820.1	GubHLH12	MBS	CAACTG	1653	6	-	Arabidopsis thaliana	MYB binding site involved in drought-inducibility
Gly0014820.1	GubHLH12	Myb	CAACTG	967	6	+	Arabidopsis thaliana
Gly0014820.1	GubHLH12	Myb	TAACTG	1511	6	+	Arabidopsis thaliana
Gly0014820.1	GubHLH12	Myb	CAACTG	1653	6	-	Arabidopsis thaliana
Gly0014820.1	GubHLH12	MYC	CATGTG	534	6	+	Arabidopsis thaliana
Gly0014820.1	GubHLH12	Myc	TCTCTTA	1859	7	-	Arabidopsis thaliana
Gly0014820.1	GubHLH12	STRE	AGGGG	1646	5	-	Arabidopsis thaliana
Gly0014820.1	GubHLH12	TATA-box	taTATAAAtc	29	9	-	Arabidopsis thaliana	core promoter element around -30 of transcription start
Gly0014820.1	GubHLH12	TATA-box	TATATAA	32	7	-	Arabidopsis thaliana	core promoter element around -30 of transcription start
Gly0014820.1	GubHLH12	TATA-box	TATATA	33	6	+	Arabidopsis thaliana	core promoter element around -30 of transcription start
Gly0014820.1	GubHLH12	TATA-box	ATATAA	34	6	+	Brassica oleracea	core promoter element around -30 of transcription start
Gly0014820.1	GubHLH12	TATA-box	TATA	35	4	+	Arabidopsis thaliana	core promoter element around -30 of transcription start
Gly0014820.1	GubHLH12	TATA-box	TATA	52	4	+	Arabidopsis thaliana	core promoter element around -30 of transcription start
Gly0014820.1	GubHLH12	TATA-box	TATAA	77	5	-	Arabidopsis thaliana	core promoter element around -30 of transcription start
Gly0014820.1	GubHLH12	TATA-box	TATA	78	4	+	Arabidopsis thaliana	core promoter element around -30 of transcription start
Gly0014820.1	GubHLH12	TATA-box	TATAA	86	5	-	Arabidopsis thaliana	core promoter element around -30 of transcription start
Gly0014820.1	GubHLH12	TATA-box	TATA	87	4	+	Arabidopsis thaliana	core promoter element around -30 of transcription start
Gly0014820.1	GubHLH12	TATA-box	TATA	128	4	+	Arabidopsis thaliana	core promoter element around -30 of transcription start
Gly0014820.1	GubHLH12	TATA-box	TATATAA	253	7	-	Arabidopsis thaliana	core promoter element around -30 of transcription start
Gly0014820.1	GubHLH12	TATA-box	TATATA	254	6	+	Arabidopsis thaliana	core promoter element around -30 of transcription start
Gly0014820.1	GubHLH12	TATA-box	ATATAT	255	6	+	Brassica napus	core promoter element around -30 of transcription start
Gly0014820.1	GubHLH12	TATA-box	TATATA	256	6	+	Arabidopsis thaliana	core promoter element around -30 of transcription start
Gly0014820.1	GubHLH12	TATA-box	ATATAT	257	6	+	Brassica napus	core promoter element around -30 of transcription start
Gly0014820.1	GubHLH12	TATA-box	TATATA	258	6	+	Arabidopsis thaliana	core promoter element around -30 of transcription start
Gly0014820.1	GubHLH12	TATA-box	ATATAT	259	6	+	Brassica napus	core promoter element around -30 of transcription start
Gly0014820.1	GubHLH12	TATA-box	TATATA	260	6	+	Arabidopsis thaliana	core promoter element around -30 of transcription start
Gly0014820.1	GubHLH12	TATA-box	ATATAT	261	6	+	Brassica napus	core promoter element around -30 of transcription start
Gly0014820.1	GubHLH12	TATA-box	TATATA	262	6	+	Arabidopsis thaliana	core promoter element around -30 of transcription start
Gly0014820.1	GubHLH12	TATA-box	ATATAT	263	6	+	Brassica napus	core promoter element around -30 of transcription start
Gly0014820.1	GubHLH12	TATA-box	TATATA	264	6	+	Arabidopsis thaliana	core promoter element around -30 of transcription start
Gly0014820.1	GubHLH12	TATA-box	TATA	266	4	+	Arabidopsis thaliana	core promoter element around -30 of transcription start
Gly0014820.1	GubHLH12	TATA-box	ATTATA	504	6	+	Brassica napus	core promoter element around -30 of transcription start
Gly0014820.1	GubHLH12	TATA-box	TATAA	505	5	-	Arabidopsis thaliana	core promoter element around -30 of transcription start
Gly0014820.1	GubHLH12	TATA-box	TATA	506	4	+	Arabidopsis thaliana	core promoter element around -30 of transcription start
Gly0014820.1	GubHLH12	TATA-box	TATA	568	4	+	Arabidopsis thaliana	core promoter element around -30 of transcription start
Gly0014820.1	GubHLH12	TATA-box	TATATTTATATTT	616	12	+	Avena sativa	core promoter element around -30 of transcription start
Gly0014820.1	GubHLH12	TATA-box	TATTTAAA	824	8	-	Arabidopsis thaliana	core promoter element around -30 of transcription start
Gly0014820.1	GubHLH12	TATA-box	ATATAT	921	6	+	Brassica napus	core promoter element around -30 of transcription start
Gly0014820.1	GubHLH12	TATA-box	TATATA	922	6	+	Arabidopsis thaliana	core promoter element around -30 of transcription start
Gly0014820.1	GubHLH12	TATA-box	ATATAA	923	6	+	Brassica oleracea	core promoter element around -30 of transcription start
Gly0014820.1	GubHLH12	TATA-box	TATA	924	4	+	Arabidopsis thaliana	core promoter element around -30 of transcription start
Gly0014820.1	GubHLH12	TATA-box	TATACA	1002	6	-	Helianthus annuus	core promoter element around -30 of transcription start
Gly0014820.1	GubHLH12	TATA-box	TATA	1004	4	-	Arabidopsis thaliana	core promoter element around -30 of transcription start
Gly0014820.1	GubHLH12	TATA-box	TATAA	1030	5	-	Arabidopsis thaliana	core promoter element around -30 of transcription start
Gly0014820.1	GubHLH12	TATA-box	TATA	1031	4	-	Arabidopsis thaliana	core promoter element around -30 of transcription start
Gly0014820.1	GubHLH12	TATA-box	taTATAAAtc	1059	9	-	Arabidopsis thaliana	core promoter element around -30 of transcription start
Gly0014820.1	GubHLH12	TATA-box	TATATA	1063	6	-	Arabidopsis thaliana	core promoter element around -30 of transcription start
Gly0014820.1	GubHLH12	TATA-box	ATATAT	1064	6	-	Brassica napus	core promoter element around -30 of transcription start
Gly0014820.1	GubHLH12	TATA-box	TATATA	1065	6	-	Arabidopsis thaliana	core promoter element around -30 of transcription start
Gly0014820.1	GubHLH12	TATA-box	ATATAA	1066	6	+	Brassica oleracea	core promoter element around -30 of transcription start
Gly0014820.1	GubHLH12	TATA-box	TATA	1067	4	-	Arabidopsis thaliana	core promoter element around -30 of transcription start
Gly0014820.1	GubHLH12	TATA-box	TATATA	1075	6	-	Arabidopsis thaliana	core promoter element around -30 of transcription start
Gly0014820.1	GubHLH12	TATA-box	ATATAT	1076	6	-	Brassica napus	core promoter element around -30 of transcription start
Gly0014820.1	GubHLH12	TATA-box	TATATA	1077	6	-	Arabidopsis thaliana	core promoter element around -30 of transcription start
Gly0014820.1	GubHLH12	TATA-box	TATA	1079	4	-	Arabidopsis thaliana	core promoter element around -30 of transcription start
Gly0014820.1	GubHLH12	TATA-box	TATAA	1091	5	-	Arabidopsis thaliana	core promoter element around -30 of transcription start
Gly0014820.1	GubHLH12	TATA-box	TATA	1092	4	-	Arabidopsis thaliana	core promoter element around -30 of transcription start
Gly0014820.1	GubHLH12	TATA-box	ATATAT	1138	6	-	Brassica napus	core promoter element around -30 of transcription start
Gly0014820.1	GubHLH12	TATA-box	TATA	1139	4	-	Arabidopsis thaliana	core promoter element around -30 of transcription start
Gly0014820.1	GubHLH12	TATA-box	TACATAAA	1147	8	+	Oryza sativa	core promoter element around -30 of transcription start
Gly0014820.1	GubHLH12	TATA-box	ATATAT	1181	6	-	Brassica napus	core promoter element around -30 of transcription start
Gly0014820.1	GubHLH12	TATA-box	TATA	1182	4	-	Arabidopsis thaliana	core promoter element around -30 of transcription start
Gly0014820.1	GubHLH12	TATA-box	TATA	1353	4	-	Arabidopsis thaliana	core promoter element around -30 of transcription start
Gly0014820.1	GubHLH12	TATA-box	ATATAA	1526	6	+	Brassica oleracea	core promoter element around -30 of transcription start
Gly0014820.1	GubHLH12	TATA-box	TATA	1527	4	-	Arabidopsis thaliana	core promoter element around -30 of transcription start
Gly0014820.1	GubHLH12	TCA-element	CCATCTTTTT	424	9	-	Nicotiana tabacum	cis-acting element involved in salicylic acid responsiveness
Gly0014820.1	GubHLH12	TCA-element	TCAGAAGAGG	1485	9	+	Brassica oleracea	cis-acting element involved in salicylic acid responsiveness
Gly0014820.1	GubHLH12	TCCC-motif	TCTCCCT	1254	7	-	Spinacia oleracea	part of a light responsive element
Gly0014820.1	GubHLH12	TCT-motif	TCTTAC	310	6	-	Arabidopsis thaliana	part of a light responsive element
Gly0014820.1	GubHLH12	TGACG-motif	TGACG	1133	5	+	Hordeum vulgare	cis-acting regulatory element involved in the MeJA-responsiveness
Gly0014820.1	GubHLH12	WRE3	CCACCT	711	6	+	Pisum sativum
Gly0014820.1	GubHLH12	WRE3	CCACCT	873	6	+	Pisum sativum
Gly0014820.1	GubHLH12	WRE3	CCACCT	890	6	+	Pisum sativum
Gly0014820.1	GubHLH12	WUN-motif	CCATTTCAA	1014	9	+	Nicotiana glutinosa
Gly0015830.1	GubHLH13	ABRE	ACGTG	1861	5	-	Arabidopsis thaliana	cis-acting element involved in the abscisic acid responsiveness
Gly0015830.1	GubHLH13	ABRE3a	TACGTG	1861	6	-	Zea mays
Gly0015830.1	GubHLH13	ABRE4	CACGTA	1861	6	+	Zea mays
Gly0015830.1	GubHLH13	AE-box	AGAAACAA	835	8	-	Arabidopsis thaliana	part of a module for light response
Gly0015830.1	GubHLH13	AT-TATA-box	TATATA	109	6	+	Arabidopsis thaliana
Gly0015830.1	GubHLH13	AT~TATA-box	TATATA	117	6	+	Arabidopsis thaliana
Gly0015830.1	GubHLH13	AT~TATA-box	TATATA	119	6	+	Arabidopsis thaliana
Gly0015830.1	GubHLH13	AT~TATA-box	TATATAAA	1425	8	-	Arabidopsis thaliana
Gly0015830.1	GubHLH13	AT~TATA-box	TATATA	1427	6	-	Arabidopsis thaliana
Gly0015830.1	GubHLH13	AT~TATA-box	TATATA	1429	6	-	Arabidopsis thaliana
Gly0015830.1	GubHLH13	AT~TATA-box	TATATA	1903	6	-	Arabidopsis thaliana
Gly0015830.1	GubHLH13	ATC-motif	AGTAATCT	1656	8	+	Spinacia oleracea	part of a conserved DNA module involved in light responsiveness
Gly0015830.1	GubHLH13	Box 4	ATTAAT	332	6	+	Petroselinum crispum	part of a conserved DNA module involved in light responsiveness
Gly0015830.1	GubHLH13	Box 4	ATTAAT	484	6	+	Petroselinum crispum	part of a conserved DNA module involved in light responsiveness
Gly0015830.1	GubHLH13	Box 4	ATTAAT	514	6	+	Petroselinum crispum	part of a conserved DNA module involved in light responsiveness
Gly0015830.1	GubHLH13	Box 4	ATTAAT	692	6	+	Petroselinum crispum	part of a conserved DNA module involved in light responsiveness
Gly0015830.1	GubHLH13	Box 4	ATTAAT	756	6	+	Petroselinum crispum	part of a conserved DNA module involved in light responsiveness
Gly0015830.1	GubHLH13	Box 4	ATTAAT	1059	6	-	Petroselinum crispum	part of a conserved DNA module involved in light responsiveness
Gly0015830.1	GubHLH13	Box 4	ATTAAT	1243	6	-	Petroselinum crispum	part of a conserved DNA module involved in light responsiveness
Gly0015830.1	GubHLH13	CAAT-box	CAAAT	183	5	+	Pisum sativum	common cis-acting element in promoter and enhancer regions
Gly0015830.1	GubHLH13	CAAT-box	CAAAT	221	5	-	Pisum sativum	common cis-acting element in promoter and enhancer regions
Gly0015830.1	GubHLH13	CAAT-box	CAAT	336	4	-	Nicotiana glutinosa
Gly0015830.1	GubHLH13	CAAT-box	CAAAT	430	5	-	Pisum sativum	common cis-acting element in promoter and enhancer regions
Gly0015830.1	GubHLH13	CAAT-box	CAAT	465	4	+	Nicotiana glutinosa
Gly0015830.1	GubHLH13	CAAT-box	CAAT	488	4	-	Nicotiana glutinosa
Gly0015830.1	GubHLH13	CAAT-box	CAAT	510	4	-	Nicotiana glutinosa
Gly0015830.1	GubHLH13	CAAT-box	CAAT	526	4	-	Nicotiana glutinosa
Gly0015830.1	GubHLH13	CAAT-box	CAAT	591	4	+	Nicotiana glutinosa
Gly0015830.1	GubHLH13	CAAT-box	CAAT	645	4	-	Nicotiana glutinosa
Gly0015830.1	GubHLH13	CAAT-box	CAAT	653	4	-	Nicotiana glutinosa
Gly0015830.1	GubHLH13	CAAT-box	CAAT	696	4	-	Nicotiana glutinosa
Gly0015830.1	GubHLH13	CAAT-box	CCAAT	753	5	+	Arabidopsis thaliana	common cis-acting element in promoter and enhancer regions
Gly0015830.1	GubHLH13	CAAT-box	CAAT	754	4	+	Nicotiana glutinosa
Gly0015830.1	GubHLH13	CAAT-box	CAAT	760	4	-	Nicotiana glutinosa
Gly0015830.1	GubHLH13	CAAT-box	CAAAT	833	5	-	Pisum sativum	common cis-acting element in promoter and enhancer regions
Gly0015830.1	GubHLH13	CAAT-box	CAAT	891	4	-	Nicotiana glutinosa
Gly0015830.1	GubHLH13	CAAT-box	CAAT	906	4	-	Nicotiana glutinosa
Gly0015830.1	GubHLH13	CAAT-box	CAAT	944	4	+	Nicotiana glutinosa
Gly0015830.1	GubHLH13	CAAT-box	CCAAT	973	5	-	Arabidopsis thaliana	common cis-acting element in promoter and enhancer regions
Gly0015830.1	GubHLH13	CAAT-box	CCAAT	1097	5	-	Arabidopsis thaliana	common cis-acting element in promoter and enhancer regions
Gly0015830.1	GubHLH13	CAAT-box	CAAT	1128	4	+	Nicotiana glutinosa
Gly0015830.1	GubHLH13	CAAT-box	CAAAT	1259	5	-	Pisum sativum	common cis-acting element in promoter and enhancer regions
Gly0015830.1	GubHLH13	CAAT-box	CAAAT	1354	5	-	Pisum sativum	common cis-acting element in promoter and enhancer regions
Gly0015830.1	GubHLH13	CAAT-box	CAAAT	1367	5	-	Pisum sativum	common cis-acting element in promoter and enhancer regions
Gly0015830.1	GubHLH13	CAAT-box	CCAAT	1434	5	-	Arabidopsis thaliana	common cis-acting element in promoter and enhancer regions
Gly0015830.1	GubHLH13	CAAT-box	CCAAT	1492	5	+	Arabidopsis thaliana	common cis-acting element in promoter and enhancer regions
Gly0015830.1	GubHLH13	CAAT-box	CAAT	1493	4	+	Nicotiana glutinosa
Gly0015830.1	GubHLH13	CAAT-box	CAAAT	1507	5	-	Pisum sativum	common cis-acting element in promoter and enhancer regions
Gly0015830.1	GubHLH13	CAAT-box	CAAAT	1572	5	-	Pisum sativum	common cis-acting element in promoter and enhancer regions
Gly0015830.1	GubHLH13	CAAT-box	CCAAT	1625	5	-	Arabidopsis thaliana	common cis-acting element in promoter and enhancer regions
Gly0015830.1	GubHLH13	CAAT-box	CCAAT	1632	5	-	Arabidopsis thaliana	common cis-acting element in promoter and enhancer regions
Gly0015830.1	GubHLH13	CAAT-box	CAAT	1696	4	-	Nicotiana glutinosa
Gly0015830.1	GubHLH13	CAAT-box	CAAAT	1709	5	-	Pisum sativum	common cis-acting element in promoter and enhancer regions
Gly0015830.1	GubHLH13	CAAT-box	CCAAT	1714	5	-	Arabidopsis thaliana	common cis-acting element in promoter and enhancer regions
Gly0015830.1	GubHLH13	CAAT-box	CCAAT	1887	5	+	Arabidopsis thaliana	common cis-acting element in promoter and enhancer regions
Gly0015830.1	GubHLH13	CAAT-box	CAAT	1888	4	+	Nicotiana glutinosa
Gly0015830.1	GubHLH13	CAAT-box	CAAT	1960	4	-	Nicotiana glutinosa
Gly0015830.1	GubHLH13	CAAT-box	CAAAT	1981	5	-	Pisum sativum	common cis-acting element in promoter and enhancer regions
Gly0015830.1	GubHLH13	CAT-box	GCCACT	1872	6	-	Arabidopsis thaliana	cis-acting regulatory element related to meristem expression
Gly0015830.1	GubHLH13	CAT-box	GCCACT	1993	6	-	Arabidopsis thaliana	cis-acting regulatory element related to meristem expression
Gly0015830.1	GubHLH13	GA-motif	ATAGATAA	1971	8	+	Arabidopsis thaliana	part of a light responsive element
Gly0015830.1	GubHLH13	G-box	TACGTG	1861	6	-	Arabidopsis thaliana	cis-acting regulatory element involved in light responsiveness
Gly0015830.1	GubHLH13	GT1-motif	GGTTAAT	289	7	-	Avena sativa	light responsive element
Gly0015830.1	GubHLH13	GT1-motif	GGTTAA	290	6	-	Arabidopsis thaliana	light responsive element
Gly0015830.1	GubHLH13	GT1-motif	GGTTAA	476	6	-	Arabidopsis thaliana	light responsive element
Gly0015830.1	GubHLH13	I-box	AAGATAAGGCT	1346	10	-	Gossypium hirsutum	part of a light responsive element
Gly0015830.1	GubHLH13	I-box	TAGATAACC	1972	9	+	Pisum sativum	part of a light responsive element
Gly0015830.1	GubHLH13	MRE	AACCTAA	785	7	+	Petroselinum crispum	MYB binding site involved in light responsiveness
Gly0015830.1	GubHLH13	MYB	CAACCA	86	6	+	Arabidopsis thaliana
Gly0015830.1	GubHLH13	MYB	TAACCA	291	6	+	Arabidopsis thaliana
Gly0015830.1	GubHLH13	MYB	CAACCA	1153	6	-	Arabidopsis thaliana
Gly0015830.1	GubHLH13	MYB	CAACCA	1157	6	-	Arabidopsis thaliana
Gly0015830.1	GubHLH13	MYB	TAACCA	1976	6	+	Arabidopsis thaliana
Gly0015830.1	GubHLH13	MYB	TAACCA	1984	6	-	Arabidopsis thaliana
Gly0015830.1	GubHLH13	Myb	TAACTG	1238	6	-	Arabidopsis thaliana
Gly0015830.1	GubHLH13	MYC	CATGTG	615	6	-	Arabidopsis thaliana
Gly0015830.1	GubHLH13	MYC	CATGTG	617	6	+	Arabidopsis thaliana
Gly0015830.1	GubHLH13	MYC	CATTTG	1366	6	+	Arabidopsis thaliana
Gly0015830.1	GubHLH13	MYC	CATTTG	1980	6	+	Arabidopsis thaliana
Gly0015830.1	GubHLH13	Myc	TCTCTTA	154	7	-	Arabidopsis thaliana
Gly0015830.1	GubHLH13	Myc	TCTCTTA	1386	7	+	Arabidopsis thaliana
Gly0015830.1	GubHLH13	RY-element	CATGCATG	1137	8	-	Helianthus annuus	cis-acting regulatory element involved in seed-specific regulation
Gly0015830.1	GubHLH13	STRE	AGGGG	1647	5	+	Arabidopsis thaliana
Gly0015830.1	GubHLH13	TATA-box	TATTTAAA	35	8	+	Arabidopsis thaliana	core promoter element around -30 of transcription start
Gly0015830.1	GubHLH13	TATA-box	TATATAA	108	7	-	Arabidopsis thaliana	core promoter element around -30 of transcription start
Gly0015830.1	GubHLH13	TATA-box	TATATA	109	6	+	Arabidopsis thaliana	core promoter element around -30 of transcription start
Gly0015830.1	GubHLH13	TATA-box	TATA	111	4	+	Arabidopsis thaliana	core promoter element around -30 of transcription start
Gly0015830.1	GubHLH13	TATA-box	TATATAA	116	7	-	Arabidopsis thaliana	core promoter element around -30 of transcription start
Gly0015830.1	GubHLH13	TATA-box	TATATA	117	6	+	Arabidopsis thaliana	core promoter element around -30 of transcription start
Gly0015830.1	GubHLH13	TATA-box	ATATAT	118	6	+	Brassica napus	core promoter element around -30 of transcription start
Gly0015830.1	GubHLH13	TATA-box	TATATA	119	6	+	Arabidopsis thaliana	core promoter element around -30 of transcription start
Gly0015830.1	GubHLH13	TATA-box	ATATAA	120	6	+	Brassica oleracea	core promoter element around -30 of transcription start
Gly0015830.1	GubHLH13	TATA-box	TATA	121	4	+	Arabidopsis thaliana	core promoter element around -30 of transcription start
Gly0015830.1	GubHLH13	TATA-box	TATA	131	4	+	Arabidopsis thaliana	core promoter element around -30 of transcription start
Gly0015830.1	GubHLH13	TATA-box	ATTATA	150	6	+	Brassica napus	core promoter element around -30 of transcription start
Gly0015830.1	GubHLH13	TATA-box	TATAA	151	5	-	Arabidopsis thaliana	core promoter element around -30 of transcription start
Gly0015830.1	GubHLH13	TATA-box	TATA	152	4	+	Arabidopsis thaliana	core promoter element around -30 of transcription start
Gly0015830.1	GubHLH13	TATA-box	ATTATA	186	6	+	Brassica napus	core promoter element around -30 of transcription start
Gly0015830.1	GubHLH13	TATA-box	TATAA	187	5	-	Arabidopsis thaliana	core promoter element around -30 of transcription start
Gly0015830.1	GubHLH13	TATA-box	TATA	188	4	+	Arabidopsis thaliana	core promoter element around -30 of transcription start
Gly0015830.1	GubHLH13	TATA-box	ATATAA	195	6	+	Brassica oleracea	core promoter element around -30 of transcription start
Gly0015830.1	GubHLH13	TATA-box	TATA	196	4	+	Arabidopsis thaliana	core promoter element around -30 of transcription start
Gly0015830.1	GubHLH13	TATA-box	TATAAAA	235	7	-	Pisum sativum	core promoter element around -30 of transcription start
Gly0015830.1	GubHLH13	TATA-box	TATAAA	236	6	-	Helianthus annuus	core promoter element around -30 of transcription start
Gly0015830.1	GubHLH13	TATA-box	TATAA	237	5	-	Arabidopsis thaliana	core promoter element around -30 of transcription start
Gly0015830.1	GubHLH13	TATA-box	TATA	238	4	+	Arabidopsis thaliana	core promoter element around -30 of transcription start
Gly0015830.1	GubHLH13	TATA-box	TATTTAAA	325	8	+	Arabidopsis thaliana	core promoter element around -30 of transcription start
Gly0015830.1	GubHLH13	TATA-box	TATAA	454	5	-	Arabidopsis thaliana	core promoter element around -30 of transcription start
Gly0015830.1	GubHLH13	TATA-box	TATA	455	4	+	Arabidopsis thaliana	core promoter element around -30 of transcription start
Gly0015830.1	GubHLH13	TATA-box	ATTATA	467	6	+	Brassica napus	core promoter element around -30 of transcription start
Gly0015830.1	GubHLH13	TATA-box	TATAA	468	5	-	Arabidopsis thaliana	core promoter element around -30 of transcription start
Gly0015830.1	GubHLH13	TATA-box	TATA	469	4	+	Arabidopsis thaliana	core promoter element around -30 of transcription start
Gly0015830.1	GubHLH13	TATA-box	ATATAA	593	6	+	Brassica oleracea	core promoter element around -30 of transcription start
Gly0015830.1	GubHLH13	TATA-box	TATA	594	4	+	Arabidopsis thaliana	core promoter element around -30 of transcription start
Gly0015830.1	GubHLH13	TATA-box	ATATAT	630	6	+	Brassica napus	core promoter element around -30 of transcription start
Gly0015830.1	GubHLH13	TATA-box	TATA	631	4	+	Arabidopsis thaliana	core promoter element around -30 of transcription start
Gly0015830.1	GubHLH13	TATA-box	TATAAGAA	839	8	-	Zea mays	core promoter element around -30 of transcription start
Gly0015830.1	GubHLH13	TATA-box	TATAA	842	5	-	Arabidopsis thaliana	core promoter element around -30 of transcription start
Gly0015830.1	GubHLH13	TATA-box	TATA	843	4	+	Arabidopsis thaliana	core promoter element around -30 of transcription start
Gly0015830.1	GubHLH13	TATA-box	ATATAA	866	6	+	Brassica oleracea	core promoter element around -30 of transcription start
Gly0015830.1	GubHLH13	TATA-box	TATA	867	4	+	Arabidopsis thaliana	core promoter element around -30 of transcription start
Gly0015830.1	GubHLH13	TATA-box	ATATAT	969	6	+	Brassica napus	core promoter element around -30 of transcription start
Gly0015830.1	GubHLH13	TATA-box	TATA	970	4	+	Arabidopsis thaliana	core promoter element around -30 of transcription start
Gly0015830.1	GubHLH13	TATA-box	TATA	1147	4	-	Arabidopsis thaliana	core promoter element around -30 of transcription start
Gly0015830.1	GubHLH13	TATA-box	ATATAA	1209	6	+	Brassica oleracea	core promoter element around -30 of transcription start
Gly0015830.1	GubHLH13	TATA-box	TATA	1210	4	-	Arabidopsis thaliana	core promoter element around -30 of transcription start
Gly0015830.1	GubHLH13	TATA-box	TATACA	1304	6	-	Helianthus annuus	core promoter element around -30 of transcription start
Gly0015830.1	GubHLH13	TATA-box	TATA	1306	4	-	Arabidopsis thaliana	core promoter element around -30 of transcription start
Gly0015830.1	GubHLH13	TATA-box	TATA	1319	4	-	Arabidopsis thaliana	core promoter element around -30 of transcription start
Gly0015830.1	GubHLH13	TATA-box	TATAA	1350	5	-	Arabidopsis thaliana	core promoter element around -30 of transcription start
Gly0015830.1	GubHLH13	TATA-box	TATA	1351	4	-	Arabidopsis thaliana	core promoter element around -30 of transcription start
Gly0015830.1	GubHLH13	TATA-box	taTATAAAtc	1423	10	-	Arabidopsis thaliana	core promoter element around -30 of transcription start
Gly0015830.1	GubHLH13	TATA-box	TATAAAT	1424	7	-	Brassica juncea	core promoter element around -30 of transcription start
Gly0015830.1	GubHLH13	TATA-box	TATAAA	1425	6	-	Helianthus annuus	core promoter element around -30 of transcription start
Gly0015830.1	GubHLH13	TATA-box	TATATAA	1426	7	-	Arabidopsis thaliana	core promoter element around -30 of transcription start
Gly0015830.1	GubHLH13	TATA-box	TATATA	1427	6	-	Arabidopsis thaliana	core promoter element around -30 of transcription start
Gly0015830.1	GubHLH13	TATA-box	ATATAT	1428	6	-	Brassica napus	core promoter element around -30 of transcription start
Gly0015830.1	GubHLH13	TATA-box	TATATA	1429	6	-	Arabidopsis thaliana	core promoter element around -30 of transcription start
Gly0015830.1	GubHLH13	TATA-box	ATATAT	1430	6	-	Brassica napus	core promoter element around -30 of transcription start
Gly0015830.1	GubHLH13	TATA-box	TATA	1431	4	-	Arabidopsis thaliana	core promoter element around -30 of transcription start
Gly0015830.1	GubHLH13	TATA-box	TATA	1865	4	-	Arabidopsis thaliana	core promoter element around -30 of transcription start
Gly0015830.1	GubHLH13	TATA-box	ATATAT	1902	6	-	Brassica napus	core promoter element around -30 of transcription start
Gly0015830.1	GubHLH13	TATA-box	TATATA	1903	6	-	Arabidopsis thaliana	core promoter element around -30 of transcription start
Gly0015830.1	GubHLH13	TATA-box	TATA	1905	4	-	Arabidopsis thaliana	core promoter element around -30 of transcription start
Gly0015830.1	GubHLH13	TATA-box	TATAA	1910	5	-	Arabidopsis thaliana	core promoter element around -30 of transcription start
Gly0015830.1	GubHLH13	TATA-box	TATA	1911	4	-	Arabidopsis thaliana	core promoter element around -30 of transcription start
Gly0015830.1	GubHLH13	TCA-element	TCAGAAGAGG	1722	9	+	Brassica oleracea	cis-acting element involved in salicylic acid responsiveness
Gly0015830.1	GubHLH13	TGA-element	AACGAC	398	6	-	Brassica oleracea	auxin-responsive element
Gly0015830.1	GubHLH13	TGA-element	AACGAC	434	6	-	Brassica oleracea	auxin-responsive element
Gly0015830.1	GubHLH13	TGA-element	AACGAC	800	6	+	Brassica oleracea	auxin-responsive element
Gly0015830.1	GubHLH13	WRE3	CCACCT	1578	6	-	Pisum sativum
Gly0017750.1	GubHLH14	ABRE	ACGTG	1310	5	-	Arabidopsis thaliana	cis-acting element involved in the abscisic acid responsiveness
Gly0017750.1	GubHLH14	ABRE	CGTACGTGCA	1591	9	-	Hordeum vulgare	cis-acting element involved in the abscisic acid responsiveness
Gly0017750.1	GubHLH14	ACE	CTAACGTATT	652	9	+	Petroselinum crispum	cis-acting element involved in light responsiveness
Gly0017750.1	GubHLH14	as-1	TGACG	445	5	+	Arabidopsis thaliana
Gly0017750.1	GubHLH14	as-1	TGACG	978	5	+	Arabidopsis thaliana
Gly0017750.1	GubHLH14	as-1	TGACG	988	5	+	Arabidopsis thaliana
Gly0017750.1	GubHLH14	as-1	TGACG	1312	5	-	Arabidopsis thaliana
[truncated: 17,089 more rows]

## Sheet: Sheet2
		promoter element			light responsive element																			growth and development related element							phytohormone responsive elements												stress responsive elements
		TATA-box	AT-TATA-box	CAAT-box	ACE	G-Box	GT1-motif	Sp1	MRE	ATC-motif	ATCT-motif	Box 4	chs-CMA1a	chs-CMA2a	GA-motif	GATA-motif	I-box	LAMP-element	TCCC-motif	TCT-motif	AT1-motif	AE-box	Box II	circadian	RY-element	O2-site	CAT-box	CCGTCC-box	GCN4_motif	HD-Zip 1	TGA-element	TATC-box	TCA-element	ABRE	ABRE3a	ABRE4	AuxRR-core	CGTCA-motif	TGACG-motif	GARE-motif	P-box	ERE	TC-rich repeats	as-1	LTR	ARE	GC-motif	STRE	WRE3
Gly0000240.1	GubHLH1	48	8	52	0	5	3	0	0	0	6	5	0	0	0	2	0	0	0	0	0	0	0	0	0	1	2	1	0	1	0	1	0	4	0	0	0	2	2	0	2	0	1	2	1	1	2	2	1
Gly0001950.1	GubHLH2	93	22	42	1	0	2	0	0	0	0	5	1	0	0	1	0	0	0	0	0	1	0	0	0	0	0	0	0	0	0	0	0	0	0	0	1	0	0	0	0	5	0	0	0	0	0	2	2
Gly0004360.1	GubHLH3	75	15	37	0	0	0	0	0	0	1	2	0	0	0	0	0	0	0	1	0	0	0	1	1	0	0	0	0	0	0	0	0	0	0	0	0	0	0	0	0	2	0	0	1	2	0	4	0
Gly0004370.1	GubHLH4	68	5	53	0	2	0	0	0	0	0	3	0	0	0	0	0	0	1	1	0	1	0	0	0	1	1	0	0	0	1	1	0	2	1	1	0	1	1	0	1	0	0	1	0	3	0	2	0
Gly0006050.1	GubHLH5	88	15	44	0	2	0	0	0	0	0	7	0	0	0	1	0	0	1	0	0	0	1	0	0	0	0	0	0	0	2	0	1	2	1	1	0	4	4	2	0	1	0	4	0	1	0	5	0
Gly0006070.1	GubHLH6	45	4	35	0	1	0	1	1	0	0	2	0	0	0	0	0	0	0	0	0	0	0	0	0	0	0	1	0	0	2	0	1	3	1	1	1	2	2	1	0	1	1	2	0	0	0	3	0
Gly0006080.1	GubHLH7	95	10	45	0	3	0	0	0	0	0	6	1	0	0	2	0	0	0	0	0	0	0	1	0	0	1	0	0	0	0	0	0	3	0	0	0	0	0	1	0	4	1	0	1	2	0	1	0
Gly0009500.1	GubHLH8	67	7	33	0	2	1	1	0	0	0	2	0	0	0	0	0	0	1	1	1	1	0	0	0	0	0	0	0	0	0	1	0	2	0	0	0	0	0	0	2	0	0	0	0	1	0	2	0
Gly0012690.1	GubHLH9	50	6	27	1	3	0	0	2	0	0	2	0	0	0	3	0	0	0	0	0	0	0	0	1	1	1	0	0	0	0	0	0	4	1	1	0	2	2	0	0	3	0	2	1	2	0	3	3
Gly0012970.1	GubHLH10	37	10	40	0	1	1	0	0	1	1	2	0	0	0	0	0	0	0	0	0	1	0	0	0	1	1	0	0	0	1	0	4	1	1	1	0	1	1	0	1	1	0	1	1	5	0	2	0
Gly0014290.1	GubHLH11	39	4	50	0	2	3	0	0	0	0	4	0	1	1	0	0	0	0	1	0	0	0	0	0	0	0	1	0	0	1	0	2	2	0	0	0	0	0	0	0	3	1	0	1	2	0	2	0
Gly0014820.1	GubHLH12	58	12	28	0	2	1	0	0	0	2	2	0	0	0	0	0	0	1	1	0	1	0	0	0	0	0	0	0	0	0	0	2	2	1	1	0	1	1	0	0	1	0	1	0	6	0	1	3
Gly0015830.1	GubHLH13	63	7	39	0	1	3	0	1	1	0	7	0	0	1	0	2	0	0	0	0	1	0	0	1	0	2	0	0	0	3	0	1	1	1	1	0	0	0	0	0	0	0	0	0	0	0	1	1
Gly0017750.1	GubHLH14	27	4	37	1	1	0	0	0	0	0	3	0	0	0	1	0	0	0	0	1	0	0	0	0	2	1	0	0	0	1	1	2	2	0	0	1	4	4	1	0	1	0	4	0	0	1	3	1
Gly0017850.1	GubHLH15	31	1	27	0	5	0	0	0	1	1	1	0	0	0	0	2	0	0	2	0	0	0	0	0	2	0	0	0	0	0	1	1	5	0	0	1	2	2	0	0	0	0	2	1	4	0	2	3
Gly0018350.1	GubHLH16	31	0	34	0	1	1	0	2	0	0	1	0	0	1	1	0	0	0	2	0	0	0	0	0	0	0	0	0	0	0	0	1	1	1	1	0	3	3	0	1	0	0	3	0	3	0	2	1
Gly0018700.1	GubHLH17	23	1	40	0	0	8	0	1	0	0	3	0	0	0	2	1	0	0	1	0	0	0	0	0	2	0	0	1	0	0	0	0	0	0	0	0	0	0	0	0	0	0	0	1	3	0	4	1
Gly0020490.1	GubHLH18	75	3	33	0	1	1	0	0	0	1	3	0	0	0	0	1	0	0	0	1	0	0	1	0	1	0	0	0	0	1	0	1	0	0	0	0	2	2	0	1	0	0	2	0	2	0	2	1
Gly0022020.1	GubHLH19	56	7	45	0	1	1	0	0	0	0	4	0	0	0	2	0	0	0	1	1	0	0	0	0	1	0	0	0	0	0	0	0	0	0	0	0	0	0	0	0	1	1	0	0	1	0	6	0
Gly0023030.1	GubHLH20	69	6	54	0	0	1	1	2	0	0	8	0	0	0	1	1	0	0	3	0	1	0	0	1	0	0	0	0	1	0	0	1	0	0	0	0	0	0	0	0	2	0	0	1	4	0	1	0
Gly0026900.1	GubHLH21	37	2	33	0	1	1	0	1	0	0	1	0	0	0	0	0	0	0	0	0	0	0	2	0	0	0	0	0	0	0	0	0	1	0	0	1	1	1	0	1	2	1	1	0	6	1	5	0
Gly0040110.1	GubHLH22	61	0	30	0	1	1	0	0	0	0	10	0	0	0	1	0	0	0	3	0	0	0	0	0	0	0	0	0	0	0	0	0	1	0	0	0	3	3	1	0	1	0	3	0	1	0	0	0
Gly0044810.1	GubHLH23	85	14	36	0	19	2	0	0	0	0	13	0	0	1	0	0	0	1	0	0	0	0	0	0	3	1	0	0	0	1	0	1	17	1	1	0	6	6	0	1	0	2	6	0	1	0	0	1
Gly0045230.1	GubHLH24	26	0	36	1	2	1	1	0	0	0	5	1	0	0	0	0	0	1	1	1	0	0	1	0	0	1	0	3	0	1	0	2	4	1	1	0	0	0	0	0	1	1	0	0	0	0	9	0
Gly0045610.1	GubHLH25	33	6	36	0	0	0	0	1	0	0	1	1	0	0	1	0	0	0	1	0	0	0	0	0	0	0	1	1	0	1	0	0	0	0	0	0	0	0	0	1	1	0	0	0	5	0	4	1
Gly0047840.1	GubHLH26	39	5	36	1	0	2	0	0	0	0	2	0	0	1	2	0	0	0	0	0	1	0	0	1	0	3	0	1	0	0	0	2	2	0	0	0	1	1	0	0	0	0	1	2	1	0	5	0
Gly0054000.1	GubHLH27	60	5	36	0	3	4	0	0	0	1	1	0	0	0	0	0	0	0	0	0	0	0	0	0	0	0	0	0	0	2	0	0	4	0	0	0	0	0	0	3	3	0	0	1	1	1	7	0
Gly0055650.1	GubHLH28	47	4	32	0	3	2	0	0	1	0	0	0	0	0	0	0	0	0	1	0	1	0	1	0	0	0	0	2	0	0	0	3	2	1	1	0	3	3	0	1	2	0	3	0	1	0	6	1
Gly0056970.1	GubHLH29	40	4	39	1	1	0	0	0	0	0	3	0	0	0	1	0	1	2	1	0	1	0	0	0	0	0	0	0	0	0	0	0	1	1	1	0	1	1	1	0	0	1	1	0	1	0	3	1
Gly0058570.1	GubHLH30	95	27	44	0	3	1	0	0	0	0	11	0	0	0	0	0	0	0	1	1	0	0	0	0	0	1	0	0	0	0	0	0	3	0	0	0	1	1	0	0	4	0	1	0	3	0	1	0
Gly0058670.1	GubHLH31	84	6	37	0	2	3	0	0	0	0	4	0	0	0	3	1	0	0	3	0	0	0	0	0	1	0	0	0	0	0	0	0	2	0	0	0	0	0	0	1	2	0	0	2	2	0	3	0
Gly0059870.1	GubHLH32	31	3	32	0	0	1	0	0	0	0	4	0	0	1	2	1	1	0	0	0	0	0	0	0	0	3	0	0	0	0	2	1	0	0	0	0	0	0	0	0	1	0	0	0	1	0	6	0
Gly0062530.1	GubHLH33	69	12	38	0	0	5	0	1	0	0	8	0	0	0	0	0	0	1	0	0	1	0	0	0	0	1	0	0	0	1	0	0	0	0	0	0	1	1	0	0	2	1	1	0	0	0	3	0
Gly0066940.1	GubHLH34	52	7	36	0	8	1	0	0	0	1	5	0	0	1	0	0	0	0	1	0	0	0	0	0	0	0	1	0	0	2	0	0	5	1	1	0	2	2	0	0	0	0	2	1	1	0	3	1
Gly0067340.1	GubHLH35	50	8	41	0	1	1	0	0	0	0	5	0	0	0	2	1	1	0	1	0	1	0	2	0	0	2	0	1	0	1	0	0	1	1	1	0	1	1	1	0	0	0	1	2	2	1	2	0
Gly0068280.1	GubHLH36	57	6	49	0	1	2	0	0	0	1	3	0	0	0	0	2	1	0	0	0	2	0	0	0	1	0	0	0	0	0	0	0	1	0	0	0	0	0	0	1	0	0	0	0	1	0	4	0
Gly0068300.1	GubHLH37	22	0	30	0	0	3	0	0	1	0	5	0	1	0	2	1	0	0	1	0	0	0	0	0	0	1	0	0	0	0	0	1	0	0	0	0	2	2	0	0	0	0	2	0	0	0	1	4
Gly0069280.1	GubHLH38	81	10	38	0	0	2	0	0	0	0	6	1	0	0	0	0	0	0	0	0	0	0	0	0	0	0	0	0	0	1	0	1	0	0	0	0	1	1	0	0	2	1	1	1	1	1	3	2
Gly0069860.1	GubHLH39	30	3	42	0	3	0	0	0	0	0	5	0	1	0	0	0	0	2	1	0	1	0	0	1	0	0	0	0	0	1	0	3	2	0	0	0	0	0	1	0	3	1	0	1	1	0	0	0
Gly0070020.1	GubHLH40	35	3	45	0	3	1	0	2	0	0	1	0	0	0	2	1	0	0	2	0	0	0	0	0	2	0	0	0	0	0	0	1	4	1	1	2	2	2	0	1	1	0	2	0	0	0	1	1
Gly0070170.1	GubHLH41	21	3	45	0	1	0	0	0	0	0	0	1	0	0	0	1	0	3	0	0	1	0	0	0	1	0	0	1	0	1	0	0	1	0	0	0	2	2	0	0	0	0	2	0	3	0	21	2
Gly0071090.1	GubHLH42	20	1	42	0	1	1	0	0	0	0	7	0	0	1	1	0	0	0	2	0	3	0	0	0	0	0	0	1	0	0	0	1	1	0	0	0	1	1	1	0	2	0	1	1	2	0	3	0
Gly0076540.1	GubHLH43	47	6	44	0	6	0	0	0	0	0	5	1	0	0	1	1	1	1	1	1	1	0	0	0	2	1	0	0	0	0	0	1	5	0	0	0	1	1	1	1	1	0	1	1	2	0	0	3
Gly0076790.1	GubHLH44	33	1	29	0	4	3	0	1	0	1	2	0	0	0	0	2	0	1	0	0	1	0	0	0	0	1	1	0	0	0	1	0	3	1	1	1	2	2	0	0	2	0	2	0	2	1	5	1
Gly0077970.1	GubHLH45	82	9	51	0	4	0	0	1	1	0	6	0	0	0	0	0	0	0	0	0	0	0	0	1	0	1	0	0	0	0	0	1	2	0	0	0	0	0	0	0	1	0	0	1	2	0	2	0
Gly0079810.1	GubHLH46	62	5	36	0	7	2	0	0	0	0	2	0	0	1	0	0	0	2	0	1	1	0	1	0	1	0	0	0	0	0	0	1	5	0	0	0	1	1	1	1	2	1	1	0	1	0	4	0
Gly0080270.1	GubHLH47	32	2	43	0	2	2	0	0	0	1	2	0	0	0	2	0	0	2	1	0	0	1	0	0	0	0	0	0	0	0	0	1	2	0	0	0	2	2	0	3	3	2	2	0	1	1	3	2
Gly0081970.1	GubHLH48	55	7	27	0	14	1	1	1	0	0	10	0	0	1	1	0	0	1	1	1	0	1	0	1	0	0	1	1	0	0	0	0	11	2	2	0	5	5	0	1	1	2	5	0	0	1	1	0
Gly0084520.1	GubHLH49	67	4	47	0	3	3	0	0	0	0	3	0	0	1	0	0	0	0	1	0	0	0	0	1	0	0	0	0	0	0	1	0	3	0	0	0	0	0	0	2	0	2	0	1	3	0	4	1
Gly0088740.1	GubHLH50	43	1	33	0	5	3	1	0	0	0	1	1	0	0	1	0	0	0	0	0	0	0	1	0	0	0	0	0	1	1	0	0	3	0	0	1	3	3	0	4	4	1	3	0	1	1	3	0
Gly0089200.1	GubHLH51	85	27	27	0	2	1	0	0	2	0	5	1	0	0	1	0	0	1	1	0	0	0	0	0	1	0	0	1	0	1	1	3	1	1	1	0	1	1	0	0	2	0	1	0	1	1	6	1
Gly0090380.1	GubHLH52	31	1	29	0	3	5	0	0	1	0	4	0	0	0	1	0	0	3	0	0	0	0	0	0	1	2	0	0	0	0	0	0	3	1	1	0	0	0	0	0	0	0	0	1	2	0	2	2
Gly0090940.1	GubHLH53	48	8	32	0	4	2	0	0	0	0	3	0	0	0	1	0	1	3	0	0	0	0	0	0	1	0	0	0	0	0	0	0	4	1	1	0	4	4	0	0	0	0	4	0	2	0	6	0
Gly0091010.1	GubHLH54	29	3	31	1	7	1	0	0	0	0	1	0	1	0	2	0	0	0	1	0	0	0	0	0	0	3	0	0	0	0	0	2	5	2	2	0	2	2	0	1	1	0	2	0	4	0	3	2
Gly0095420.1	GubHLH55	21	1	36	2	3	0	0	0	0	0	4	0	0	1	1	0	0	0	0	0	1	0	1	0	0	0	0	1	0	0	0	2	1	1	1	0	0	0	0	0	2	0	0	0	3	0	2	1
Gly0096390.1	GubHLH56	55	8	39	0	3	0	0	0	0	0	1	0	0	0	0	1	1	0	0	0	0	0	0	0	1	1	0	0	0	0	1	0	1	0	0	0	0	0	1	1	0	0	0	0	3	0	1	0
Gly0096410.1	GubHLH57	92	23	42	0	1	0	1	2	0	0	5	0	1	1	0	0	0	0	2	0	0	1	1	0	1	0	0	0	0	1	1	1	1	0	0	1	1	1	1	1	1	0	1	0	1	0	0	0
Gly0102210.1	GubHLH58	39	0	38	0	0	2	0	0	0	0	1	0	0	0	1	1	0	0	0	0	1	0	0	0	0	1	0	1	0	1	0	1	0	0	0	0	0	0	0	1	1	0	0	0	3	0	1	0
Gly0104280.1	GubHLH59	51	3	46	0	9	0	0	0	0	0	8	0	0	0	1	1	0	0	1	0	0	0	0	0	0	1	2	0	0	0	0	1	9	1	1	0	5	5	0	0	1	1	5	0	3	1	1	0
Gly0105490.1	GubHLH60	31	0	32	0	5	2	0	0	0	0	3	0	0	2	0	0	0	0	4	0	1	0	0	0	1	0	2	0	0	0	0	1	2	1	1	1	1	1	0	0	3	0	1	0	2	0	0	1
Gly0105610.1	GubHLH61	50	4	43	0	0	0	0	0	1	0	0	0	0	0	1	0	0	0	1	0	0	0	2	0	0	1	0	0	0	1	1	0	0	0	0	0	0	0	1	0	0	0	0	0	1	1	3	0
Gly0109520.1	GubHLH62	46	3	33	0	3	0	0	0	0	0	1	0	0	0	0	0	0	0	2	0	1	0	0	0	2	0	0	1	0	0	0	0	3	0	0	0	0	0	0	0	0	2	0	0	1	0	3	1
Gly0116140.1	GubHLH63	48	6	38	0	0	3	0	0	0	0	3	1	0	0	0	0	0	0	0	0	1	0	0	0	1	0	0	0	0	0	0	0	0	0	0	0	0	0	0	0	4	0	0	0	0	0	5	1
Gly0123740.1	GubHLH64	38	0	42	1	3	1	0	0	0	0	3	0	0	0	0	0	0	1	0	0	1	0	0	0	2	0	0	0	0	0	0	1	3	1	1	0	0	0	1	0	2	0	0	0	2	0	2	0
Gly0124450.1	GubHLH65	53	12	33	0	0	1	0	0	0	0	6	1	1	0	0	0	0	0	1	0	0	0	0	0	0	0	1	0	0	0	1	1	0	0	0	0	2	2	0	0	1	0	2	0	4	1	2	0
Gly0124530.1	GubHLH66	48	6	45	0	2	3	0	0	0	1	6	0	0	0	0	1	1	0	0	0	2	0	0	0	0	1	0	0	0	2	0	0	4	1	1	1	1	1	1	1	1	0	1	0	1	0	2	0
Gly0127120.1	GubHLH67	22	1	23	0	3	2	0	0	0	0	3	0	0	1	0	1	0	2	0	0	1	0	0	0	0	0	0	0	0	1	0	0	2	0	0	0	0	0	0	0	2	0	0	0	2	0	0	1
Gly0129500.1	GubHLH68	58	9	37	0	4	3	0	1	1	1	7	0	0	1	0	0	0	0	0	0	0	1	0	0	2	0	0	0	0	1	0	1	4	0	0	1	4	4	0	2	2	0	4	0	1	0	1	0
Gly0132160.1	GubHLH69	57	6	29	0	12	1	1	0	0	0	8	0	0	0	0	1	1	0	1	0	0	0	0	0	0	0	0	0	0	0	1	0	9	0	0	0	4	4	1	0	0	1	4	1	1	0	2	0
Gly0133250.1	GubHLH70	39	2	52	0	0	0	0	0	0	0	5	1	0	0	2	1	0	0	0	0	0	0	0	0	1	1	0	1	0	0	1	0	0	0	0	0	2	2	0	3	4	1	2	1	3	0	5	1
Gly0134930.1	GubHLH71	91	11	36	1	1	1	0	0	0	0	7	0	0	0	1	0	0	0	1	0	0	0	0	0	1	0	0	0	0	0	0	0	1	0	0	0	1	1	0	0	5	0	1	0	1	0	2	1
Gly0135700.1	GubHLH72	39	1	33	0	0	1	0	0	0	0	6	1	0	0	1	1	0	0	0	0	0	0	1	0	0	0	0	0	0	0	0	0	0	0	0	0	0	0	0	1	0	1	0	0	3	0	2	1
Gly0137780.1	GubHLH73	11	1	38	0	3	3	0	0	0	0	1	0	0	0	0	2	0	0	2	0	0	0	0	0	1	1	0	0	0	1	0	0	2	0	0	0	1	1	2	1	1	0	1	0	0	0	0	0
Gly0140000.1	GubHLH74	31	3	29	0	10	0	0	0	0	0	4	0	0	0	1	0	0	1	1	0	0	0	0	0	0	0	0	0	0	1	0	1	8	6	6	0	0	0	0	0	5	0	0	1	0	0	4	2
Gly0145700.1	GubHLH75	52	5	31	0	4	1	0	0	0	0	1	1	1	0	2	0	0	1	2	0	2	1	0	0	0	1	0	0	1	0	0	1	3	0	0	0	1	1	0	0	3	0	1	0	0	0	2	0
Gly0147660.1	GubHLH76	30	1	36	0	2	0	0	1	0	0	3	0	0	1	0	1	0	0	1	0	1	0	0	0	1	0	0	0	0	3	0	1	2	1	1	0	2	2	0	0	1	2	2	1	0	0	2	1
Gly0150710.1	GubHLH77	26	1	35	0	5	3	0	0	0	0	3	0	0	0	0	1	0	0	0	0	0	0	0	0	0	0	0	0	0	0	0	0	4	2	2	0	3	3	0	1	1	0	3	0	2	1	2	1
Gly0159440.1	GubHLH78	46	4	24	0	1	1	0	0	0	0	2	0	0	0	2	1	0	13	0	0	0	0	0	0	0	1	1	0	0	0	0	0	1	0	0	1	0	0	0	0	2	1	0	1	3	1	15	0
Gly0159450.1	GubHLH79	82	10	47	0	1	3	0	0	0	0	9	1	0	0	0	0	0	0	0	0	0	0	0	0	0	0	0	0	0	0	0	1	2	1	1	0	2	2	1	0	3	0	2	0	1	0	1	0
Gly0165440.1	GubHLH80	34	5	53	0	2	0	0	0	0	0	2	0	0	0	0	0	0	0	2	0	1	0	2	0	0	0	0	0	0	1	0	0	2	0	0	0	1	1	0	0	0	1	1	0	2	0	1	1
Gly0165450.1	GubHLH81	81	7	38	0	1	1	0	0	0	1	6	0	0	0	1	0	0	0	1	0	0	0	0	0	0	1	0	0	0	0	0	0	1	1	1	0	0	0	0	1	0	0	0	0	1	0	1	0
Gly0165460.1	GubHLH82	37	4	40	0	13	2	0	0	0	0	1	0	0	0	1	0	0	1	0	0	0	0	0	0	1	0	0	0	0	0	0	0	11	0	0	0	6	6	1	0	1	0	6	0	1	0	4	0
Gly0166740.1	GubHLH83	54	10	35	0	1	2	1	0	0	0	1	0	0	2	2	1	1	0	0	0	1	0	0	1	0	0	0	0	0	0	0	0	3	1	1	0	0	0	0	0	2	0	0	1	2	0	4	1
Gly0166820.1	GubHLH84	101	9	28	0	3	2	1	0	0	0	5	1	0	2	0	1	0	1	1	1	1	0	1	0	1	0	0	0	0	0	1	0	4	1	1	0	2	2	0	0	2	0	2	0	3	0	0	1
Gly0171630.1	GubHLH85	28	1	37	0	4	2	0	2	1	0	2	0	0	0	0	0	0	0	0	0	1	0	0	0	6	1	1	0	0	0	0	1	4	0	0	0	1	1	1	0	1	0	1	1	0	0	1	0
Gly0171790.1	GubHLH86	22	0	49	0	2	1	0	1	0	0	2	0	0	0	0	0	0	0	2	0	0	0	0	0	0	1	0	0	0	0	0	1	2	0	0	0	2	2	0	0	1	0	2	1	3	0	0	0
Gly0172330.1	GubHLH87	38	2	32	1	3	1	0	1	0	0	1	0	0	0	1	0	0	0	0	0	0	0	1	0	3	0	0	0	0	0	0	0	3	0	0	0	1	1	0	0	2	1	1	1	2	0	4	0
Gly0174450.1	GubHLH88	48	8	39	1	4	1	0	1	0	0	4	0	1	2	1	0	1	2	1	0	0	0	1	0	2	1	0	0	0	0	0	1	3	3	3	0	1	1	1	0	1	1	1	0	3	0	6	2
Gly0176590.1	GubHLH89	73	7	39	1	2	0	0	0	1	0	6	0	0	0	0	0	0	0	0	0	0	0	0	1	1	0	1	0	0	1	0	0	2	0	0	0	1	1	0	0	1	0	1	0	1	0	1	0
Gly0177200.1	GubHLH90	30	5	26	0	0	1	0	1	0	0	5	0	0	0	0	0	0	1	0	0	0	0	0	0	1	2	0	0	0	0	0	2	0	0	0	0	0	0	0	0	1	0	0	1	1	0	2	1
Gly0178400.1	GubHLH91	73	9	17	0	2	2	0	0	1	0	0	0	0	2	5	0	1	1	1	0	0	0	0	0	1	2	0	0	0	0	0	1	2	0	0	0	1	1	1	2	1	1	1	0	5	0	4	0
Gly0182030.1	GubHLH92	68	8	36	0	3	5	0	0	0	0	2	0	0	0	0	1	0	1	0	0	2	0	0	0	0	0	0	0	0	1	0	1	2	0	0	0	1	1	0	0	0	0	1	1	3	0	3	0
Gly0182440.1	GubHLH93	52	13	42	0	4	0	0	1	0	0	2	0	1	0	0	0	0	1	1	0	0	0	2	0	2	0	0	0	0	2	0	1	5	1	1	0	4	4	1	0	0	0	4	0	2	2	3	0
Gly0182960.1	GubHLH94	50	3	43	0	2	3	0	0	0	0	3	0	0	0	1	0	1	1	2	0	0	0	0	0	0	1	0	0	0	0	3	0	2	2	2	0	1	1	0	0	0	1	1	1	4	0	3	0
Gly0186290.1	GubHLH95	62	13	43	2	3	0	1	0	0	1	2	1	0	0	1	0	1	1	2	0	0	0	0	0	0	1	0	0	0	0	0	0	3	0	0	0	1	1	1	0	0	0	1	0	1	2	1	0
Gly0187540.1	GubHLH96	39	1	42	0	2	1	0	0	0	1	2	0	0	0	2	0	0	2	2	0	1	0	0	0	0	0	0	0	0	0	0	2	1	0	0	0	0	0	0	0	2	0	0	0	2	0	0	0
Gly0190170.1	GubHLH97	31	2	27	0	5	3	1	0	0	0	0	0	0	0	1	1	0	1	2	0	0	0	0	0	0	1	0	0	0	0	0	2	3	0	0	0	2	2	0	0	3	0	2	0	4	0	2	1
Gly0196090.1	GubHLH98	63	14	44	0	1	1	0	0	0	1	2	0	1	0	0	0	0	0	1	0	3	0	0	0	0	0	0	0	0	0	0	1	2	0	0	0	1	1	0	0	2	1	1	3	3	0	4	0
Gly0199270.1	GubHLH99	94	17	36	1	4	0	0	0	0	0	2	0	0	0	1	0	0	0	1	0	0	1	0	0	1	1	0	0	0	0	0	2	2	0	0	0	1	1	0	0	0	3	1	0	0	0	0	0
Gly0201590.1	GubHLH100	22	1	30	0	7	0	1	0	0	0	0	0	0	0	1	0	0	0	1	1	0	0	0	0	0	0	0	0	0	0	0	1	5	2	2	0	1	1	0	0	1	1	1	1	3	0	11	1
Gly0205300.1	GubHLH101	39	2	37	0	1	2	0	2	0	0	4	0	0	1	0	0	1	0	1	0	2	0	0	0	2	0	0	5	0	0	0	2	2	0	0	0	1	1	0	1	2	0	1	0	3	0	1	0
Gly0207290.1	GubHLH102	48	8	43	0	5	2	0	0	0	0	4	0	0	0	0	0	0	0	0	0	0	0	0	0	1	0	0	0	0	0	1	2	5	0	0	0	1	1	0	0	0	0	1	2	0	0	1	0
Gly0209100.1	GubHLH103	81	7	37	0	7	2	0	0	0	0	13	0	0	0	0	0	0	1	0	1	0	0	0	0	2	0	0	0	1	0	0	2	6	0	0	0	0	0	0	0	4	0	0	0	0	1	2	1
Gly0209110.1	GubHLH104	62	6	34	0	1	0	0	0	0	0	0	0	0	0	1	0	0	0	2	1	0	0	0	0	0	0	0	0	0	0	0	1	1	0	0	0	0	0	0	0	2	6	0	0	1	1	0	0
Gly0209120.1	GubHLH105	63	7	48	0	3	1	0	0	0	0	5	0	0	1	0	0	0	0	1	0	1	0	0	0	0	0	0	0	0	0	1	0	3	0	0	0	6	6	0	1	0	1	6	1	2	0	1	0
Gly0210230.1	GubHLH106	67	5	34	0	3	4	0	0	0	0	3	1	0	0	0	0	0	0	0	0	0	0	0	0	0	0	0	0	0	0	0	0	3	0	0	0	0	0	0	0	1	0	0	1	2	0	0	1
Gly0213170.1	GubHLH107	32	1	26	0	7	1	0	1	0	0	2	0	0	0	3	0	0	2	1	0	1	0	0	0	0	0	0	0	0	0	0	0	7	3	3	1	0	0	0	0	3	0	0	0	2	0	2	1
Gly0215870.1	GubHLH108	36	2	21	0	0	2	0	1	0	0	7	0	0	1	1	1	0	0	1	0	0	0	0	0	0	0	0	0	0	0	0	0	0	0	0	0	0	0	0	0	7	2	0	1	5	0	2	0
Gly0216250.1	GubHLH109	31	0	41	0	12	2	0	0	0	0	7	0	0	0	1	0	0	0	1	0	0	0	0	0	0	0	0	0	0	0	0	1	12	0	0	1	2	2	0	0	0	0	2	0	2	0	2	2
Gly0216450.1	GubHLH110	43	1	33	0	0	2	0	2	0	2	3	0	0	1	2	0	0	0	3	0	0	1	1	0	0	0	0	0	0	0	1	0	0	0	0	1	1	1	0	0	0	1	1	0	1	1	3	2
Gly0218700.1	GubHLH111	72	7	33	0	0	1	0	1	0	0	0	0	1	0	3	1	0	0	0	0	0	0	0	0	1	0	0	1	0	0	0	0	0	0	0	0	1	1	0	1	1	2	1	0	1	0	1	1
Gly0219630.1	GubHLH112	64	3	41	0	2	3	0	0	0	0	2	0	0	1	0	0	0	0	0	0	0	0	1	0	0	1	0	0	0	1	1	2	3	1	1	0	2	2	0	2	2	0	2	1	1	0	6	0
Gly0220770.1	GubHLH113	43	2	44	0	2	3	1	0	0	0	5	0	0	0	0	0	0	0	0	0	1	2	0	0	0	0	0	4	1	0	0	0	5	1	1	0	0	0	0	0	0	0	0	1	2	1	1	2
Gly0222260.1	GubHLH114	32	2	39	0	0	0	0	0	0	1	5	1	0	2	1	0	0	0	0	0	0	0	1	0	0	0	0	0	0	0	0	0	0	0	0	0	0	0	0	1	1	0	0	0	2	0	0	0
Gly0225180.1	GubHLH115	61	12	43	0	2	1	0	1	0	0	6	0	0	0	0	0	0	1	0	0	3	0	0	0	2	1	0	0	1	0	0	0	1	0	0	0	1	1	0	1	4	0	1	0	2	0	5	0
Gly0226190.1	GubHLH116	62	5	31	1	4	1	1	1	0	0	5	1	0	1	0	2	0	0	1	1	0	0	0	0	0	0	1	0	0	1	0	1	4	0	0	0	0	0	0	0	0	1	0	1	2	0	1	0
Gly0226280.1	GubHLH117	66	5	51	0	7	3	0	0	0	0	1	0	0	0	1	1	0	1	0	0	0	0	1	0	0	1	0	1	0	0	0	0	7	2	2	0	1	1	1	1	1	1	1	1	1	1	3	2
Gly0226820.1	GubHLH118	32	1	47	1	1	2	0	0	0	0	2	0	0	0	2	1	0	1	0	0	0	0	0	0	0	1	0	1	0	0	0	1	1	0	0	0	1	1	1	0	1	0	1	0	2	0	5	1
Gly0228380.1	GubHLH119	53	7	23	0	1	2	0	1	0	0	2	0	0	0	0	0	0	0	1	0	0	0	0	0	2	0	0	0	0	0	0	1	1	1	1	1	0	0	0	0	0	1	0	0	2	0	1	1
Gly0233330.1	GubHLH120	75	10	24	0	2	4	0	1	0	0	3	1	0	0	2	0	0	0	0	0	1	0	0	0	0	0	0	1	0	1	0	0	2	0	0	0	1	1	1	1	3	0	1	0	3	0	1	0
Gly0233350.1	GubHLH121	86	9	25	0	5	2	0	0	0	0	13	0	0	1	1	0	1	0	1	0	0	0	1	0	1	3	0	0	0	0	0	1	4	1	1	0	0	0	0	0	0	0	0	1	2	0	1	1
Gly0233360.1	GubHLH122	80	9	41	0	0	1	0	0	0	0	0	0	1	0	1	0	0	0	2	0	0	0	0	0	0	0	0	0	0	0	0	0	0	0	0	1	1	1	1	0	3	1	1	0	1	0	1	0
Gly0233370.1	GubHLH123	55	6	42	0	3	3	0	0	0	0	2	0	0	0	0	0	0	0	0	0	1	0	0	0	0	0	0	0	0	0	1	0	3	1	1	0	2	2	0	0	1	1	2	1	3	0	0	0
Gly0235060.1	GubHLH124	44	9	32	0	3	1	0	0	0	0	4	0	0	0	1	0	0	2	0	0	1	0	0	0	1	1	0	0	0	0	0	3	2	0	0	0	2	2	0	0	0	0	2	1	3	0	5	2
Gly0235070.1	GubHLH125	37	2	31	0	4	1	0	0	0	1	7	0	0	0	0	0	0	3	0	0	1	0	0	0	0	0	0	0	0	1	0	1	4	0	0	0	2	2	1	0	0	0	2	2	3	0	2	2
Gly0235520.1	GubHLH126	68	5	40	0	1	0	0	0	0	0	4	0	0	1	1	1	0	1	1	0	1	0	0	0	1	0	0	0	0	0	0	0	0	0	0	0	0	0	0	0	3	0	0	0	3	0	4	3
Gly0240020.1	GubHLH127	60	14	49	0	3	1	0	1	0	0	1	0	0	1	0	1	0	0	1	0	1	0	0	0	0	0	0	0	0	0	1	1	3	1	1	0	2	2	0	0	1	0	2	0	2	0	2	0
Gly0248040.1	GubHLH128	34	2	25	1	4	1	0	1	0	0	5	2	1	1	0	1	1	0	1	0	0	0	0	0	1	0	0	0	0	0	0	2	4	1	1	0	2	2	0	0	0	0	2	1	0	0	3	0
Gly0248590.1	GubHLH129	40	2	42	0	4	0	0	0	0	0	1	0	0	0	1	1	0	0	0	0	1	0	0	0	2	2	0	1	0	0	1	2	2	0	0	0	2	2	0	0	0	0	2	0	2	0	0	0
Gly0249110.1	GubHLH130	54	9	30	0	5	1	0	0	0	0	1	0	0	0	0	1	0	1	1	0	1	0	0	0	0	1	0	0	0	0	0	1	5	0	0	0	3	3	0	1	0	1	3	0	1	0	2	2
Gly0251820.1	GubHLH131	63	4	48	0	0	0	0	1	0	0	4	0	0	0	1	2	0	0	1	0	0	0	0	0	1	1	0	0	0	0	0	1	0	0	0	0	0	0	0	1	3	0	0	1	2	0	0	0
Gly0255000.1	GubHLH132	48	6	39	0	2	0	1	0	0	0	0	0	0	0	2	2	1	0	2	0	0	0	0	0	0	0	0	0	0	0	0	0	2	1	1	0	0	0	0	1	0	1	0	0	2	0	0	0
Gly0261070.1	GubHLH133	21	2	48	0	4	0	0	0	0	0	4	0	0	1	1	2	0	0	0	0	0	0	0	2	0	0	0	0	0	0	0	0	3	0	0	0	0	0	0	1	2	1	0	1	1	0	4	1
Gly0264360.1	GubHLH134	73	13	33	1	1	0	0	0	0	0	2	0	0	0	0	0	1	0	1	1	0	0	2	0	0	0	1	0	0	1	0	1	0	0	0	0	0	0	0	1	4	0	0	0	3	0	5	0
Gly0265550.1	GubHLH135	27	0	47	0	2	0	0	0	0	0	3	0	0	0	0	1	1	1	2	0	1	0	0	0	0	1	1	0	0	1	0	2	1	0	0	0	2	2	1	1	2	0	2	0	1	0	2	2
Gly0265720.1	GubHLH136	58	4	42	0	2	2	0	0	0	1	5	0	0	1	0	0	0	0	0	0	0	0	0	0	0	0	0	0	1	1	1	0	3	2	2	0	1	1	1	1	0	0	1	0	1	0	3	2
Gly0269960.1	GubHLH137	69	17	56	1	6	0	0	0	0	0	4	0	0	0	0	0	0	2	0	0	0	2	0	0	1	2	0	0	0	1	0	1	5	2	2	0	0	0	0	0	0	0	0	0	1	0	8	0
Gly0274620.1	GubHLH138	28	2	40	0	0	2	3	0	0	0	0	0	0	0	0	0	0	2	2	0	0	0	0	0	3	0	0	0	0	1	0	0	0	0	0	0	0	0	0	0	2	1	0	3	2	0	3	0
Gly0283560.1	GubHLH139	34	6	52	0	4	1	0	0	0	0	1	0	0	0	0	1	0	0	0	0	0	2	1	0	1	2	0	0	1	0	1	2	4	0	0	0	2	2	0	0	2	2	2	0	3	0	6	1
[truncated: 7 more columns]
